# Supplementary material for: Unlocking ultrafast hot hole transport in transition metal oxides governed by the nature of optical transitions
Source: Nat Commun. 2025 Nov 14;16:10024. doi: 10.1038/s41467-025-66193-x (PMC12618571; doi:10.1038/s41467-025-66193-x)
Supplement: Supplementary file 3 — Source Data 1 [file 41467_2025_66193_MOESM3_ESM.xlsx]

## Sheet: Fig1a
Fig1a
Photon energy	LMCT	MMT	Abs	Photon energy (fit)	Abs(Fit)
0.62	0.10001	0.12289	0.11937	0.69663	0.12215
0.62031	0.10001	0.12327	0.12008	0.69986	0.12252
0.62062	0.10001	0.12365	0.12001	0.7031	0.1229
0.62093	0.10001	0.12403	0.11923	0.70633	0.12328
0.62124	0.10001	0.12442	0.11986	0.70957	0.12366
0.62155	0.10001	0.1248	0.1197	0.7128	0.12404
0.62187	0.10001	0.1252	0.11961	0.71604	0.12443
0.62218	0.10001	0.12559	0.12012	0.71927	0.12482
0.62249	0.10001	0.12598	0.11994	0.72251	0.12521
0.6228	0.10001	0.12638	0.11994	0.72574	0.1256
0.62312	0.10001	0.12677	0.11981	0.72898	0.126
0.62343	0.10001	0.12717	0.12028	0.73221	0.12639
0.62374	0.10002	0.12757	0.1198	0.73545	0.12679
0.62406	0.10002	0.12797	0.12022	0.73868	0.12719
0.62437	0.10002	0.12837	0.12064	0.74192	0.12759
0.62469	0.10002	0.12876	0.12011	0.74515	0.12798
0.625	0.10002	0.12916	0.12013	0.74838	0.12838
0.62532	0.10002	0.12956	0.12007	0.75162	0.12878
0.62563	0.10002	0.12995	0.11953	0.75485	0.12918
0.62595	0.10002	0.13034	0.11972	0.75809	0.12957
0.62626	0.10002	0.13073	0.11965	0.76132	0.12997
0.62658	0.10002	0.13112	0.1197	0.76456	0.13036
0.6269	0.10002	0.1315	0.1194	0.76779	0.13075
0.62721	0.10002	0.13189	0.11952	0.77103	0.13114
0.62753	0.10002	0.13226	0.11971	0.77426	0.13153
0.62785	0.10002	0.13264	0.11942	0.7775	0.13191
0.62817	0.10002	0.13301	0.11948	0.78073	0.13229
0.62848	0.10002	0.13337	0.11997	0.78397	0.13266
0.6288	0.10002	0.13373	0.11939	0.7872	0.13303
0.62912	0.10003	0.13408	0.11902	0.79044	0.13339
0.62944	0.10003	0.13443	0.11917	0.79367	0.13375
0.62976	0.10003	0.13477	0.11956	0.79691	0.13411
0.63008	0.10003	0.13511	0.11965	0.80014	0.13446
0.6304	0.10003	0.13544	0.11957	0.80338	0.1348
0.63072	0.10003	0.13576	0.11968	0.80661	0.13514
0.63104	0.10003	0.13607	0.11973	0.80984	0.13546
0.63136	0.10003	0.13638	0.11969	0.81308	0.13579
0.63169	0.10003	0.13667	0.11926	0.81631	0.1361
0.63201	0.10003	0.13696	0.11962	0.81955	0.13641
0.63233	0.10003	0.13724	0.11958	0.82278	0.1367
0.63265	0.10004	0.13751	0.11967	0.82602	0.13699
0.63298	0.10004	0.13777	0.11943	0.82925	0.13727
0.6333	0.10004	0.13802	0.11944	0.83249	0.13755
0.63362	0.10004	0.13827	0.11948	0.83572	0.13781
0.63395	0.10004	0.1385	0.11983	0.83896	0.13806
0.63427	0.10004	0.13872	0.11961	0.84219	0.1383
0.6346	0.10004	0.13893	0.11988	0.84543	0.13854
0.63492	0.10004	0.13913	0.11948	0.84866	0.13876
0.63525	0.10004	0.13924	0.11945	0.8519	0.13897
0.63557	0.10004	0.13927	0.11958	0.85513	0.13917
0.6359	0.10004	0.13931	0.11911	0.85695	0.13928
0.63622	0.10004	0.13932	0.11952	0.85754	0.13932
0.63655	0.10004	0.13934	0.11904	0.85813	0.13935
0.63688	0.10004	0.13938	0.11893	0.85837	0.13937
0.6372	0.10004	0.13941	0.11917	0.85873	0.13939
0.63753	0.10005	0.13944	0.11944	0.85932	0.13942
0.63786	0.10005	0.13947	0.11908	0.85992	0.13945
0.63819	0.10005	0.1395	0.11905	0.86051	0.13949
0.63852	0.10005	0.13951	0.11882	0.86111	0.13952
0.63885	0.10005	0.13954	0.1191	0.8616	0.13955
0.63918	0.10005	0.13957	0.11855	0.86171	0.13955
0.6395	0.10005	0.1396	0.11891	0.86231	0.13958
0.63983	0.10005	0.13963	0.11889	0.86291	0.13962
0.64017	0.10005	0.13966	0.1191	0.86351	0.13965
0.6405	0.10005	0.13967	0.11857	0.86411	0.13968
0.64083	0.10005	0.13969	0.11912	0.86471	0.13971
0.64116	0.10005	0.13972	0.11908	0.86484	0.13971
0.64149	0.10005	0.13975	0.11859	0.86532	0.13974
0.64182	0.10005	0.13978	0.11919	0.86592	0.13977
0.64215	0.10005	0.13981	0.11867	0.86653	0.1398
0.64249	0.10005	0.13983	0.11853	0.86713	0.13983
0.64282	0.10005	0.13984	0.119	0.86774	0.13986
0.64315	0.10005	0.13987	0.11897	0.86807	0.13987
0.64349	0.10005	0.13989	0.11903	0.86835	0.13989
0.64382	0.10005	0.13992	0.11875	0.86896	0.13991
0.64416	0.10005	0.13995	0.11898	0.86957	0.13994
0.64449	0.10005	0.13997	0.11892	0.87018	0.13997
0.64483	0.10005	0.13997	0.11907	0.87079	0.14
0.64516	0.10005	0.14	0.11892	0.8713	0.14002
0.6455	0.10005	0.14003	0.11883	0.8714	0.14002
0.64583	0.10005	0.14005	0.11909	0.87201	0.14005
0.64617	0.10005	0.14008	0.11848	0.87262	0.14008
0.64651	0.10005	0.1401	0.11913	0.87324	0.1401
0.64684	0.10005	0.14011	0.11882	0.87385	0.14013
0.64718	0.10005	0.14013	0.1189	0.87447	0.14015
0.64752	0.10005	0.14015	0.11871	0.87454	0.14016
0.64786	0.10005	0.14017	0.11962	0.87509	0.14018
0.6482	0.10005	0.1402	0.11894	0.87571	0.1402
0.64854	0.10005	0.14022	0.11893	0.87633	0.14023
0.64887	0.10005	0.14023	0.1185	0.87694	0.14025
0.64921	0.10005	0.14024	0.11885	0.87757	0.14027
0.64955	0.10005	0.14027	0.11873	0.87777	0.14028
0.6499	0.10005	0.14029	0.11935	0.87819	0.1403
0.65024	0.10005	0.14031	0.11932	0.87881	0.14032
0.65058	0.10005	0.14033	0.11948	0.87943	0.14034
0.65092	0.10005	0.14034	0.11936	0.88006	0.14036
0.65126	0.10005	0.14035	0.11993	0.88068	0.14038
0.6516	0.10005	0.14037	0.12046	0.88101	0.14039
0.65195	0.10005	0.14039	0.12002	0.88131	0.1404
0.65229	0.10006	0.14041	0.12077	0.88193	0.14042
0.65263	0.10006	0.14043	0.12007	0.88256	0.14045
0.65298	0.10006	0.14044	0.12057	0.88319	0.14046
0.65332	0.10006	0.14045	0.12034	0.88382	0.14048
0.65366	0.10006	0.14047	0.12071	0.88424	0.1405
0.65401	0.10006	0.14048	0.12064	0.88445	0.1405
0.65435	0.10006	0.1405	0.12037	0.88508	0.14052
0.6547	0.10006	0.14052	0.12045	0.88571	0.14054
0.65504	0.10006	0.14053	0.12104	0.88635	0.14056
0.65539	0.10006	0.14053	0.1209	0.88698	0.14057
0.65574	0.10006	0.14055	0.12147	0.88748	0.14059
0.65608	0.10006	0.14057	0.12115	0.88762	0.14059
0.65643	0.10006	0.14058	0.12151	0.88825	0.14061
0.65678	0.10006	0.1406	0.1209	0.88889	0.14062
0.65713	0.10006	0.14061	0.1209	0.88953	0.14064
0.65748	0.10006	0.14061	0.12035	0.89017	0.14066
0.65782	0.10006	0.14063	0.12017	0.89071	0.14067
0.65817	0.10006	0.14064	0.11968	0.8908	0.14067
0.65852	0.10006	0.14065	0.11903	0.89145	0.14068
0.65887	0.10006	0.14067	0.11847	0.89209	0.1407
0.65922	0.10006	0.14068	0.1176	0.89273	0.14071
0.65957	0.10006	0.14068	0.11712	0.89337	0.14073
0.65993	0.10006	0.14069	0.11699	0.89395	0.14074
0.66028	0.10006	0.1407	0.11738	0.89402	0.14074
0.66063	0.10006	0.14071	0.11706	0.89466	0.14075
0.66098	0.10006	0.14072	0.11754	0.89531	0.14076
0.66133	0.10006	0.14073	0.11809	0.89595	0.14077
0.66169	0.10006	0.14073	0.1178	0.8966	0.14078
0.66204	0.10006	0.14074	0.11847	0.89718	0.14079
0.66239	0.10006	0.14075	0.11899	0.89725	0.1408
0.66275	0.10006	0.14076	0.11887	0.8979	0.14081
0.6631	0.10006	0.14077	0.11908	0.89855	0.14082
0.66346	0.10006	0.14078	0.1188	0.8992	0.14082
0.66381	0.10006	0.14078	0.1191	0.89985	0.14083
0.66417	0.10006	0.14079	0.11884	0.90042	0.14084
0.66452	0.10006	0.14079	0.11865	0.90051	0.14084
0.66488	0.10007	0.1408	0.1187	0.90116	0.14085
0.66524	0.10007	0.14081	0.11906	0.90182	0.14086
0.66559	0.10007	0.14081	0.11919	0.90247	0.14087
0.66595	0.10007	0.14083	0.11998	0.90313	0.14087
0.66631	0.10007	0.14085	0.12058	0.90365	0.14088
0.66667	0.10007	0.14085	0.12113	0.90689	0.1409
0.66703	0.10007	0.14084	0.12126	0.91012	0.14092
0.66738	0.10008	0.14082	0.12096	0.91336	0.14092
0.66774	0.10008	0.1408	0.12119	0.91659	0.14091
0.6681	0.10008	0.14076	0.12122	0.91983	0.1409
0.66846	0.10008	0.14071	0.12086	0.92306	0.14087
0.66882	0.10008	0.14065	0.12017	0.9263	0.14084
0.66919	0.10009	0.14059	0.11996	0.92953	0.14079
0.66955	0.10009	0.14051	0.1192	0.93276	0.14074
0.66991	0.10009	0.14043	0.11942	0.936	0.14068
0.67027	0.10009	0.14034	0.11858	0.93923	0.1406
0.67063	0.1001	0.14024	0.11895	0.94247	0.14052
0.671	0.1001	0.14014	0.11853	0.9457	0.14044
0.67136	0.1001	0.14002	0.11882	0.94894	0.14034
0.67172	0.1001	0.1399	0.11819	0.95217	0.14024
0.67209	0.10011	0.13978	0.11897	0.95541	0.14013
0.67245	0.10011	0.13965	0.11888	0.95864	0.14001
0.67282	0.10011	0.13951	0.1191	0.96188	0.13989
0.67318	0.10012	0.13936	0.11966	0.96511	0.13976
0.67355	0.10012	0.13921	0.11956	0.96835	0.13962
0.67391	0.10012	0.13906	0.11964	0.97158	0.13948
0.67428	0.10013	0.1389	0.11957	0.97482	0.13933
0.67465	0.10013	0.13873	0.11994	0.97805	0.13918
0.67501	0.10013	0.13857	0.12028	0.98129	0.13902
0.67538	0.10014	0.13839	0.12041	0.98452	0.13886
0.67575	0.10014	0.13822	0.12035	0.98775	0.1387
0.67612	0.10014	0.13804	0.12037	0.99099	0.13853
0.67649	0.10015	0.13786	0.12039	0.99422	0.13836
0.67686	0.10015	0.13768	0.12082	0.99746	0.13819
0.67723	0.10016	0.13749	0.12074	1.00069	0.13801
0.6776	0.10016	0.1373	0.1209	1.00393	0.13783
0.67797	0.10016	0.13712	0.12069	1.00716	0.13765
0.67834	0.10017	0.13692	0.12067	1.0104	0.13746
0.67871	0.10017	0.13673	0.12126	1.01363	0.13728
0.67908	0.10018	0.13654	0.1214	1.01687	0.13709
0.67945	0.10018	0.13635	0.12156	1.0201	0.13691
0.67982	0.10019	0.13616	0.1217	1.02334	0.13672
0.6802	0.10019	0.13596	0.12125	1.02657	0.13653
0.68057	0.1002	0.13577	0.12184	1.02981	0.13634
0.68094	0.1002	0.13558	0.12166	1.03304	0.13615
0.68132	0.10021	0.13538	0.12173	1.03628	0.13597
0.68169	0.10021	0.13519	0.12157	1.03951	0.13578
0.68207	0.10022	0.135	0.12135	1.04275	0.13559
0.68244	0.10022	0.13481	0.12149	1.04598	0.1354
0.68282	0.10023	0.13462	0.12137	1.04921	0.13522
0.6832	0.10024	0.13444	0.12161	1.05245	0.13503
0.68357	0.10024	0.13425	0.1216	1.05568	0.13485
0.68395	0.10025	0.13407	0.12109	1.05892	0.13467
0.68433	0.10025	0.13388	0.1212	1.06215	0.13449
0.6847	0.10026	0.1337	0.12106	1.06539	0.13431
0.68508	0.10027	0.13352	0.12137	1.06862	0.13414
0.68546	0.10027	0.13335	0.12135	1.07186	0.13396
0.68584	0.10028	0.13317	0.12118	1.07509	0.13379
0.68622	0.10029	0.133	0.12134	1.07833	0.13362
0.6866	0.10029	0.13283	0.12102	1.08156	0.13345
0.68698	0.1003	0.13266	0.1216	1.0848	0.13329
0.68736	0.10031	0.1325	0.12147	1.08803	0.13313
0.68774	0.10032	0.13234	0.12147	1.09127	0.13297
0.68812	0.10033	0.13218	0.12115	1.0945	0.13281
0.68851	0.10033	0.13202	0.12099	1.09774	0.13265
0.68889	0.10034	0.13187	0.12091	1.10097	0.1325
0.68927	0.10035	0.13171	0.1213	1.10421	0.13235
0.68966	0.10036	0.13156	0.12072	1.10744	0.13221
0.69004	0.10037	0.13142	0.1211	1.11067	0.13206
0.69042	0.10038	0.13127	0.12085	1.11391	0.13192
0.69081	0.10039	0.13113	0.12049	1.11714	0.13178
0.69119	0.1004	0.13099	0.12058	1.12038	0.13165
0.69158	0.1004	0.13086	0.12065	1.12361	0.13152
0.69196	0.10041	0.13072	0.12078	1.12685	0.13139
0.69235	0.10042	0.13059	0.12095	1.13008	0.13126
0.69274	0.10044	0.13047	0.12099	1.13332	0.13114
0.69312	0.10045	0.13034	0.12073	1.13655	0.13102
0.69351	0.10046	0.13022	0.12073	1.13979	0.1309
0.6939	0.10047	0.1301	0.12088	1.14302	0.13079
0.69429	0.10048	0.12998	0.12077	1.14626	0.13067
0.69468	0.10049	0.12987	0.12072	1.14949	0.13057
0.69507	0.1005	0.12976	0.12088	1.15273	0.13046
0.69546	0.10051	0.12965	0.1208	1.15596	0.13036
0.69585	0.10053	0.12954	0.12079	1.1592	0.13026
0.69624	0.10054	0.12944	0.12053	1.16243	0.13016
0.69663	0.10055	0.12934	0.12066	1.16567	0.13007
0.69702	0.10056	0.12924	0.12061	1.1689	0.12998
0.69741	0.10058	0.12915	0.12085	1.17213	0.12989
0.69781	0.10059	0.12905	0.12056	1.17537	0.12981
0.6982	0.10061	0.12897	0.12066	1.1786	0.12972
0.69859	0.10062	0.12888	0.12092	1.18184	0.12965
0.69899	0.10063	0.1288	0.12083	1.18507	0.12957
0.69938	0.10065	0.12872	0.12075	1.18831	0.1295
0.69977	0.10066	0.12864	0.1207	1.19154	0.12943
0.70017	0.10068	0.12857	0.12064	1.19478	0.12937
0.70056	0.1007	0.12849	0.12097	1.19801	0.1293
0.70096	0.10071	0.12843	0.12088	1.20125	0.12925
0.70136	0.10073	0.12836	0.12094	1.20448	0.12919
0.70175	0.10075	0.1283	0.12092	1.20772	0.12914
0.70215	0.10076	0.12824	0.1208	1.21095	0.12909
0.70255	0.10078	0.12819	0.12114	1.21419	0.12905
0.70295	0.1008	0.12814	0.12135	1.21742	0.129
0.70335	0.10082	0.12809	0.12122	1.22066	0.12897
0.70375	0.10084	0.12804	0.12129	1.22389	0.12893
0.70415	0.10085	0.128	0.12109	1.22712	0.1289
0.70455	0.10087	0.12797	0.12127	1.23036	0.12888
0.70495	0.10089	0.12793	0.1213	1.23359	0.12886
0.70535	0.10091	0.1279	0.12128	1.23683	0.12884
0.70575	0.10093	0.12788	0.12113	1.24006	0.12883
0.70615	0.10096	0.12786	0.12127	1.2433	0.12882
0.70655	0.10098	0.12784	0.12143	1.24653	0.12881
0.70696	0.101	0.12783	0.12109	1.24977	0.12881
0.70736	0.10102	0.12782	0.12132	1.253	0.12882
0.70776	0.10104	0.12782	0.12124	1.25624	0.12883
0.70817	0.10107	0.12782	0.12175	1.25947	0.12884
0.70857	0.10109	0.12782	0.12161	1.26271	0.12886
0.70898	0.10111	0.12783	0.12172	1.26594	0.12888
0.70938	0.10114	0.12785	0.12146	1.26918	0.12891
0.70979	0.10116	0.12787	0.1214	1.27241	0.12895
0.71019	0.10119	0.1279	0.12166	1.27565	0.12899
0.7106	0.10122	0.12793	0.12182	1.27888	0.12904
0.71101	0.10124	0.12797	0.12131	1.28212	0.12909
0.71142	0.10127	0.12801	0.12184	1.28535	0.12915
0.71183	0.1013	0.12806	0.12183	1.28858	0.12921
0.71223	0.10133	0.12812	0.12186	1.29182	0.12928
0.71264	0.10135	0.12818	0.12165	1.29505	0.12936
0.71305	0.10138	0.12825	0.12203	1.29829	0.12944
0.71346	0.10141	0.12832	0.12178	1.30152	0.12953
0.71387	0.10144	0.1284	0.12167	1.30476	0.12963
0.71429	0.10147	0.12849	0.12208	1.30799	0.12973
0.7147	0.10151	0.12858	0.12214	1.31123	0.12984
0.71511	0.10154	0.12868	0.12219	1.31446	0.12996
0.71552	0.10157	0.12879	0.12195	1.3177	0.13009
0.71594	0.1016	0.12891	0.12232	1.32093	0.13022
0.71635	0.10164	0.12903	0.12213	1.32417	0.13036
0.71676	0.10167	0.12916	0.12225	1.3274	0.13051
0.71718	0.10171	0.1293	0.12227	1.33064	0.13067
0.71759	0.10174	0.12944	0.12233	1.33387	0.13083
0.71801	0.10178	0.12959	0.12248	1.33711	0.131
0.71842	0.10182	0.12976	0.12224	1.34034	0.13119
0.71884	0.10186	0.12992	0.12263	1.34358	0.13137
0.71926	0.10189	0.1301	0.12273	1.34681	0.13157
0.71967	0.10193	0.13028	0.12263	1.35004	0.13178
0.72009	0.10197	0.13048	0.12293	1.35328	0.13199
0.72051	0.10201	0.13068	0.12285	1.35651	0.13222
0.72093	0.10206	0.13089	0.12308	1.35975	0.13245
0.72135	0.1021	0.13111	0.12306	1.36298	0.13269
0.72177	0.10214	0.13133	0.12304	1.36622	0.13294
0.72219	0.10218	0.13157	0.12302	1.36945	0.1332
0.72261	0.10223	0.13181	0.12318	1.37269	0.13347
0.72303	0.10227	0.13206	0.12343	1.37592	0.13375
0.72345	0.10232	0.13232	0.12354	1.37916	0.13404
0.72388	0.10237	0.13259	0.12339	1.38239	0.13433
0.7243	0.10241	0.13287	0.12369	1.38563	0.13464
0.72472	0.10246	0.13315	0.12353	1.38886	0.13496
0.72515	0.10251	0.13344	0.12372	1.3921	0.13528
0.72557	0.10256	0.13375	0.12379	1.39533	0.13561
0.726	0.10261	0.13406	0.12377	1.39857	0.13596
0.72642	0.10267	0.13438	0.12381	1.4018	0.13631
0.72685	0.10272	0.1347	0.12402	1.40504	0.13667
0.72727	0.10277	0.13504	0.12386	1.40827	0.13704
0.7277	0.10283	0.13538	0.12429	1.4115	0.13742
0.72813	0.10288	0.13573	0.12421	1.41474	0.13781
0.72855	0.10294	0.13609	0.12416	1.41797	0.13821
0.72898	0.103	0.13646	0.12451	1.42121	0.13862
0.72941	0.10306	0.13683	0.12437	1.42444	0.13903
0.72984	0.10311	0.13722	0.12443	1.42768	0.13946
0.73027	0.10318	0.13761	0.12441	1.43091	0.13989
0.7307	0.10324	0.138	0.12453	1.43415	0.14033
0.73113	0.1033	0.1384	0.12471	1.43738	0.14078
0.73156	0.10336	0.13881	0.12451	1.44062	0.14124
0.732	0.10343	0.13923	0.12472	1.44385	0.1417
0.73243	0.10349	0.13965	0.12485	1.44709	0.14218
0.73286	0.10356	0.14008	0.12489	1.45032	0.14266
0.73329	0.10363	0.14052	0.12497	1.45356	0.14315
0.73373	0.1037	0.14096	0.12511	1.45679	0.14364
0.73416	0.10377	0.1414	0.12548	1.46003	0.14414
0.7346	0.10384	0.14185	0.12492	1.46326	0.14465
0.73503	0.10391	0.14231	0.12524	1.46649	0.14517
0.73547	0.10398	0.14277	0.12538	1.46973	0.14569
0.73591	0.10406	0.14323	0.12533	1.47296	0.14622
0.73634	0.10413	0.1437	0.12573	1.4762	0.14675
0.73678	0.10421	0.14417	0.12581	1.47943	0.14729
0.73722	0.10429	0.14464	0.12573	1.48267	0.14783
0.73766	0.10437	0.14512	0.12577	1.4859	0.14838
0.7381	0.10445	0.14559	0.12596	1.48914	0.14893
0.73853	0.10453	0.14607	0.12619	1.49237	0.14948
0.73897	0.10461	0.14656	0.12593	1.49561	0.15004
0.73942	0.1047	0.14704	0.12599	1.49884	0.15061
0.73986	0.10478	0.14752	0.12631	1.50208	0.15117
0.7403	0.10487	0.14801	0.12644	1.50531	0.15174
0.74074	0.10496	0.14849	0.12631	1.50855	0.15231
0.74118	0.10505	0.14898	0.12636	1.51178	0.15288
0.74163	0.10514	0.14946	0.12659	1.51502	0.15345
0.74207	0.10523	0.14994	0.12679	1.51825	0.15403
0.74251	0.10533	0.15042	0.12666	1.52149	0.1546
0.74296	0.10542	0.1509	0.12689	1.52472	0.15518
0.74341	0.10552	0.15138	0.12697	1.52795	0.15575
0.74385	0.10562	0.15185	0.1271	1.53119	0.15632
0.7443	0.10572	0.15232	0.12699	1.53442	0.1569
0.74474	0.10582	0.15279	0.12726	1.53766	0.15747
0.74519	0.10592	0.15325	0.12724	1.54089	0.15804
0.74564	0.10602	0.15371	0.1272	1.54413	0.1586
0.74609	0.10613	0.15416	0.12747	1.54736	0.15917
0.74654	0.10624	0.15461	0.12744	1.5506	0.15973
0.74699	0.10635	0.15505	0.12771	1.55383	0.16029
0.74744	0.10646	0.15548	0.12789	1.55707	0.16084
0.74789	0.10657	0.15591	0.1277	1.5603	0.16139
0.74834	0.10668	0.15633	0.12767	1.56354	0.16194
0.74879	0.1068	0.15675	0.12812	1.56677	0.16248
0.74924	0.10691	0.15715	0.12813	1.57001	0.16301
0.7497	0.10703	0.15755	0.12806	1.57324	0.16354
0.75015	0.10715	0.15794	0.12837	1.57648	0.16406
0.75061	0.10727	0.15832	0.12844	1.57971	0.16458
0.75106	0.10739	0.15869	0.12862	1.58295	0.16509
0.75152	0.10752	0.15905	0.12858	1.58618	0.16559
0.75197	0.10765	0.15941	0.12857	1.58941	0.16609
0.75243	0.10777	0.15975	0.12876	1.59265	0.16657
0.75288	0.1079	0.16008	0.12876	1.59588	0.16705
0.75334	0.10804	0.1604	0.12889	1.59912	0.16752
0.7538	0.10817	0.16071	0.12886	1.60235	0.16798
0.75426	0.1083	0.16101	0.12909	1.60559	0.16844
0.75472	0.10844	0.1613	0.12926	1.60882	0.16888
0.75518	0.10858	0.16157	0.12951	1.61206	0.16931
0.75564	0.10872	0.16183	0.1292	1.61529	0.16974
0.7561	0.10886	0.16209	0.12939	1.61853	0.17015
0.75656	0.10901	0.16232	0.12962	1.62176	0.17056
0.75702	0.10915	0.16255	0.12967	1.625	0.17095
0.75748	0.1093	0.16276	0.12985	1.62823	0.17133
0.75795	0.10936	0.16284	0.12978	1.63147	0.17171
0.75841	0.10945	0.16296	0.12999	1.6347	0.17207
0.75887	0.10946	0.16297	0.12991	1.63588	0.1722
0.75934	0.10956	0.1631	0.13024	1.63794	0.17242
0.7598	0.10961	0.16315	0.13028	1.63804	0.17243
0.76027	0.10966	0.16322	0.13045	1.64021	0.17266
0.76074	0.10976	0.16333	0.13052	1.64117	0.17276
0.7612	0.10977	0.16333	0.1305	1.64238	0.17288
0.76167	0.10987	0.16344	0.13068	1.6444	0.17309
0.76214	0.10992	0.16349	0.13084	1.64456	0.1731
0.76261	0.10998	0.16355	0.13089	1.64675	0.17332
0.76308	0.11007	0.16363	0.13092	1.64764	0.1734
0.76355	0.11009	0.16365	0.13097	1.64894	0.17353
0.76402	0.1102	0.16374	0.13126	1.65087	0.17371
0.76449	0.11023	0.16377	0.13141	1.65113	0.17373
0.76496	0.11031	0.16382	0.13149	1.65333	0.17393
0.76543	0.1104	0.16389	0.13144	1.65411	0.174
0.7659	0.11042	0.1639	0.13166	1.65554	0.17413
0.76638	0.11053	0.16398	0.13154	1.65734	0.17429
0.76685	0.11056	0.164	0.13187	1.65775	0.17432
0.76733	0.11064	0.16405	0.13188	1.65997	0.17451
0.7678	0.11073	0.16409	0.13188	1.66058	0.17456
0.76828	0.11076	0.16411	0.13222	1.6622	0.17469
0.76875	0.11087	0.16416	0.13217	1.66381	0.17482
0.76923	0.11089	0.16417	0.13229	1.66443	0.17487
0.76971	0.11099	0.16421	0.13241	1.66667	0.17504
0.77019	0.11106	0.16424	0.13252	1.66705	0.17507
0.77067	0.11111	0.16426	0.13266	1.66891	0.1752
0.77114	0.11123	0.16429	0.13295	1.67028	0.1753
0.77162	0.11124	0.16429	0.13306	1.67116	0.17537
0.7721	0.11135	0.16432	0.13322	1.67341	0.17552
0.77259	0.11141	0.16433	0.13317	1.67352	0.17553
0.77307	0.11148	0.16435	0.13323	1.67568	0.17567
0.77355	0.11159	0.16436	0.1332	1.67675	0.17574
0.77403	0.1116	0.16436	0.13324	1.67794	0.17582
0.77452	0.11173	0.16437	0.13327	1.67999	0.17595
0.775	0.11177	0.16438	0.1336	1.68022	0.17596
0.77548	0.11185	0.16438	0.13358	1.6825	0.1761
0.77597	0.11195	0.16438	0.13385	1.68322	0.17614
0.77646	0.11198	0.16438	0.13383	1.68478	0.17623
0.77694	0.11211	0.16437	0.134	1.68646	0.17632
0.77743	0.11213	0.16436	0.13409	1.68707	0.17636
0.77792	0.11231	0.16434	0.13446	1.68937	0.17648
0.77841	0.1125	0.1643	0.13439	1.68969	0.17649
0.77889	0.11269	0.16425	0.13452	1.69293	0.17665
0.77938	0.11288	0.16419	0.13458	1.69616	0.1768
0.77987	0.11308	0.16411	0.13449	1.6994	0.17694
0.78037	0.11327	0.16402	0.13498	1.70263	0.17707
0.78086	0.11347	0.16393	0.13489	1.70586	0.17719
0.78135	0.11367	0.16381	0.13514	1.7091	0.1773
0.78184	0.11387	0.16369	0.13509	1.71233	0.1774
0.78233	0.11408	0.16356	0.13516	1.71557	0.17749
0.78283	0.11429	0.16341	0.13528	1.7188	0.17757
0.78332	0.1145	0.16326	0.13547	1.72204	0.17764
0.78382	0.11471	0.16309	0.13559	1.72527	0.1777
0.78431	0.11492	0.16291	0.13572	1.72851	0.17775
0.78481	0.11514	0.16272	0.13566	1.73174	0.1778
0.78531	0.11536	0.16253	0.13576	1.73498	0.17783
0.7858	0.11558	0.16232	0.1359	1.73821	0.17786
0.7863	0.1158	0.1621	0.13597	1.74145	0.17789
0.7868	0.11603	0.16188	0.13601	1.74468	0.1779
0.7873	0.11626	0.16165	0.13609	1.74792	0.17791
0.7878	0.11649	0.1614	0.13604	1.75115	0.17791
0.7883	0.11672	0.16115	0.13645	1.75439	0.1779
0.7888	0.11696	0.16089	0.13642	1.75762	0.17789
0.78931	0.1172	0.16063	0.1366	1.76086	0.17787
0.78981	0.11744	0.16035	0.13662	1.76409	0.17785
0.79031	0.11768	0.16007	0.13686	1.76732	0.17782
0.79082	0.11793	0.15978	0.13674	1.77056	0.17779
0.79132	0.11818	0.15949	0.13691	1.77379	0.17775
0.79183	0.11843	0.15919	0.13686	1.77703	0.17771
0.79233	0.11868	0.15888	0.13712	1.78026	0.17767
0.79284	0.11893	0.15857	0.13706	1.7835	0.17762
0.79335	0.11919	0.15825	0.13733	1.78673	0.17756
0.79385	0.11945	0.15793	0.13729	1.78997	0.17751
0.79436	0.11972	0.1576	0.13739	1.7932	0.17745
0.79487	0.11998	0.15727	0.13745	1.79644	0.17739
0.79538	0.12025	0.15693	0.1376	1.79967	0.17732
0.79589	0.12052	0.15659	0.13761	1.80291	0.17725
0.7964	0.1208	0.15625	0.13759	1.80614	0.17719
0.79692	0.12107	0.1559	0.13772	1.80938	0.17712
0.79743	0.12135	0.15555	0.13777	1.81261	0.17705
0.79794	0.12163	0.1552	0.13802	1.81585	0.17697
0.79845	0.12192	0.15484	0.13786	1.81908	0.1769
0.79897	0.1222	0.15448	0.1382	1.82232	0.17683
0.79948	0.12249	0.15411	0.13806	1.82555	0.17675
0.8	0.12278	0.15375	0.13826	1.82878	0.17668
0.80052	0.12308	0.15338	0.13833	1.83202	0.17661
0.80103	0.12337	0.15301	0.13829	1.83525	0.17653
0.80155	0.12367	0.15264	0.13852	1.83849	0.17646
0.80207	0.12397	0.15227	0.13851	1.84172	0.17639
0.80259	0.12428	0.1519	0.1386	1.84496	0.17632
0.80311	0.12459	0.15152	0.13869	1.84819	0.17625
0.80363	0.1249	0.15115	0.13855	1.85143	0.17618
0.80415	0.12521	0.15077	0.13873	1.85466	0.17611
0.80467	0.12552	0.15039	0.13869	1.8579	0.17604
0.80519	0.12584	0.15001	0.1388	1.86113	0.17598
0.80572	0.12616	0.14963	0.13906	1.86437	0.17592
0.80624	0.12649	0.14925	0.13896	1.8676	0.17585
0.80677	0.12681	0.14887	0.13912	1.87084	0.1758
0.80729	0.12714	0.1485	0.13896	1.87407	0.17574
0.80782	0.12747	0.14812	0.13917	1.87731	0.17569
0.80834	0.1278	0.14774	0.13914	1.88054	0.17563
0.80887	0.12814	0.14736	0.13898	1.88377	0.17559
0.8094	0.12848	0.14698	0.13923	1.88701	0.17554
0.80993	0.12882	0.1466	0.13922	1.89024	0.1755
0.81046	0.12916	0.14622	0.13926	1.89348	0.17546
0.81099	0.12951	0.14584	0.13926	1.89671	0.17542
0.81152	0.12986	0.14546	0.13947	1.89995	0.17538
0.81205	0.13021	0.14508	0.13931	1.90318	0.17535
0.81258	0.13057	0.14471	0.13943	1.90642	0.17532
0.81311	0.13092	0.14433	0.13933	1.90965	0.1753
0.81365	0.13128	0.14395	0.13945	1.91289	0.17527
0.81418	0.13164	0.14358	0.13936	1.91612	0.17525
0.81472	0.13201	0.14321	0.13949	1.91936	0.17524
0.81525	0.13238	0.14283	0.13948	1.92259	0.17522
0.81579	0.13275	0.14246	0.13942	1.92583	0.17521
0.81633	0.13312	0.14209	0.13939	1.92906	0.17521
0.81686	0.13349	0.14171	0.13947	1.9323	0.1752
0.8174	0.13387	0.14134	0.1394	1.93553	0.1752
0.81794	0.13425	0.14097	0.13947	1.93877	0.17521
0.81848	0.13463	0.1406	0.13954	1.942	0.17521
0.81902	0.13502	0.14024	0.13949	1.94523	0.17523
0.81956	0.13541	0.13987	0.13947	1.94847	0.17524
0.82011	0.1358	0.1395	0.13945	1.9517	0.17526
0.82065	0.13619	0.13914	0.1394	1.95494	0.17528
0.82119	0.13658	0.13877	0.13936	1.95817	0.1753
0.82174	0.13698	0.13841	0.1393	1.96141	0.17533
0.82228	0.13738	0.13804	0.13935	1.96464	0.17536
0.82283	0.13778	0.13768	0.13942	1.96788	0.17539
0.82337	0.13819	0.13732	0.13926	1.97111	0.17543
0.82392	0.13859	0.13696	0.1394	1.97435	0.17547
0.82447	0.139	0.1366	0.13947	1.97758	0.17551
0.82502	0.13942	0.13624	0.13927	1.98082	0.17555
0.82557	0.13983	0.13588	0.13945	1.98405	0.1756
0.82612	0.14025	0.13552	0.13944	1.98729	0.17566
0.82667	0.14067	0.13517	0.1393	1.99052	0.17571
0.82722	0.14109	0.13481	0.1394	1.99376	0.17577
0.82777	0.14151	0.13446	0.13922	1.99699	0.17583
0.82832	0.14194	0.1341	0.13929	2.00023	0.1759
0.82888	0.14236	0.13375	0.13921	2.00346	0.17597
0.82943	0.14279	0.1334	0.13943	2.00669	0.17604
0.82999	0.14323	0.13305	0.1394	2.00993	0.17611
0.83054	0.14366	0.13269	0.13937	2.01316	0.17619
0.8311	0.1441	0.13234	0.13913	2.0164	0.17627
0.83166	0.14454	0.13199	0.13923	2.01963	0.17635
0.83221	0.14498	0.13165	0.13931	2.02287	0.17644
0.83277	0.14542	0.1313	0.1393	2.0261	0.17653
0.83333	0.14587	0.13095	0.1392	2.02934	0.17662
0.83389	0.14631	0.13061	0.13919	2.03257	0.17672
0.83445	0.14676	0.13026	0.1393	2.03581	0.17682
0.83502	0.14721	0.12992	0.1392	2.03904	0.17692
0.83558	0.14767	0.12957	0.13931	2.04228	0.17702
0.83614	0.14812	0.12923	0.13924	2.04551	0.17713
0.83671	0.14858	0.12889	0.13917	2.04875	0.17724
0.83727	0.14904	0.12855	0.13913	2.05198	0.17735
0.83784	0.1495	0.12821	0.13917	2.05522	0.17747
0.8384	0.14996	0.12787	0.13916	2.05845	0.17759
0.83897	0.15043	0.12753	0.13907	2.06169	0.17771
0.83954	0.15089	0.1272	0.13894	2.06492	0.17783
0.84011	0.15136	0.12686	0.13907	2.06815	0.17796
0.84068	0.15183	0.12653	0.13905	2.07139	0.17809
0.84125	0.1523	0.12619	0.13896	2.07462	0.17822
0.84182	0.15278	0.12586	0.13904	2.07786	0.17836
0.84239	0.15325	0.12553	0.13904	2.08109	0.1785
0.84296	0.15373	0.1252	0.13895	2.08433	0.17864
0.84354	0.15421	0.12487	0.139	2.08756	0.17878
0.84411	0.15469	0.12455	0.13884	2.0908	0.17893
0.84469	0.15517	0.12422	0.13912	2.09403	0.17908
0.84526	0.15565	0.12389	0.13893	2.09727	0.17923
0.84584	0.15613	0.12357	0.1391	2.1005	0.17939
0.84642	0.15662	0.12325	0.13901	2.10374	0.17955
0.84699	0.15711	0.12293	0.13909	2.10697	0.17971
0.84757	0.1576	0.12261	0.13883	2.11021	0.17987
0.84815	0.15809	0.12229	0.13918	2.11344	0.18004
0.84873	0.15858	0.12198	0.13897	2.11668	0.18021
0.84932	0.15907	0.12167	0.13904	2.11991	0.18038
0.8499	0.15956	0.12135	0.13896	2.12314	0.18056
0.85048	0.16006	0.12104	0.13904	2.12638	0.18074
0.85106	0.16056	0.12073	0.13901	2.12961	0.18092
0.85165	0.16105	0.12043	0.13891	2.13285	0.1811
0.85223	0.16155	0.12012	0.13894	2.13608	0.18129
0.85282	0.16205	0.11982	0.13907	2.13932	0.18148
0.85341	0.16255	0.11952	0.139	2.14255	0.18167
0.85399	0.16305	0.11922	0.13882	2.14579	0.18187
0.85458	0.16356	0.11892	0.13892	2.14902	0.18207
0.85517	0.16406	0.11862	0.13874	2.15226	0.18227
0.85576	0.16456	0.11833	0.13898	2.15549	0.18248
0.85635	0.16507	0.11804	0.13871	2.15873	0.18268
0.85695	0.16557	0.11775	0.13881	2.16196	0.18289
0.85754	0.16608	0.11746	0.1388	2.1652	0.18311
0.85813	0.16659	0.11718	0.13884	2.16843	0.18332
0.85873	0.1671	0.1169	0.13864	2.17167	0.18354
0.85932	0.1676	0.11662	0.13877	2.1749	0.18377
0.85992	0.16811	0.11634	0.13871	2.17814	0.18399
0.86051	0.16862	0.11606	0.13871	2.18137	0.18422
0.86111	0.16913	0.11579	0.13865	2.1846	0.18445
0.86171	0.16964	0.11552	0.13873	2.18784	0.18469
0.86231	0.17016	0.11525	0.13868	2.19107	0.18492
0.86291	0.17067	0.11498	0.13873	2.19431	0.18516
0.86351	0.17118	0.11472	0.13886	2.19754	0.1854
0.86411	0.17169	0.11446	0.13866	2.20078	0.18565
0.86471	0.1722	0.1142	0.13878	2.20401	0.1859
0.86532	0.17272	0.11394	0.13869	2.20725	0.18615
0.86592	0.17323	0.11369	0.13875	2.21048	0.1864
0.86653	0.17374	0.11344	0.13858	2.21372	0.18666
0.86713	0.17426	0.11319	0.13875	2.21695	0.18692
0.86774	0.17477	0.11294	0.13859	2.22019	0.18718
0.86835	0.17528	0.1127	0.13866	2.22342	0.18745
0.86896	0.1758	0.11246	0.13859	2.22666	0.18771
0.86957	0.17631	0.11222	0.13857	2.22989	0.18798
0.87018	0.17682	0.11199	0.13845	2.23313	0.18826
0.87079	0.17733	0.11176	0.13846	2.23636	0.18853
0.8714	0.17785	0.11153	0.13835	2.2396	0.18881
0.87201	0.17836	0.1113	0.13837	2.24283	0.18909
0.87262	0.17887	0.11108	0.1384	2.24606	0.18937
0.87324	0.17938	0.11086	0.13832	2.2493	0.18966
0.87385	0.17989	0.11064	0.13811	2.25253	0.18995
0.87447	0.1804	0.11042	0.13818	2.25577	0.19024
0.87509	0.18091	0.11021	0.13801	2.259	0.19053
0.87571	0.18142	0.11	0.13796	2.26224	0.19083
0.87633	0.18193	0.10979	0.13788	2.26547	0.19112
0.87694	0.18244	0.10959	0.13783	2.26871	0.19142
0.87757	0.18295	0.10939	0.13777	2.27194	0.19172
0.87819	0.18345	0.10919	0.13767	2.27518	0.19203
0.87881	0.18396	0.10899	0.13754	2.27841	0.19234
0.87943	0.18447	0.1088	0.13765	2.28165	0.19264
0.88006	0.18497	0.10861	0.13763	2.28488	0.19295
0.88068	0.18547	0.10842	0.13756	2.28812	0.19327
0.88131	0.18598	0.10824	0.13759	2.29135	0.19358
0.88193	0.18648	0.10806	0.13751	2.29459	0.1939
0.88256	0.18698	0.10788	0.13747	2.29782	0.19422
0.88319	0.18748	0.1077	0.13738	2.30106	0.19454
0.88382	0.18798	0.10753	0.13744	2.30429	0.19486
0.88445	0.18848	0.10736	0.13744	2.30752	0.19518
0.88508	0.18897	0.10719	0.1376	2.31076	0.19551
0.88571	0.18947	0.10702	0.13748	2.31399	0.19583
0.88635	0.18996	0.10686	0.13761	2.31723	0.19616
0.88698	0.19045	0.1067	0.13764	2.32046	0.19649
0.88762	0.19094	0.10655	0.13778	2.3237	0.19682
0.88825	0.19143	0.10639	0.13787	2.32693	0.19715
0.88889	0.19192	0.10624	0.13786	2.33017	0.19749
0.88953	0.19241	0.10609	0.13763	2.3334	0.19782
0.89017	0.19289	0.10594	0.13757	2.33664	0.19816
0.8908	0.19337	0.1058	0.13725	2.33987	0.1985
0.89145	0.19386	0.10566	0.13725	2.34311	0.19884
0.89209	0.19434	0.10552	0.13724	2.34634	0.19918
0.89273	0.19481	0.10538	0.13722	2.34958	0.19952
0.89337	0.19529	0.10525	0.13721	2.35281	0.19986
0.89402	0.19577	0.10512	0.13743	2.35605	0.2002
0.89466	0.19624	0.10499	0.1378	2.35928	0.20054
0.89531	0.19671	0.10487	0.1379	2.36251	0.20089
0.89595	0.19718	0.10474	0.13844	2.36575	0.20123
0.8966	0.19765	0.10462	0.13852	2.36898	0.20158
0.89725	0.19811	0.1045	0.1387	2.37222	0.20192
0.8979	0.19857	0.10439	0.13858	2.37545	0.20227
0.89855	0.19903	0.10427	0.13852	2.37869	0.20261
0.8992	0.19949	0.10416	0.13833	2.38192	0.20296
0.89985	0.19995	0.10405	0.13822	2.38516	0.20331
0.90051	0.2004	0.10394	0.13798	2.38839	0.20365
0.90116	0.20086	0.10384	0.13781	2.39163	0.204
0.90182	0.2013	0.10374	0.13772	2.39486	0.20435
0.90247	0.20175	0.10364	0.13783	2.3981	0.20469
0.90313	0.2022	0.10354	0.13807	2.40133	0.20504
0.90379	0.20264	0.10344	0.13824	2.40457	0.20539
0.90445	0.20308	0.10335	0.13851	2.4078	0.20573
0.90511	0.20352	0.10325	0.13871	2.41104	0.20608
0.90577	0.20395	0.10316	0.13891	2.41427	0.20643
0.90643	0.20439	0.10308	0.13898	2.41751	0.20677
0.9071	0.20482	0.10299	0.1391	2.42074	0.20712
0.90776	0.20524	0.10291	0.13911	2.42397	0.20746
0.90842	0.20567	0.10282	0.13913	2.42721	0.20781
0.90909	0.20609	0.10274	0.13886	2.43044	0.20815
0.90976	0.20651	0.10267	0.1389	2.43368	0.20849
0.91043	0.20693	0.10259	0.13899	2.43691	0.20883
0.91109	0.20734	0.10251	0.13904	2.44015	0.20918
0.91176	0.20775	0.10244	0.13925	2.44338	0.20952
0.91244	0.20816	0.10237	0.13956	2.44662	0.20985
0.91311	0.20857	0.1023	0.13993	2.44985	0.21019
0.91378	0.20897	0.10223	0.14044	2.45309	0.21053
0.91445	0.20937	0.10217	0.14066	2.45632	0.21087
0.91513	0.20976	0.1021	0.14094	2.45956	0.2112
0.91581	0.21016	0.10204	0.141	2.46279	0.21153
0.91648	0.21055	0.10198	0.14126	2.46603	0.21187
0.91716	0.21094	0.10192	0.14143	2.46926	0.2122
0.91784	0.21132	0.10186	0.14154	2.4725	0.21253
0.91852	0.2117	0.1018	0.14155	2.47573	0.21285
0.9192	0.21208	0.10175	0.14145	2.47897	0.21318
0.91988	0.21246	0.10169	0.14061	2.4822	0.21351
0.92056	0.21283	0.10164	0.14048	2.48543	0.21383
0.92125	0.2132	0.10159	0.14163	2.48867	0.21415
0.92193	0.21356	0.10154	0.14038	2.4919	0.21447
0.92262	0.21393	0.10149	0.14072	2.49514	0.21479
0.92331	0.21429	0.10144	0.14029	2.49837	0.2151
0.92399	0.21464	0.1014	0.14017	2.50161	0.21542
0.92468	0.215	0.10135	0.14011	2.50484	0.21573
0.92537	0.21534	0.10131	0.13946	2.50808	0.21604
0.92606	0.21569	0.10127	0.13987	2.51131	0.21635
0.92676	0.21603	0.10123	0.13929	2.51455	0.21666
0.92745	0.21637	0.10119	0.13977	2.51778	0.21696
0.92814	0.21671	0.10115	0.1395	2.52102	0.21726
0.92884	0.21704	0.10111	0.13863	2.52425	0.21756
0.92954	0.21737	0.10107	0.13853	2.52749	0.21786
0.93023	0.2177	0.10104	0.139	2.53072	0.21815
0.93093	0.21802	0.101	0.13862	2.53396	0.21845
0.93163	0.21834	0.10097	0.13843	2.53719	0.21874
0.93233	0.21866	0.10094	0.13916	2.54043	0.21903
0.93303	0.21897	0.10091	0.13854	2.54366	0.21931
0.93373	0.21928	0.10088	0.13845	2.54689	0.2196
0.93444	0.21958	0.10085	0.13833	2.55013	0.21988
0.93514	0.21989	0.10082	0.13887	2.55336	0.22015
0.93585	0.22019	0.10079	0.13914	2.5566	0.22043
0.93656	0.22048	0.10076	0.13883	2.55983	0.2207
0.93726	0.22077	0.10074	0.13852	2.56307	0.22097
0.93797	0.22106	0.10071	0.13824	2.5663	0.22124
0.93868	0.22135	0.10068	0.13787	2.56954	0.22151
0.93939	0.22163	0.10066	0.13796	2.57277	0.22177
0.94011	0.2219	0.10064	0.13788	2.57601	0.22203
0.94082	0.22218	0.10062	0.13788	2.57924	0.22229
0.94153	0.22245	0.10059	0.13781	2.58248	0.22254
0.94225	0.22272	0.10057	0.13767	2.58571	0.22279
0.94297	0.22298	0.10055	0.13791	2.58895	0.22304
0.94368	0.22324	0.10053	0.13789	2.59218	0.22329
0.9444	0.2235	0.10051	0.13791	2.59542	0.22353
0.94512	0.22375	0.10049	0.13782	2.59865	0.22377
0.94584	0.224	0.10048	0.13762	2.60188	0.22401
0.94656	0.22425	0.10046	0.13749	2.60512	0.22424
0.94729	0.22449	0.10044	0.13776	2.60835	0.22448
0.94801	0.22473	0.10043	0.1379	2.61159	0.22471
0.94874	0.22496	0.10041	0.13806	2.61482	0.22493
0.94946	0.2252	0.10039	0.13784	2.61806	0.22515
0.95019	0.22543	0.10038	0.13782	2.62129	0.22537
0.95092	0.22565	0.10037	0.13805	2.62453	0.22559
0.95165	0.22587	0.10035	0.1381	2.62776	0.22581
0.95238	0.22609	0.10034	0.13808	2.631	0.22602
0.95311	0.22631	0.10033	0.13816	2.63423	0.22622
0.95385	0.22652	0.10031	0.13829	2.63747	0.22643
0.95458	0.22673	0.1003	0.13858	2.6407	0.22663
0.95532	0.22693	0.10029	0.13839	2.64394	0.22683
0.95605	0.22713	0.10028	0.13838	2.64717	0.22703
0.95679	0.22733	0.10027	0.13855	2.65041	0.22722
0.95753	0.22753	0.10026	0.13845	2.65364	0.22741
0.95827	0.22772	0.10025	0.1386	2.65688	0.2276
0.95901	0.22791	0.10024	0.1385	2.66011	0.22778
0.95975	0.22809	0.10023	0.13816	2.66334	0.22796
0.9605	0.22827	0.10022	0.13849	2.66658	0.22814
0.96124	0.22845	0.10021	0.13872	2.66981	0.22832
0.96199	0.22862	0.1002	0.1387	2.67305	0.22849
0.96273	0.2288	0.10019	0.13832	2.67628	0.22866
0.96348	0.22896	0.10019	0.13852	2.67952	0.22883
0.96423	0.22913	0.10018	0.13903	2.68275	0.22899
0.96498	0.22929	0.10017	0.13861	2.68599	0.22915
0.96573	0.22945	0.10016	0.13808	2.68922	0.22931
0.96648	0.22961	0.10016	0.13866	2.69246	0.22946
0.96724	0.22976	0.10015	0.13915	2.69569	0.22962
0.96799	0.22991	0.10015	0.13872	2.69893	0.22976
0.96875	0.23006	0.10014	0.13825	2.70216	0.22991
0.96951	0.2302	0.10013	0.13805	2.7054	0.23005
0.97027	0.23034	0.10013	0.13815	2.70863	0.23019
0.97103	0.23048	0.10012	0.13896	2.71187	0.23033
0.97179	0.23061	0.10012	0.13869	2.7151	0.23047
0.97255	0.23074	0.10011	0.13856	2.71834	0.2306
0.97331	0.23087	0.10011	0.13859	2.72157	0.23073
0.97408	0.231	0.1001	0.13859	2.7248	0.23086
0.97484	0.23112	0.1001	0.1383	2.72804	0.23098
0.97561	0.23124	0.10009	0.13805	2.73127	0.2311
0.97638	0.23136	0.10009	0.13885	2.73451	0.23122
0.97715	0.23147	0.10009	0.13887	2.73774	0.23134
0.97792	0.23159	0.10008	0.13827	2.74098	0.23145
0.97869	0.23169	0.10008	0.13819	2.74421	0.23156
0.97946	0.2318	0.10008	0.13828	2.74745	0.23167
0.98024	0.2319	0.10007	0.13891	2.75068	0.23177
0.98101	0.23201	0.10007	0.13887	2.75392	0.23188
0.98179	0.2321	0.10007	0.13845	2.75715	0.23198
0.98257	0.2322	0.10006	0.13837	2.76039	0.23208
0.98335	0.23229	0.10006	0.13877	2.76362	0.23217
0.98413	0.23239	0.10006	0.13861	2.76686	0.23226
0.98491	0.23247	0.10006	0.13818	2.77009	0.23236
0.98569	0.23256	0.10005	0.13802	2.77333	0.23244
0.98648	0.23265	0.10005	0.1386	2.77656	0.23253
0.98726	0.23273	0.10005	0.13853	2.7798	0.23261
0.98805	0.23281	0.10005	0.13881	2.78303	0.2327
0.98884	0.23288	0.10004	0.13873	2.78626	0.23278
0.98962	0.23296	0.10004	0.13872	2.7895	0.23285
0.99042	0.23303	0.10004	0.13852	2.79273	0.23293
0.99121	0.2331	0.10004	0.13837	2.79597	0.233
0.992	0.23317	0.10004	0.13868	2.7992	0.23307
0.99279	0.23324	0.10004	0.13851	2.80244	0.23314
0.99359	0.2333	0.10003	0.13881	2.80567	0.23321
0.99439	0.23336	0.10003	0.13888	2.80891	0.23327
0.99518	0.23342	0.10003	0.13856	2.81214	0.23333
0.99598	0.23348	0.10003	0.13819	2.81538	0.2334
0.99678	0.23354	0.10003	0.13844	2.81861	0.23345
0.99759	0.23359	0.10003	0.13888	2.82185	0.23351
0.99839	0.23365	0.10003	0.13884	2.82508	0.23357
0.99919	0.2337	0.10002	0.13884	2.82832	0.23362
1	0.23375	0.10002	0.13875	2.83155	0.23367
1.00081	0.2338	0.10002	0.13861	2.83479	0.23372
1.00162	0.23384	0.10002	0.13876	2.83802	0.23377
1.00243	0.23389	0.10002	0.13872	2.84125	0.23382
1.00324	0.23393	0.10002	0.13862	2.84449	0.23386
1.00405	0.23397	0.10002	0.13859	2.84772	0.23391
1.00486	0.23401	0.10002	0.13855	2.85096	0.23395
1.00568	0.23405	0.10002	0.13849	2.85419	0.23399
1.00649	0.23409	0.10002	0.13844	2.85743	0.23403
1.00731	0.23412	0.10001	0.13861	2.86066	0.23407
1.00813	0.23416	0.10001	0.13864	2.8639	0.2341
1.00895	0.23419	0.10001	0.13857	2.86713	0.23414
1.00977	0.23422	0.10001	0.13847	2.87037	0.23417
1.01059	0.23426	0.10001	0.13822	2.8736	0.23421
1.01142	0.23428	0.10001	0.13816	2.87684	0.23424
1.01224	0.23431	0.10001	0.13868	2.88007	0.23427
1.01307	0.23434	0.10001	0.13882	2.88331	0.2343
1.0139	0.23437	0.10001	0.13862	2.88654	0.23432
1.01473	0.23439	0.10001	0.13846	2.88978	0.23435
1.01556	0.23442	0.10001	0.13837	2.89301	0.23438
1.01639	0.23444	0.10001	0.13833	2.89625	0.2344
1.01723	0.23446	0.10001	0.13829	2.89948	0.23443
1.01806	0.23449	0.10001	0.13833	2.90271	0.23445
1.0189	0.23451	0.10001	0.13845	2.90595	0.23447
1.01974	0.23453	0.10001	0.13859	2.90918	0.23449
1.02058	0.23455	0.10001	0.13846	2.91242	0.23452
1.02142	0.23457	0.10001	0.13839	2.91565	0.23454
1.02226	0.23459	0.10001	0.13826	2.91889	0.23455
1.0231	0.2346	0.10001	0.13813	2.92212	0.23457
1.02395	0.23462	0.10001	0.1383	2.92536	0.23459
1.02479	0.23464	0.1	0.13829	2.92859	0.23461
1.02564	0.23465	0.1	0.13831	2.93183	0.23463
1.02649	0.23467	0.1	0.13846	2.93506	0.23464
1.02734	0.23469	0.1	0.13821	2.9383	0.23466
1.02819	0.2347	0.1	0.13804	2.94153	0.23467
1.02905	0.23472	0.1	0.13789	2.94477	0.23469
1.0299	0.23473	0.1	0.13793	2.948	0.23471
1.03076	0.23474	0.1	0.13783	2.95124	0.23472
1.03161	0.23476	0.1	0.13801	2.95447	0.23473
1.03247	0.23477	0.1	0.13823	2.95771	0.23475
1.03333	0.23479	0.1	0.13807	2.96094	0.23476
1.0342	0.2348	0.1	0.13807	2.96417	0.23478
1.03506	0.23481	0.1	0.1377	2.96741	0.23479
1.03592	0.23483	0.1	0.13781	2.97064	0.2348
1.03679	0.23484	0.1	0.13754	2.97388	0.23482
1.03766	0.23485	0.1	0.13758	2.97711	0.23483
1.03853	0.23487	0.1	0.13756	2.98035	0.23484
1.0394	0.23488	0.1	0.13746	2.98358	0.23486
1.04027	0.2349	0.1	0.13742	2.98682	0.23487
1.04114	0.23491	0.1	0.13735	2.99005	0.23488
1.04202	0.23492	0.1	0.13741	2.99329	0.2349
1.04289	0.23494	0.1	0.13728	2.99652	0.23491
1.04377	0.23495	0.1	0.13728	2.99976	0.23493
1.04465	0.23497	0.1	0.1372	3.00299	0.23494
1.04553	0.23498	0.1	0.13714	3.00623	0.23496
1.04641	0.235	0.1	0.13707	3.00946	0.23497
1.0473	0.23502	0.1	0.13702	3.0127	0.23499
1.04818	0.23503	0.1	0.13702	3.01593	0.235
1.04907	0.23505	0.1	0.13752	3.01917	0.23502
1.04996	0.23507	0.1	0.13765	3.0224	0.23503
1.05085	0.23509	0.1	0.13721	3.02563	0.23505
1.05174	0.2351	0.1	0.1369	3.02887	0.23507
1.05263	0.23512	0.1	0.1368	3.0321	0.23509
1.05353	0.23514	0.1	0.13674	3.03534	0.23511
1.05442	0.23516	0.1	0.13641	3.03857	0.23512
1.05532	0.23518	0.1	0.13646	3.04181	0.23514
1.05622	0.23521	0.1	0.1364	3.04504	0.23516
1.05712	0.23523	0.1	0.1363	3.04828	0.23518
1.05802	0.23525	0.1	0.13632	3.05151	0.23521
1.05892	0.23527	0.1	0.13617	3.05475	0.23523
1.05983	0.2353	0.1	0.13612	3.05798	0.23525
1.06074	0.23532	0.1	0.13598	3.06122	0.23527
1.06164	0.23535	0.1	0.13589	3.06445	0.2353
1.06255	0.23538	0.1	0.13588	3.06769	0.23532
1.06346	0.2354	0.1	0.13576	3.07092	0.23535
1.06438	0.23543	0.1	0.1357	3.07416	0.23538
1.06529	0.23546	0.1	0.13568	3.07739	0.2354
1.06621	0.23549	0.1	0.13537	3.08062	0.23543
1.06713	0.23552	0.1	0.13545	3.08386	0.23546
1.06804	0.23555	0.1	0.13528	3.08709	0.23549
1.06897	0.23559	0.1	0.13532	3.09033	0.23552
1.06989	0.23562	0.1	0.1353	3.09356	0.23555
1.07081	0.23565	0.1	0.1351	3.0968	0.23559
1.07174	0.23569	0.1	0.1351	3.10003	0.23562
1.07266	0.23573	0.1	0.13491	3.10327	0.23565
1.07359	0.23576	0.1	0.13484	3.1065	0.23569
1.07452	0.2358	0.1	0.13474	3.10974	0.23573
1.07546	0.23584	0.1	0.1347	3.11297	0.23576
1.07639	0.23588	0.1	0.13465	3.11621	0.2358
1.07732	0.23592	0.1	0.13459	3.11944	0.23584
1.07826	0.23597	0.1	0.13442	3.12268	0.23588
1.0792	0.23601	0.1	0.13368	3.12591	0.23592
1.08014	0.23605	0.1	0.13376	3.12915	0.23597
1.08108	0.2361	0.1	0.13386	3.13238	0.23601
1.08202	0.23615	0.1	0.13388	3.13562	0.23605
1.08297	0.23619	0.1	0.13383	3.13885	0.2361
1.08392	0.23624	0.1	0.13387	3.14208	0.23615
1.08486	0.23629	0.1	0.13378	3.14532	0.23619
1.08581	0.23634	0.1	0.13454	3.14855	0.23624
1.08677	0.2364	0.1	0.13453	3.15179	0.23629
1.08772	0.23645	0.1	0.1338	3.15502	0.23634
1.08867	0.2365	0.1	0.13342	3.15826	0.2364
1.08963	0.23656	0.1	0.1333	3.16149	0.23645
1.09059	0.23661	0.1	0.1333	3.16473	0.2365
1.09155	0.23667	0.1	0.13326	3.16796	0.23656
1.09251	0.23673	0.1	0.13296	3.1712	0.23661
1.09347	0.23679	0.1	0.13264	3.17443	0.23667
1.09444	0.23685	0.1	0.13247	3.17767	0.23673
1.09541	0.23691	0.1	0.13279	3.1809	0.23679
1.09637	0.23697	0.1	0.13327	3.18414	0.23685
1.09735	0.23704	0.1	0.13298	3.18737	0.23691
1.09832	0.2371	0.1	0.13299	3.19061	0.23697
1.09929	0.23717	0.1	0.1327	3.19384	0.23704
1.10027	0.23724	0.1	0.13262	3.19708	0.2371
1.10124	0.2373	0.1	0.13245	3.20031	0.23717
1.10222	0.23737	0.1	0.13257	3.20354	0.23724
1.1032	0.23744	0.1	0.13259	3.20678	0.2373
1.10419	0.23751	0.1	0.13278	3.21001	0.23737
1.10517	0.23759	0.1	0.13265	3.21325	0.23744
1.10616	0.23766	0.1	0.13285	3.21648	0.23751
1.10714	0.23773	0.1	0.13258	3.21972	0.23759
1.10813	0.23781	0.1	0.13247	3.22295	0.23766
1.10912	0.23788	0.1	0.13227	3.22619	0.23773
1.11012	0.23796	0.1	0.13238	3.22942	0.23781
1.11111	0.23804	0.1	0.13205	3.23266	0.23788
1.11211	0.23812	0.1	0.13216	3.23589	0.23796
1.11311	0.2382	0.1	0.13208	3.23913	0.23804
1.11411	0.23828	0.1	0.13202	3.24236	0.23812
1.11511	0.23836	0.1	0.13193	3.2456	0.2382
1.11611	0.23844	0.1	0.13175	3.24883	0.23828
1.11712	0.23852	0.1	0.1318	3.25207	0.23836
1.11812	0.23861	0.1	0.13192	3.2553	0.23844
1.11913	0.23869	0.1	0.13179	3.25854	0.23852
1.12014	0.23878	0.1	0.13165	3.26177	0.23861
1.12116	0.23886	0.1	0.13165	3.265	0.23869
1.12217	0.23895	0.1	0.13146	3.26824	0.23878
1.12319	0.23904	0.1	0.13141	3.27147	0.23886
1.12421	0.23912	0.1	0.13103	3.27471	0.23895
1.12523	0.23921	0.1	0.13122	3.27794	0.23904
1.12625	0.2393	0.1	0.13154	3.28118	0.23912
1.12727	0.23939	0.1	0.13142	3.28441	0.23921
1.1283	0.23948	0.1	0.13102	3.28765	0.2393
1.12933	0.23957	0.1	0.12995	3.29088	0.23939
1.13036	0.23966	0.1	0.12994	3.29412	0.23948
1.13139	0.23976	0.1	0.1301	3.29735	0.23957
1.13242	0.23985	0.1	0.13166	3.30059	0.23966
1.13346	0.23994	0.1	0.13194	3.30382	0.23976
1.13449	0.24004	0.1	0.13131	3.30706	0.23985
1.13553	0.24013	0.1	0.13046	3.31029	0.23994
1.13657	0.24022	0.1	0.12997	3.31353	0.24004
1.13761	0.24032	0.1	0.13002	3.31676	0.24013
1.13866	0.24041	0.1	0.12998	3.31999	0.24022
1.13971	0.24051	0.1	0.12951	3.32323	0.24032
1.14075	0.2406	0.1	0.12922	3.32646	0.24041
1.1418	0.2407	0.1	0.12942	3.3297	0.24051
1.14286	0.2408	0.1	0.12983	3.33293	0.2406
1.14391	0.24089	0.1	0.12853	3.33617	0.2407
1.14497	0.24099	0.1	0.12894	3.3394	0.2408
1.14603	0.24108	0.1	0.12951	3.34264	0.24089
1.14709	0.24118	0.1	0.12985	3.34587	0.24099
1.14815	0.24128	0.1	0.12971	3.34911	0.24108
1.14921	0.24137	0.1	0.13013	3.35234	0.24118
1.15028	0.24147	0.1	0.12989	3.35558	0.24128
1.15135	0.24157	0.1	0.12895	3.35881	0.24137
1.15242	0.24166	0.1	0.12929	3.36205	0.24147
1.15349	0.24176	0.1	0.12944	3.36528	0.24157
1.15456	0.24185	0.1	0.12903	3.36852	0.24166
1.15564	0.24195	0.1	0.12918	3.37175	0.24176
1.15672	0.24205	0.1	0.12901	3.37499	0.24185
1.1578	0.24214	0.1	0.12888	3.37822	0.24195
1.15888	0.24224	0.1	0.12911	3.38145	0.24205
1.15996	0.24233	0.1	0.12942	3.38469	0.24214
1.16105	0.24243	0.1	0.12914	3.38792	0.24224
1.16214	0.24252	0.1	0.12905	3.39116	0.24233
1.16323	0.24261	0.1	0.12802	3.39439	0.24243
1.16432	0.24271	0.1	0.12821	3.39763	0.24252
1.16541	0.2428	0.1	0.12919	3.40086	0.24261
1.16651	0.24289	0.1	0.12909	3.4041	0.24271
1.16761	0.24298	0.1	0.12719	3.40733	0.2428
1.16871	0.24307	0.1	0.12917	3.41057	0.24289
1.16981	0.24316	0.1	0.12959	3.4138	0.24298
1.17092	0.24325	0.1	0.12928	3.41704	0.24307
1.17202	0.24334	0.1	0.12769	3.42027	0.24316
1.17313	0.24343	0.1	0.12753	3.42351	0.24325
1.17424	0.24352	0.1	0.12798	3.42674	0.24334
1.17536	0.2436	0.1	0.12874	3.42998	0.24343
1.17647	0.24369	0.1	0.12827	3.43321	0.24352
1.17759	0.24377	0.1	0.12874	3.43645	0.2436
1.17871	0.24386	0.1	0.12802	3.43968	0.24369
1.17983	0.24394	0.1	0.12843	3.44291	0.24377
1.18095	0.24402	0.1	0.12824	3.44615	0.24386
1.18208	0.2441	0.1	0.12841	3.44938	0.24394
1.18321	0.24418	0.1	0.12847	3.45262	0.24402
1.18434	0.24426	0.1	0.12822	3.45585	0.2441
1.18547	0.24434	0.1	0.1281	3.45909	0.24418
1.1866	0.24441	0.1	0.12811	3.46232	0.24426
1.18774	0.24449	0.1	0.12832	3.46556	0.24434
1.18888	0.24456	0.1	0.12818	3.46879	0.24441
1.19002	0.24463	0.1	0.12856	3.47203	0.24449
1.19116	0.24471	0.1	0.12751	3.47526	0.24456
1.19231	0.24477	0.1	0.12854	3.4785	0.24463
1.19346	0.24484	0.1	0.12844	3.48173	0.24471
1.19461	0.24491	0.1	0.1278	3.48497	0.24477
1.19576	0.24497	0.1	0.12866	3.4882	0.24484
1.19691	0.24504	0.1	0.12835	3.49144	0.24491
1.19807	0.2451	0.1	0.12767	3.49467	0.24497
1.19923	0.24516	0.1	0.12846	3.49791	0.24504
1.20039	0.24522	0.1	0.12845	3.50114	0.2451
1.20155	0.24527	0.1	0.12846	3.50437	0.24516
1.20272	0.24533	0.1	0.12847	3.50761	0.24522
1.20388	0.24538	0.1	0.12857	3.51084	0.24527
1.20505	0.24543	0.1	0.12845	3.51408	0.24533
1.20623	0.24548	0.1	0.12849	3.51731	0.24538
1.2074	0.24553	0.1	0.12852	3.52055	0.24543
1.20858	0.24558	0.1	0.12855	3.52378	0.24548
1.20976	0.24562	0.1	0.12862	3.52702	0.24553
1.21094	0.24566	0.1	0.12864	3.53025	0.24558
1.21212	0.2457	0.1	0.12854	3.53349	0.24562
1.21331	0.24574	0.1	0.12863	3.53672	0.24566
1.2145	0.24578	0.1	0.12855	3.53996	0.2457
1.21569	0.24581	0.1	0.12864	3.54319	0.24574
1.21688	0.24584	0.1	0.12866	3.54643	0.24578
1.21807	0.24587	0.1	0.12865	3.54966	0.24581
1.21927	0.2459	0.1	0.12868	3.5529	0.24584
1.22047	0.24592	0.1	0.12886	3.55613	0.24587
1.22167	0.24595	0.1	0.12878	3.55936	0.2459
1.22288	0.24597	0.1	0.12883	3.5626	0.24592
1.22409	0.24599	0.1	0.12881	3.56583	0.24595
1.2253	0.246	0.1	0.12892	3.56907	0.24597
1.22651	0.24601	0.1	0.12878	3.5723	0.24599
1.22772	0.24602	0.1	0.12896	3.57554	0.246
1.22894	0.24603	0.1	0.12895	3.57877	0.24601
1.23016	0.24604	0.1	0.12896	3.58201	0.24602
1.23138	0.24604	0.1	0.12906	3.58524	0.24603
1.2326	0.24604	0.1	0.12904	3.58848	0.24604
1.23383	0.24604	0.1	0.12912	3.59171	0.24604
1.23506	0.24604	0.1	0.12922	3.59495	0.24604
1.23629	0.24603	0.1	0.12924	3.59818	0.24604
1.23752			0.12911	3.60142	0.24604
1.23876			0.12917	3.60465	0.24603
1.24			0.12924
1.24124			0.12927
1.24248			0.12929
1.24373			0.12942
1.24498			0.12935
1.24623			0.1296
1.24748			0.12935
1.24874			0.12963
1.25			0.12953
1.25126			0.12959
1.25253			0.12954
1.25379			0.12976
1.25506			0.12962
1.25633			0.12966
1.25761			0.12985
1.25888			0.12997
1.26016			0.12985
1.26144			0.12977
1.26273			0.13005
1.26402			0.12991
1.26531			0.13007
1.2666			0.1301
1.26789			0.13013
1.26919			0.12999
1.27049			0.13025
1.27179			0.13026
1.2731			0.13019
1.27441			0.13019
1.27572			0.13033
1.27703			0.1303
1.27835			0.13044
1.27967			0.13026
1.28099			0.13056
1.28232			0.13045
1.28364			0.1305
1.28497			0.13054
1.28631			0.13051
1.28764			0.13051
1.28898			0.13043
1.29032			0.1306
1.29167			0.13067
1.29301			0.13065
1.29436			0.13081
1.29572			0.13087
1.29707			0.13094
1.29843			0.13088
1.29979			0.13092
1.30115			0.13104
1.30252			0.13091
1.30389			0.13107
1.30526			0.13116
1.30664			0.13127
1.30802			0.131
1.3094			0.13151
1.31078			0.13132
1.31217			0.1314
1.31356			0.13138
1.31495			0.13137
1.31635			0.13162
1.31775			0.13166
1.31915			0.13142
1.32055			0.13162
1.32196			0.13172
1.32337			0.1315
1.32479			0.1318
1.3262			0.13199
1.32762			0.13193
1.32905			0.13202
1.33047			0.13208
1.3319			0.13219
1.33333			0.13201
1.33477			0.13214
1.33621			0.13211
1.33765			0.13227
1.33909			0.13237
1.34054			0.13238
1.34199			0.13252
1.34345			0.13234
1.3449			0.13245
1.34636			0.13247
1.34783			0.13271
1.34929			0.13283
1.35076			0.13307
1.35224			0.13271
1.35371			0.1327
1.35519			0.13318
1.35667			0.13275
1.35816			0.13272
1.35965			0.1328
1.36114			0.13343
1.36264			0.13339
1.36414			0.13324
1.36564			0.13319
1.36714			0.13366
1.36865			0.13352
1.37017			0.13388
1.37168			0.13388
1.3732			0.13368
1.37472			0.13401
1.37625			0.1336
1.37778			0.1338
1.37931			0.13408
1.38085			0.13442
1.38239			0.13421
1.38393			0.13468
1.38547			0.13474
1.38702			0.13479
1.38858			0.13498
1.39013			0.13475
1.39169			0.13462
1.39326			0.13493
1.39483			0.13483
1.3964			0.13528
1.39797			0.13603
1.39955			0.13505
1.40113			0.13582
1.40271			0.13574
1.4043			0.13603
1.4059			0.13612
1.40749			0.13555
1.40909			0.13651
1.41069			0.13683
1.4123			0.13613
1.41391			0.13662
1.41553			0.1368
1.41714			0.13703
1.41876			0.13719
1.42039			0.13709
1.42202			0.13817
1.42365			0.13735
1.42529			0.13815
1.42693			0.13768
1.42857			0.13823
1.43022			0.13849
1.43187			0.13823
1.43353			0.13897
1.43519			0.13931
1.43685			0.13911
1.43852			0.13951
1.44019			0.14109
1.44186			0.14001
1.44354			0.14025
1.44522			0.14078
1.44691			0.14091
1.4486			0.14173
1.45029			0.13984
1.45199			0.14214
1.45369			0.14214
1.4554			0.14198
1.45711			0.14236
1.45882			0.14215
1.46054			0.14301
1.46226			0.14317
1.46399			0.14385
1.46572			0.14434
1.46746			0.14303
1.46919			0.14432
1.47094			0.14522
1.47268			0.14629
1.47444			0.14532
1.47619			0.1456
1.47795			0.14657
1.47971			0.14658
1.48148			0.14675
1.48325			0.14697
1.48503			0.14535
1.48681			0.14783
1.4886			0.14843
1.49038			0.14799
1.49218			0.14895
1.49398			0.15066
1.49578			0.14952
1.49758			0.14799
1.4994			0.15051
1.50121			0.15017
1.50303			0.15135
1.50485			0.15259
1.50668			0.1514
1.50852			0.15123
1.51035			0.15336
1.5122			0.15296
1.51404			0.15421
1.51589			0.15341
1.51775			0.15464
1.51961			0.15545
1.52147			0.1561
1.52334			0.156
1.52522			0.15471
1.52709			0.15431
1.52898			0.15736
1.53086			0.15514
1.53276			0.1573
1.53465			0.15486
1.53656			0.1587
1.53846			0.15642
1.54037			0.15856
1.54229			0.15906
1.54421			0.16035
1.54613			0.15846
1.54806			0.15868
1.55			0.15873
1.55194			0.15872
1.55388			0.1595
1.55583			0.15856
1.55779			0.16014
1.55975			0.16173
1.56171			0.16265
1.56368			0.16083
1.56566			0.1622
1.56764			0.16056
1.56962			0.16327
1.57161			0.16352
1.5736			0.16438
1.5756			0.1627
1.57761			0.16369
1.57962			0.1645
1.58163			0.16477
1.58365			0.1651
1.58568			0.16584
1.58771			0.16663
1.58974			0.16568
1.59178			0.16528
1.59383			0.1683
1.59588			0.16742
1.59794			0.16924
1.6			0.16801
1.60207			0.16754
1.60414			0.1688
1.60622			0.16897
1.6083			0.1692
1.61039			0.16926
1.61248			0.16982
1.61458			0.16989
1.61669			0.17135
1.6188			0.17052
1.62092			0.17127
1.62304			0.1712
1.62516			0.17331
1.6273			0.17249
1.62943			0.1718
1.63158			0.17277
1.63373			0.17352
1.63588			0.17269
1.63804			0.17381
1.64021			0.17329
1.64238			0.17426
1.64456			0.17356
1.64675			0.17442
1.64894			0.17528
1.65113			0.1725
1.65333			0.1741
1.65554			0.17424
1.65775			0.17468
1.65997			0.17453
1.6622			0.17588
1.66443			0.17502
1.66667			0.17625
1.66891			0.17504
1.67116			0.17537
1.67341			0.17525
1.67568			0.17689
1.67794			0.17683
1.68022			0.1763
1.6825			0.17639
1.68478			0.17625
1.68707			0.17691
1.68937			0.17685
1.69168			0.17568
1.69399			0.1773
1.69631			0.17736
1.69863			0.17715
1.70096			0.17683
1.7033			0.17742
1.70564			0.17785
1.70799			0.17719
1.71034			0.17701
1.71271			0.1769
1.71508			0.17749
1.71745			0.17706
1.71983			0.17661
1.72222			0.1774
1.72462			0.17728
1.72702			0.17749
1.72943			0.1774
1.73184			0.17792
1.73427			0.17681
1.73669			0.17706
1.73913			0.17776
1.74157			0.17807
1.74402			0.17786
1.74648			0.17787
1.74894			0.17729
1.75141			0.17763
1.75389			0.17769
1.75637			0.17769
1.75887			0.17726
1.76136			0.17746
1.76387			0.17728
1.76638			0.17744
1.7689			0.17718
1.77143			0.17802
1.77396			0.17765
1.7765			0.17751
1.77905			0.17736
1.78161			0.17743
1.78417			0.1773
1.78674			0.17674
1.78932			0.17675
1.79191			0.17753
1.7945			0.17749
1.7971			0.17749
1.79971			0.17698
1.80233			0.17694
1.80495			0.17705
1.80758			0.17752
1.81022			0.17698
1.81287			0.17726
1.81552			0.1776
1.81818			0.17702
1.82085			0.1774
1.82353			0.177
1.82622			0.17705
1.82891			0.17688
1.83161			0.17674
1.83432			0.1763
1.83704			0.17687
1.83976			0.17724
1.8425			0.17671
1.84524			0.17673
1.84799			0.17718
1.85075			0.17657
1.85351			0.17633
1.85629			0.17684
1.85907			0.17635
1.86186			0.17635
1.86466			0.17673
1.86747			0.1761
1.87029			0.17594
1.87311			0.1764
1.87595			0.17645
1.87879			0.1762
1.88164			0.17603
1.8845			0.17607
1.88737			0.17625
1.89024			0.17585
1.89313			0.17625
1.89602			0.17569
1.89893			0.17614
1.90184			0.17587
1.90476			0.17559
1.90769			0.17573
1.91063			0.17574
1.91358			0.17561
1.91654			0.17525
1.9195			0.17576
1.92248			0.17549
1.92547			0.17564
1.92846			0.17536
1.93146			0.17501
1.93448			0.17568
1.9375			0.17539
1.94053			0.17529
1.94357			0.17609
1.94662			0.17504
1.94969			0.17545
1.95276			0.17517
1.95584			0.17514
1.95893			0.17538
1.96203			0.17504
1.96513			0.1754
1.96825			0.17569
1.97138			0.17552
1.97452			0.17555
1.97767			0.17522
1.98083			0.17538
1.984			0.1754
1.98718			0.17575
1.99037			0.1757
1.99357			0.17559
1.99678			0.17549
2			0.17576
2.00323			0.17625
2.00647			0.17615
2.00972			0.17599
2.01299			0.17616
2.01626			0.17578
2.01954			0.17586
2.02284			0.17598
2.02614			0.1763
2.02946			0.17622
2.03279			0.17649
2.03612			0.17643
2.03947			0.17654
2.04283			0.17704
2.0462			0.17677
2.04959			0.17702
2.05298			0.17723
2.05638			0.17753
2.0598			0.17728
2.06323			0.17721
2.06667			0.17716
2.07012			0.1775
2.07358			0.17749
2.07705			0.17725
2.08054			0.1776
2.08403			0.17827
2.08754			0.17771
2.09106			0.17813
2.09459			0.17776
2.09814			0.17784
2.10169			0.17843
2.10526			0.17803
2.10884			0.17851
2.11244			0.17867
2.11604			0.17902
2.11966			0.17884
2.12329			0.17928
2.12693			0.17994
2.13058			0.18034
2.13425			0.1803
2.13793			0.18055
2.14162			0.18043
2.14533			0.18079
2.14905			0.18138
2.15278			0.18128
2.15652			0.18185
2.16028			0.18251
2.16405			0.18253
2.16783			0.18255
2.17163			0.18258
2.17544			0.18274
2.17926			0.18374
2.1831			0.18388
2.18695			0.18364
2.19081			0.18443
2.19469			0.1851
2.19858			0.18554
2.20249			0.18671
2.20641			0.18609
2.21034			0.18651
2.21429			0.18658
2.21825			0.18741
2.22222			0.18747
2.22621			0.18789
2.23022			0.18843
2.23423			0.18917
2.23827			0.18826
2.24231			0.1893
2.24638			0.18987
2.25045			0.19006
2.25455			0.19033
2.25865			0.19058
2.26277			0.19127
2.26691			0.19167
2.27106			0.19243
2.27523			0.19295
2.27941			0.19348
2.28361			0.194
2.28782			0.19434
2.29205			0.19429
2.2963			0.19474
2.30056			0.19602
2.30483			0.19589
2.30912			0.19667
2.31343			0.19682
2.31776			0.19718
2.3221			0.19776
2.32645			0.1979
2.33083			0.19866
2.33522			0.19847
2.33962			0.19953
2.34405			0.19978
2.34848			0.19987
2.35294			0.20066
2.35741			0.20127
2.3619			0.20207
2.36641			0.20232
2.37094			0.20275
2.37548			0.20289
2.38004			0.20389
2.38462			0.20399
2.38921			0.20457
2.39382			0.20575
2.39845			0.20545
2.4031			0.20555
2.40777			0.20698
2.41245			0.20656
2.41715			0.20744
2.42188			0.20784
2.42661			0.20818
2.43137			0.20938
2.43615			0.2094
2.44094			0.20965
2.44576			0.21017
2.45059			0.21026
2.45545			0.21104
2.46032			0.2109
2.46521			0.21219
2.47012			0.21232
2.47505			0.21277
2.48			0.21369
2.48497			0.2135
2.48996			0.21424
2.49497			0.21538
2.5			0.21556
2.50505			0.21653
2.51012			0.21612
2.51521			0.21692
2.52033			0.21689
2.52546			0.21809
2.53061			0.21843
2.53579			0.21823
2.54098			0.21872
2.5462			0.21849
2.55144			0.21989
2.5567			0.2203
2.56198			0.22021
2.56729			0.2212
2.57261			0.22131
2.57796			0.22115
2.58333			0.22157
2.58873			0.22237
2.59414			0.22241
2.59958			0.22263
2.60504			0.22341
2.61053			0.22393
2.61603			0.22431
2.62156			0.22434
2.62712			0.22494
2.6327			0.22538
2.6383			0.22549
2.64392			0.22635
2.64957			0.226
2.65525			0.22684
2.66094			0.22724
2.66667			0.22699
2.67241			0.22807
2.67819			0.22763
2.68398			0.22824
2.6898			0.22897
2.69565			0.22884
2.70153			0.22934
2.70742			0.22891
2.71335			0.22951
2.7193			0.22961
2.72527			0.22959
2.73128			0.23032
2.73731			0.23073
2.74336			0.23097
2.74945			0.23018
2.75556			0.23051
2.76169			0.23161
2.76786			0.2313
2.77405			0.23136
2.78027			0.23228
2.78652			0.23218
2.79279			0.23208
2.7991			0.23277
2.80543			0.23348
2.81179			0.23392
2.81818			0.23319
2.8246			0.23373
2.83105			0.2339
2.83753			0.23342
2.84404			0.23475
2.85057			0.23434
2.85714			0.23456
2.86374			0.23425
2.87037			0.23459
2.87703			0.23478
2.88372			0.23373
2.89044			0.23536
2.8972			0.2349
2.90398			0.23623
2.9108			0.23606
2.91765			0.2351
2.92453			0.23619
2.93144			0.23547
2.93839			0.2354
2.94537			0.23558
2.95238			0.23555
2.95943			0.23608
2.96651			0.23715
2.97362			0.23585
2.98077			0.23602
2.98795			0.2347
2.99517			0.23479
3.00242			0.23558
3.00971			0.23557
3.01703			0.23566
3.02439			0.23584
3.03178			0.23647
3.03922			0.2361
3.04668			0.23575
3.05419			0.23549
3.06173			0.23508
3.06931			0.23752
3.07692			0.23495
3.08458			0.23588
3.09227			0.23677
3.1			0.23622
3.10777			0.23793
3.11558			0.23522
3.12343			0.23735
3.13131			0.23635
3.13924			0.23658
3.14721			0.23509
3.15522			0.23643
3.16327			0.23656
3.17136			0.23564
3.17949			0.23703
3.18766			0.23828
3.19588			0.2338
3.20413			0.23741
3.21244			0.23564
3.22078			0.23759
3.22917			0.23847
3.2376			0.23778
3.24607			0.2368
3.25459			0.2391
3.26316			0.23869
3.27177			0.23836
3.28042			0.23813
3.28912			0.23809
3.29787			0.2375
3.30667			0.24
3.31551			0.23999
3.3244			0.23992
3.33333			0.23926
3.34232			0.2406
3.35135			0.23944
3.36043			0.23854
3.36957			0.2401
3.37875			0.23861
3.38798			0.23991
3.39726			0.24249
3.40659			0.24135
3.41598			0.24451
3.42541			0.24135
3.4349			0.2458
3.44444			0.24004
3.45404			0.24369
3.46369			0.2417
3.47339			0.24697
3.48315			0.24232
3.49296			0.24319
3.50282			0.24593
3.51275			0.24546
3.52273			0.24492
3.53276			0.24908
3.54286			0.24809
3.55301			0.24809
3.56322			0.25085
3.57349			0.24752
3.58382			0.24829
3.5942			0.24914
3.60465			0.24333
3.61516			0.24804
3.62573			0.24328
3.63636			0.25488
3.64706			0.24879
3.65782			0.24854
3.66864			0.24351
3.67953			0.24769
3.69048			0.25191
3.70149			0.25392
3.71257			0.25925
3.72372			0.25523
3.73494			0.25215
3.74622			0.25077
3.75758			0.25093
3.769			0.25044
3.78049			0.25095
3.79205			0.25219
3.80368			0.25158
3.81538			0.25425
3.82716			0.24571
3.83901			0.25748
3.85093			0.26013
3.86293			0.25028
3.875			0.25378
3.88715			0.25727
3.89937			0.25486
3.91167			0.25978
3.92405			0.26129
3.93651			0.25675
3.94904			0.26471
3.96166			0.26439
3.97436			0.25443
3.98714			0.26148
4			0.25985
4.01294			0.25872
4.02597			0.25582
4.03909			0.26265
4.05229			0.26626
4.06557			0.26557
4.07895			0.26929
4.09241			0.27062
4.10596			0.26738
4.1196			0.26731
4.13333			0.26391
4.14716			0.27478
4.16107			0.27106
4.17508			0.27101
4.18919			0.26867
4.20339			0.2739
4.21769			0.27259
4.23208			0.27232
4.24658			0.27992
4.26117			0.27793
4.27586			0.27827
4.29066			0.28234
4.30556			0.28052
4.32056			0.2832
4.33566			0.28637
4.35088			0.28594
4.3662			0.28698
4.38163			0.28728
4.39716			0.28502
4.41281			0.29308
4.42857			0.29402
4.44444			0.2973
4.46043			0.29629
4.47653			0.3006
4.49275			0.30164
4.50909			0.30257
4.52555			0.30396
4.54212			0.30289
4.55882			0.30407
4.57565			0.30535
4.59259			0.31022
4.60967			0.30599
4.62687			0.31184
4.64419			0.31032
4.66165			0.31862
4.67925			0.3139
4.69697			0.31832
4.71483			0.31572
4.73282			0.32278
4.75096			0.32016
4.76923			0.32359
4.78764			0.3217
4.8062			0.32271
4.8249			0.32698
4.84375			0.32726
4.86275			0.3271
4.88189			0.32535
4.90119			0.32855
4.92063			0.32595
4.94024			0.32952
4.96			0.32782
4.97992			0.33198
5			0.3256
5.02024			0.32994
5.04065			0.33081
5.06122			0.3346
5.08197			0.33173
5.10288			0.33606
5.12397			0.33571
5.14523			0.3392
5.16667			0.34349
5.18828			0.34745
5.21008			0.34936
5.23207			0.33705
5.25424			0.34661
5.2766			0.35185
5.29915			0.35062
5.32189			0.35793
5.34483			0.3617
5.36797			0.35285
5.3913			0.35296
5.41485			0.34537
5.4386			0.35254
5.46256			0.34866
5.48673			0.34427
5.51111			0.33949
5.53571			0.33879
5.56054			0.34147
5.58559			0.32089
5.61086			0.33924
5.63636			0.31903
5.6621			0.31799
5.68807			0.32224
5.71429			0.32177
5.74074			0.3096
5.76744			0.31002
5.79439			0.28697
5.8216			0.28835
5.84906			0.29031
5.87678			0.24832
5.90476			0.27434
5.93301			0.28329
5.96154			0.25536
5.99034			0.29009
6.01942			0.2567
6.04878			0.24088
6.07843			0.22792
6.10837			0.14042
6.13861			0.2244
6.16915			0.33264
6.2			0.29643
--

## Sheet: Fig1b
Fig1b
	Delay (ps)
Wavelength (nm)	0	349.766	350.918	352.07	353.223	354.375	355.528	356.681	357.834	358.987	360.14	361.294	362.447	363.601	364.755	365.909	367.063	368.217	369.371	370.526	371.68	372.835	373.99	375.145	376.3	377.456	378.611	379.767	380.922	382.078	383.234	384.39	385.547	386.703	387.86	389.016	390.173	391.33	392.487	393.644	394.802	395.959	397.117	398.275	399.433	400.591	401.749	402.907	404.066
	-1.49248	0.10674	0.30865	0.32429	0.18612	0.09005	0.14064	0.10107	0.0151	-0.02041	0.16197	0.08467	0.08829	0.07237	0.10468	0.09831	0.08846	0.0068	0.01102	0.12941	0.0223	0.04167	0.06907	0.02217	-0.02904	0.02629	0.00273	-0.03333	0.02454	0.05222	-0.01317	-0.07051	0.1121	-0.07881	0.01259	-0.0123	-0.01778	0.03804	-0.11292	-0.00802	-0.01132	0.02082	0.05594	-0.00962	0.05668	-0.03023	-0.01802	-0.05536	-0.01883
	-1.39381	0.06493	0.26983	0.27817	-0.02382	-0.02425	0.04618	0.07015	0.00527	0.03722	0.1021	-0.04683	-0.02671	-0.06114	-0.02022	0.08616	-0.03936	-0.02103	0.00985	0.03082	-0.03079	-0.0341	0.03756	-0.02881	-0.05331	0.14282	0.04924	0.01575	-0.03231	0.02225	0.06198	-0.01727	0.09525	-0.06192	-0.0661	0.03039	-0.00368	-0.06947	-0.03555	-0.04212	0.00695	-0.00669	0.03027	0.03583	0.06054	-0.043	0.000881798	-0.03432	0.00887
	-1.29381	0.0201	0.06229	0.03633	-0.04225	-0.05655	0.02696	0.04946	-0.08111	-0.02672	0.00505	-0.10424	-0.02165	-0.08764	-0.09174	0.06293	-0.0992	-0.04306	0.04006	0.00467	-0.07455	-0.04744	0.11055	0.01582	-0.11128	0.04389	-0.06828	-0.15605	-0.037	0.00847	0.11908	0.07824	-0.01363	-0.06502	-0.02407	0.00578	-0.03015	-0.13411	0.02725	-0.02563	-0.01295	-0.01362	0.02205	0.03458	0.06024	-0.00665	0.04288	-0.0156	-0.00722
	-1.19249	0.03275	-0.15282	-0.07693	-0.02278	-0.07085	0.02943	-0.09629	-0.00121	0.01142	0.01148	0.05968	0.01693	-0.01115	-0.04669	0.0327	-0.10633	-0.03479	-0.00849	0.00701	-0.02625	-0.03875	0.08333	0.01603	0.10356	0.11579	-0.12892	-0.08123	-0.21885	-0.07759	0.01287	-0.06885	-0.01118	-0.01043	-0.06091	-0.12003	-0.05885	-0.0981	0.03081	-0.01343	-0.0339	-0.04119	0.00645	-0.03027	0.03372	0.03075	0.04173	-0.02857	-0.07518
	-1.09115	-0.05961	-0.24773	-0.10683	-0.04008	-0.00344	0.00836	-0.14671	0.07026	0.12346	-0.05619	0.05582	-0.09142	0.01338	0.01969	-0.03046	-0.10274	-0.00021891	-0.02098	-0.0244	-0.0539	-0.02203	0.09279	0.04181	0.0794	0.28569	0.082	-0.18518	-0.21571	-0.07683	-0.05719	-0.05708	-0.15741	-0.06396	-0.14811	-0.16977	-0.05473	-0.000173564	-0.01275	0.01343	-0.05986	-0.10662	-0.06175	-0.05623	0.01393	0.01524	0.01489	-0.03098	-0.05929
	-0.99382	-0.13106	-0.15362	-0.09023	0.01995	-0.000954545	-0.06904	-0.0564	0.03024	0.06008	-0.12584	-0.09855	-0.17081	0.02166	0.0281	-0.05038	-0.02771	0.01745	0.0549	-0.07636	-0.01123	0.06105	0.0072	-0.02615	0.1289	-0.00387	0.13491	-0.039	0.01117	-0.10056	-0.03354	-0.03261	-0.16348	-0.05519	-0.06999	-0.07811	-0.00381	0.0827	-0.00938	0.0149	-0.0654	-0.10782	-0.10333	0.00115	-0.000506246	-0.00052248	-0.01721	-0.01741	-0.00233
	-0.89116	-0.1591	-0.04686	-0.10297	0.03054	-0.08121	-0.11075	-0.00628	-0.0379	-0.05865	-0.1218	-0.10365	-0.1011	0.03995	-0.05039	0.01593	0.06809	0.05813	0.11201	-0.14063	0.06622	0.08024	-0.02701	0.02585	0.1267	-0.02151	-0.02435	0.03034	-0.01437	0.17752	0.09367	-0.01759	0.04457	0.03935	0.07595	0.00053192	0.11644	0.06292	0.02083	0.03618	-0.03604	-0.01605	-0.07732	0.02537	-0.04726	-0.01629	-0.01292	0.00581	-0.00675
	-0.79381	-0.06261	-0.0029	-0.13029	0.1231	-0.000153566	0.04279	-0.04128	-0.1157	-0.0647	-0.14047	-0.1204	-0.0336	-0.00812	-0.10715	0.02156	0.13276	0.05725	0.0555	-0.09975	0.09915	0.0668	-0.06814	-0.00655	0.14171	0.11675	0.00197	0.03775	-0.1066	0.01087	-0.0296	0.03603	0.01924	0.12315	0.11851	0.03214	0.04405	-0.03014	0.02393	0.06139	0.000963636	0.073	-0.0183	-0.00696	-0.08497	-0.00643	0.00354	0.01823	-0.00751
	-0.69249	-0.01752	0.09002	-0.06751	0.16994	0.02829	0.11758	-0.08054	-0.05329	-0.03605	-0.10711	-0.11405	-0.06356	-0.10598	-0.11313	-0.09336	0.10272	-0.02008	-0.06881	-0.04426	0.0183	-0.02222	-0.13013	-0.03168	-0.13545	-0.08362	-0.02135	0.04821	-0.03247	-0.07184	-0.08549	-0.17041	0.02745	0.06931	0.04321	0.04307	-0.03415	-0.13999	-0.01812	0.03589	0.04268	0.08172	0.02894	-0.01436	-0.05201	0.01732	-0.01695	0.03689	0.01691
	-0.59249	-0.089	0.04517	-0.05919	-0.01167	-0.02674	0.00204	-0.03856	0.00912	-0.04053	-0.03535	-0.00364	-0.04087	-0.11206	-0.08609	-0.10625	0.01781	-0.03068	-0.11397	-0.04574	-0.00195	-0.10682	-0.14622	-0.04956	-0.15349	-0.04345	-0.0939	0.04217	0.22482	-0.03873	-0.08791	0.0146	0.0345	0.0303	-0.04236	0.02985	0.02465	-0.11513	-0.04153	-0.02334	0.05305	0.03369	0.04338	-0.000130235	-0.0105	-0.00454	-0.04875	0.04344	0.01438
	-0.4925	0.08737	-0.09315	-0.09389	-0.07354	-0.03917	-0.06343	0.00399	-0.03713	-0.00961	0.000376458	0.04565	0.03791	0.00785	-0.03315	0.00811	-0.05719	0.0121	-0.000184711	0.01343	0.04666	-0.09632	-0.02647	-0.03837	0.000765376	-0.0685	0.01474	0.12499	0.06265	-0.06435	-0.14943	-0.11645	-0.01816	0.04535	-0.10503	0.02639	0.01197	-0.08335	-0.014	-0.11918	0.01897	-0.04514	0.05155	0.02635	-0.03604	-0.02398	-0.04706	0.03365	-0.0192
	-0.39382	0.12315	-0.10037	-0.08595	-0.11532	-0.06315	-0.01896	-0.00108	-0.02075	0.00203	-0.00965	0.06744	0.07557	0.08055	0.04181	0.03613	-0.06807	-0.00826	0.08259	-0.04566	-0.06658	-0.17299	-0.05981	-0.10024	-0.02841	-0.02135	-0.02272	0.11295	0.12407	0.05222	-0.24195	-0.11947	0.06463	0.11921	-0.09855	0.01741	-0.0643	-0.14925	0.02385	-0.13968	-0.0133	-0.09625	0.05567	0.06811	-0.04542	-0.00046211	-0.01569	0.02266	-0.06094
	-0.29248	-0.04005	-0.12904	-0.13763	-0.17521	-0.14665	-0.01169	-0.02563	0.05908	-0.02069	-0.12132	0.04908	-0.00566	-0.00554	0.01238	-0.11438	-0.09258	-0.1446	0.04066	-0.11225	-0.09972	-0.09805	-0.12385	-0.04426	0.03923	-0.01663	-0.01131	0.09543	0.12549	-0.02601	-0.00129	-0.08335	-0.03351	0.07548	0.03566	0.11955	0.0048	-0.08052	0.07026	-0.07422	-0.02121	-0.09209	0.03526	0.10337	-0.0486	0.0424	-0.00125	0.03795	-0.06385
	-0.1938	-0.42556	-0.26327	-0.25103	-0.22051	-0.14421	0.02063	-0.16654	-0.11175	-0.26404	-0.41713	-0.23374	-0.3006	-0.27916	-0.11915	-0.2467	-0.14105	-0.23861	-0.01748	-0.16755	-0.10993	-0.15776	-0.10811	-0.04035	-0.00729	-0.20959	-0.0938	-0.12063	0.01761	-0.12169	-0.04525	-0.12204	-0.11333	-0.07203	-0.11047	0.05195	-0.01645	-0.04672	0.06335	-0.08952	-0.13733	-0.17491	-0.12076	-0.05562	-0.23158	-0.1482	-0.21282	-0.12463	-0.24343
	-0.09381	-0.261	0.00607	-0.01316	-0.13035	-0.17942	-0.13789	-0.54775	-0.51575	-0.47324	-0.52047	-0.28421	-0.08738	-0.03214	0.45964	0.36429	0.50646	0.46935	0.36329	0.14135	0.04836	-0.3164	-0.46229	-0.83374	-1.05495	-1.31431	-1.35789	-1.48741	-1.10638	-0.93531	-0.75908	-0.44133	-0.31361	-0.25749	-0.17451	-0.10485	-0.12917	-0.26381	-0.26209	-0.39526	-0.62787	-0.68341	-0.71135	-0.73627	-0.89195	-0.84235	-0.79698	-0.64048	-0.72248
	-0.04315	0.11524	0.03216	-0.13175	-0.40511	-0.52385	-0.45431	-0.82992	-0.70073	-0.29977	-0.08344	0.46119	1.00701	1.2963	1.74691	1.41291	1.29126	1.05127	0.49699	0.16818	-0.02889	-0.46506	-0.60663	-0.95742	-1.00224	-1.01026	-0.81358	-0.67418	-0.30206	-0.09094	-0.00134	0.17974	0.22431	0.05323	-0.01805	-0.19277	-0.25995	-0.47614	-0.55323	-0.63973	-0.89679	-0.9476	-0.99785	-1.03155	-1.17777	-1.15568	-1.04888	-0.9032	-0.97068
	0.01018	-0.769	-0.98855	-1.38873	-1.79349	-1.86132	-1.44849	-1.35825	-0.51823	0.21105	0.39965	0.79555	1.08405	1.08025	1.16425	0.67043	0.40975	0.12665	-0.368	-0.58315	-0.58943	-0.76001	-0.58514	-0.55523	-0.1701	0.16382	0.65908	1.01386	1.11011	1.03249	0.731	0.46764	0.28716	-0.12375	-0.37976	-0.69512	-0.73947	-0.90701	-0.96067	-0.90099	-0.92835	-0.84907	-0.81915	-0.62795	-0.69377	-0.63043	-0.46147	-0.48076	-0.58419
	0.06486	-1.93607	-1.97696	-2.29279	-2.38638	-2.16039	-1.51862	-1.24424	-0.83201	-0.61283	-0.7817	-0.71405	-0.70673	-1.03004	-1.13139	-1.51391	-1.61312	-1.76465	-1.68431	-1.59902	-1.24377	-1.06925	-0.76656	-0.63302	-0.34685	-0.38325	-0.33594	-0.36794	-0.60394	-0.75215	-0.97397	-1.15889	-1.22207	-1.44031	-1.62917	-1.80177	-1.81004	-1.83906	-1.84345	-1.72276	-1.5528	-1.3774	-1.29295	-1.00216	-0.98997	-0.99129	-0.87424	-1.03939	-1.21894
	0.12617	-0.97247	-0.73768	-0.72529	-0.57021	-0.6057	-0.74367	-0.75116	-0.95555	-1.16194	-1.31881	-1.27207	-1.37379	-1.67528	-1.61121	-1.76936	-1.70809	-1.82057	-1.56628	-1.48083	-1.2482	-1.16526	-1.31435	-1.46984	-1.60325	-2.1066	-2.37412	-2.49985	-2.58399	-2.55446	-2.53147	-2.56017	-2.44307	-2.45098	-2.56516	-2.62392	-2.72332	-2.73707	-2.84108	-2.912	-3.02201	-3.10528	-3.2427	-3.3045	-3.25245	-3.25189	-3.13225	-3.03847	-3.05423
	0.18619	0.30055	0.50552	0.39644	0.41294	0.3597	0.11836	0.03324	-0.30495	-0.51538	-0.44715	-0.36945	-0.45959	-0.61004	-0.42304	-0.44807	-0.48478	-0.65865	-0.64883	-0.73047	-0.76172	-0.84916	-1.10824	-1.20323	-1.20749	-1.44689	-1.55892	-1.60325	-1.61816	-1.80139	-1.96175	-2.00913	-2.00348	-2.04114	-2.17737	-2.17525	-2.37736	-2.48017	-2.5736	-2.6373	-2.82995	-2.91995	-3.03317	-3.22212	-3.36213	-3.3719	-3.50244	-3.38527	-3.49109
	0.24885	0.82554	1.0702	0.8853	0.84106	0.86482	0.68272	0.48797	0.27385	0.16986	0.29454	0.30549	0.26481	0.13369	0.1172	-0.0225	-0.02794	0.00873	-0.14126	-0.23221	-0.26966	-0.46227	-0.48072	-0.47464	-0.58607	-0.64481	-0.75358	-0.72929	-0.85425	-0.95438	-1.15962	-1.09321	-1.2079	-1.22889	-1.3468	-1.29615	-1.51121	-1.66295	-1.68158	-1.72405	-1.87257	-1.82832	-1.92135	-2.02227	-2.1708	-2.15838	-2.4108	-2.36964	-2.52898
	0.31284	0.7916	0.86782	0.84581	0.65283	0.58504	0.6718	0.49813	0.54459	0.38368	0.482	0.31735	0.41621	0.30808	0.18596	0.06986	0.09793	0.18262	-0.01045	-0.07546	-0.1029	-0.28732	-0.20355	-0.19939	-0.36868	-0.44564	-0.43013	-0.45911	-0.53782	-0.65829	-0.80261	-0.70545	-0.82349	-0.8561	-0.9217	-0.96474	-1.06987	-1.16718	-1.20816	-1.30298	-1.45025	-1.44444	-1.58325	-1.61732	-1.80195	-1.7958	-1.95753	-1.94507	-2.07684
	0.38219	0.86554	0.94391	0.88	0.66326	0.6359	0.65525	0.64181	0.75552	0.49571	0.49432	0.38961	0.55833	0.34458	0.26965	0.26956	0.18547	0.24095	0.02725	0.0647	0.0038	-0.06425	-0.0471	-0.07008	-0.20497	-0.36917	-0.35401	-0.31319	-0.38766	-0.51003	-0.66107	-0.63646	-0.66417	-0.79123	-0.79493	-0.93311	-1.03454	-1.06738	-1.16726	-1.22782	-1.29644	-1.39953	-1.52004	-1.54537	-1.68032	-1.77835	-1.79752	-1.816	-2.02617
	0.45686	0.95839	0.89585	0.81177	0.68217	0.71063	0.70076	0.82744	0.74542	0.6828	0.59308	0.59828	0.63312	0.41191	0.42588	0.35937	0.25852	0.35006	0.18425	0.05295	0.08148	0.10935	-0.03811	-0.08777	-0.17035	-0.49128	-0.45462	-0.38245	-0.4813	-0.57428	-0.63692	-0.64825	-0.62933	-0.66185	-0.73378	-0.89973	-1.11697	-1.11712	-1.133	-1.19217	-1.29391	-1.38081	-1.44124	-1.45547	-1.57747	-1.70032	-1.70251	-1.745	-1.9168
	0.53419	1.03365	1.0013	0.89981	0.90263	0.77616	0.87335	0.88425	0.75065	0.79018	0.65436	0.64993	0.64146	0.50943	0.53775	0.43861	0.26596	0.34729	0.34507	0.09014	0.18047	0.1923	0.09396	-0.00819	-0.16342	-0.31861	-0.30762	-0.14009	-0.23352	-0.29984	-0.60935	-0.59365	-0.61952	-0.57973	-0.70614	-0.86611	-1.06637	-1.05361	-1.01855	-1.10735	-1.27748	-1.32585	-1.38533	-1.34273	-1.49553	-1.61609	-1.65453	-1.67213	-1.78801
	0.61285	1.05104	1.20777	1.00538	1.01158	0.98921	1.04333	0.81183	0.83853	0.78345	0.65883	0.63011	0.70869	0.61905	0.57259	0.45756	0.2789	0.33262	0.3117	0.16216	0.20765	0.12113	0.08053	0.03197	-0.08045	-0.15699	-0.21716	-0.32236	-0.338	-0.45128	-0.67753	-0.62252	-0.57554	-0.6169	-0.6976	-0.82275	-0.9821	-0.93048	-0.95926	-0.98635	-1.15281	-1.23719	-1.30349	-1.28747	-1.39877	-1.52615	-1.567	-1.59058	-1.69296
	0.69952	1.30996	1.17125	1.04319	0.98732	1.07675	1.09497	0.76092	0.83005	0.79335	0.58045	0.63823	0.71562	0.6011	0.48136	0.40275	0.34486	0.31026	0.2093	0.24115	0.19935	0.1227	0.08546	0.03242	-0.11476	-0.14152	-0.23486	-0.33009	-0.35178	-0.31228	-0.43485	-0.53572	-0.51035	-0.6172	-0.67514	-0.73677	-0.92463	-0.87075	-0.91875	-0.8828	-1.08203	-1.19585	-1.22552	-1.29785	-1.33239	-1.40925	-1.53047	-1.56343	-1.61632
	0.79018	1.38422	0.97095	0.97852	0.85324	1.02918	1.01925	0.86435	0.6466	0.83775	0.5253	0.61606	0.64678	0.4763	0.40505	0.3336	0.34898	0.34831	0.21075	0.26755	0.19688	0.14885	0.14377	0.02431	-0.09588	-0.30931	-0.25195	-0.27929	-0.34198	-0.35903	-0.55082	-0.43564	-0.55898	-0.5895	-0.65269	-0.75342	-0.84395	-0.83891	-0.90935	-0.86425	-1.08446	-1.1679	-1.21793	-1.33051	-1.3521	-1.36675	-1.52635	-1.54771	-1.6317
	0.88219	1.22203	0.89988	0.96563	0.64697	0.76993	0.79535	0.82582	0.63715	0.79766	0.5887	0.53244	0.54033	0.44008	0.44683	0.31601	0.35585	0.32101	0.21095	0.19677	0.14968	0.10116	0.15302	0.05569	-0.12474	-0.17884	-0.07802	-0.27235	-0.30648	-0.47776	-0.6139	-0.46929	-0.48215	-0.4491	-0.59851	-0.69459	-0.76325	-0.8054	-0.92991	-0.93798	-1.03245	-1.12951	-1.23296	-1.27123	-1.38433	-1.41157	-1.47845	-1.53845	-1.63978
	0.97817	1.03915	0.90885	1.05471	0.57851	0.79819	0.67163	0.68249	0.81653	0.72594	0.66235	0.56122	0.62896	0.48964	0.52055	0.27606	0.37999	0.2583	0.21671	0.17932	0.18759	0.0775	0.24525	0.1111	-0.09705	-0.06948	-0.13711	-0.14772	-0.29767	-0.45359	-0.51945	-0.57937	-0.54135	-0.43342	-0.51361	-0.70681	-0.85373	-0.91352	-0.93596	-0.99569	-1.0159	-1.1576	-1.23705	-1.21496	-1.37034	-1.44681	-1.42516	-1.52405	-1.64669
	1.08219	1.1711	0.87526	1.05729	0.70365	0.8839	0.77808	0.6997	0.81426	0.68664	0.68266	0.62748	0.721	0.47871	0.47199	0.343	0.41858	0.29996	0.25431	0.10981	0.20688	0.07897	0.14471	0.09059	0.01417	-0.06128	-0.13144	-0.23525	-0.16569	-0.51388	-0.56097	-0.46221	-0.52313	-0.45232	-0.55873	-0.81287	-0.87247	-0.95339	-0.89433	-0.94531	-1.02155	-1.12216	-1.16295	-1.16062	-1.3141	-1.36969	-1.40929	-1.48058	-1.55725
	1.19019	1.25128	0.7617	0.88573	0.81605	0.75865	0.82166	0.71077	0.708	0.63051	0.64187	0.56666	0.63652	0.45206	0.41687	0.44331	0.34393	0.31632	0.25138	0.06309	0.19027	0.08287	0.06961	0.01462	-0.05696	-0.30003	-0.25632	-0.13315	-0.12477	-0.28096	-0.33838	-0.51335	-0.55902	-0.43411	-0.60695	-0.72494	-0.85919	-0.90159	-0.83338	-0.85524	-0.97288	-1.04068	-1.06139	-1.07126	-1.24831	-1.24294	-1.36477	-1.37517	-1.4524
	1.30219	1.21654	0.7214	0.87174	0.72079	0.67916	0.88082	0.74128	0.7358	0.67075	0.66534	0.71476	0.56813	0.50134	0.36515	0.46386	0.29263	0.24256	0.26747	0.1523	0.24113	0.16335	0.03245	0.1026	0.01482	-0.18614	-0.12784	-0.14701	-0.05986	-0.1857	-0.28502	-0.45505	-0.38986	-0.42906	-0.56135	-0.58164	-0.67415	-0.76895	-0.71435	-0.80425	-0.88246	-0.973	-0.95602	-1.00661	-1.17516	-1.13181	-1.24115	-1.25377	-1.34245
	1.42218	1.18791	0.69981	0.8698	0.71938	0.67485	0.9831	0.8762	0.79842	0.7718	0.64066	0.81785	0.49239	0.52393	0.3693	0.46284	0.33884	0.28758	0.32886	0.27206	0.26455	0.23048	0.14825	0.15285	0.04044	-0.19074	-0.09116	-0.08095	-0.14192	-0.15144	-0.41296	-0.33711	-0.28043	-0.36235	-0.53429	-0.49865	-0.53837	-0.68175	-0.66531	-0.77468	-0.79103	-0.83274	-0.84761	-0.94975	-1.1038	-1.05483	-1.14001	-1.17024	-1.23475
	1.54618	1.06981	0.74136	0.91108	0.75387	0.64255	0.89791	0.81707	0.75987	0.73938	0.51324	0.64494	0.48655	0.42589	0.4124	0.50857	0.38639	0.39319	0.40102	0.20818	0.28377	0.20648	0.17773	0.1009	0.03693	-0.12959	-0.06741	-0.09974	-0.0646	-0.22123	-0.32592	-0.23469	-0.32204	-0.38383	-0.48399	-0.46132	-0.50517	-0.69589	-0.69831	-0.78774	-0.74685	-0.75073	-0.84723	-0.90667	-1.03174	-1.03788	-1.12111	-1.13641	-1.18827
	1.67552	0.9718	0.72072	0.87084	0.77501	0.61199	0.81545	0.67169	0.67879	0.73402	0.52761	0.51741	0.58992	0.34384	0.41654	0.39791	0.32055	0.35575	0.37865	0.25617	0.20348	0.17884	0.11405	0.00782	0.08479	-0.14834	-0.14128	-0.11154	-0.0297	-0.14032	-0.30785	-0.32935	-0.41331	-0.40571	-0.44045	-0.52329	-0.47698	-0.69755	-0.69461	-0.7853	-0.73185	-0.76417	-0.8913	-0.90699	-0.99193	-1.01205	-1.08775	-1.12498	-1.183
	1.81285	0.9532	0.70186	0.79054	0.82773	0.56306	0.8076	0.65224	0.73999	0.79652	0.6027	0.6548	0.72376	0.45549	0.47483	0.34621	0.32022	0.31235	0.29388	0.23225	0.28799	0.0739	0.21896	0.04006	0.02854	-0.08775	-0.264	-0.12657	-0.02945	-0.17224	-0.33135	-0.3323	-0.28483	-0.28285	-0.45679	-0.56703	-0.49491	-0.63372	-0.61607	-0.74477	-0.73241	-0.77449	-0.877	-0.90857	-0.99099	-0.958	-1.00797	-1.06431	-1.18623
	1.95819	1.00068	0.86171	0.95035	0.79634	0.64696	0.82219	0.71572	0.75284	0.83016	0.66756	0.79397	0.70977	0.54922	0.61817	0.40532	0.43849	0.32654	0.30286	0.30997	0.33677	0.15451	0.39963	0.07541	0.06715	0.08283	-0.12157	0.02015	0.06534	-0.15625	-0.29639	-0.28479	-0.25629	-0.35646	-0.40685	-0.51581	-0.52138	-0.53802	-0.51162	-0.6257	-0.71611	-0.73805	-0.82635	-0.87405	-0.93292	-0.92167	-0.95945	-0.94796	-1.14821
	2.10618	1.11052	0.88235	0.93991	0.84515	0.82583	0.89229	0.83295	0.72538	0.78254	0.69079	0.80915	0.73428	0.61012	0.64719	0.43313	0.53461	0.36027	0.35199	0.40935	0.30151	0.28127	0.37144	0.23117	0.18466	0.11136	-0.00713	-0.02271	0.07987	-0.07909	-0.07538	-0.17155	-0.28796	-0.26553	-0.24365	-0.29244	-0.45988	-0.45353	-0.46038	-0.45989	-0.63985	-0.72488	-0.76469	-0.83735	-0.86185	-0.88875	-0.91271	-0.87995	-1.06911
	2.26352	1.16751	0.86312	0.85632	0.89282	0.81458	0.88215	0.83171	0.82188	0.7422	0.71123	0.72852	0.78045	0.57323	0.59178	0.48906	0.46226	0.38835	0.37319	0.29293	0.2583	0.33126	0.20694	0.39246	0.24051	-0.02001	0.03425	-0.05383	0.04996	-0.15185	-0.2269	-0.20272	-0.3166	-0.22241	-0.25557	-0.1545	-0.43572	-0.48015	-0.45829	-0.47576	-0.62891	-0.75426	-0.73794	-0.84329	-0.87077	-0.89906	-0.84192	-0.90943	-1.02681
	2.43152	1.11697	0.97661	0.98148	0.77691	0.77965	0.84785	0.74779	0.804	0.69017	0.5675	0.67955	0.69645	0.51676	0.52765	0.38414	0.37487	0.31286	0.33726	0.17503	0.21067	0.23851	0.18646	0.34866	0.06274	-0.09164	-0.04725	-0.09456	-0.11554	-0.18415	-0.32337	-0.21769	-0.3527	-0.30046	-0.36176	-0.33911	-0.44223	-0.48418	-0.60498	-0.57095	-0.58545	-0.79195	-0.73219	-0.85675	-0.90501	-0.91051	-0.84155	-0.97319	-1.06282
	2.60618	1.14468	0.96544	0.91975	0.68769	0.74415	0.77811	0.68161	0.79244	0.75167	0.5273	0.61178	0.59156	0.49125	0.46949	0.25786	0.46185	0.25895	0.36455	0.22867	0.19805	0.22791	0.21885	0.18896	0.02906	-0.0201	-0.20036	-0.24141	-0.07286	-0.26163	-0.20946	-0.31008	-0.29214	-0.33502	-0.42865	-0.43178	-0.41495	-0.49561	-0.51592	-0.56521	-0.64645	-0.73624	-0.78598	-0.79266	-0.86523	-0.92528	-0.8967	-1.01677	-1.08764
	2.78886	1.17444	0.91338	0.81786	0.75377	0.74749	0.81565	0.77076	0.79491	0.8166	0.60964	0.61258	0.55843	0.45418	0.47591	0.29847	0.62556	0.23656	0.39245	0.22136	0.27342	0.26475	0.20606	0.03379	0.12446	-0.03063	0.09897	0.12273	0.07882	-0.31678	-0.14025	-0.1627	-0.29402	-0.31337	-0.30265	-0.4459	-0.56565	-0.52508	-0.50525	-0.62275	-0.65707	-0.71162	-0.83121	-0.77365	-0.84284	-0.91007	-0.97636	-1.04043	-1.06944
	2.97552	1.00855	0.80307	0.70723	0.84867	0.79331	0.90305	0.83716	0.78039	0.77886	0.58303	0.63352	0.5212	0.48643	0.43764	0.38696	0.57673	0.24376	0.3583	0.15288	0.37558	0.16822	0.02451	0.17821	0.30045	0.10558	-0.000282289	-0.08459	-0.01312	-0.00102	-0.2402	-0.22179	-0.24093	-0.36405	-0.39842	-0.43931	-0.63723	-0.55295	-0.52792	-0.63535	-0.64337	-0.72688	-0.8131	-0.8317	-0.90261	-0.95648	-0.97557	-1.0036	-1.07175
	3.18085	0.91212	0.76666	0.74665	0.83233	0.74488	0.88252	0.78658	0.73322	0.64835	0.46609	0.54046	0.45115	0.52908	0.41252	0.39301	0.37475	0.26103	0.26905	0.11085	0.4302	0.11976	-0.02817	0.12873	0.20015	-0.28825	-0.29367	-0.31972	0.04962	-0.30836	-0.36796	-0.22633	-0.26315	-0.32483	-0.37445	-0.46696	-0.50923	-0.54263	-0.49062	-0.65615	-0.64618	-0.70775	-0.79925	-0.83447	-0.91479	-0.97314	-1.00375	-0.9939	-1.0701
	3.38751	0.94633	0.79622	0.83089	0.74197	0.65554	0.84444	0.71407	0.69417	0.61495	0.47209	0.48584	0.49683	0.51646	0.5554	0.32835	0.25718	0.1862	0.25875	0.06245	0.19421	-0.03434	0.08331	0.043	0.01255	-0.14583	-0.16725	-0.14466	-0.1391	-0.01452	-0.45442	-0.379	-0.4742	-0.35365	-0.46292	-0.39067	-0.60327	-0.55011	-0.49355	-0.6295	-0.67604	-0.69429	-0.83893	-0.83492	-0.9132	-0.92589	-1.02741	-1.02763	-1.0733
	3.61151	0.97546	0.86983	0.99443	0.71686	0.64997	0.91723	0.6642	0.75282	0.75705	0.59526	0.55741	0.61001	0.57053	0.55409	0.37037	0.36233	0.19056	0.32365	0.18546	0.15201	0.19169	0.22165	0.11616	0.20905	-0.16945	-0.11391	-0.0956	-0.14454	-0.18392	-0.36271	-0.12927	-0.07901	-0.27353	-0.35674	-0.57245	-0.55739	-0.57323	-0.51962	-0.56333	-0.72321	-0.70465	-0.7874	-0.8481	-0.8813	-0.89086	-0.96827	-0.98777	-1.02096
	3.8422	0.9174	0.87667	1.0994	0.75355	0.72282	0.92282	0.6923	0.71013	0.76867	0.50867	0.50416	0.587	0.58132	0.48975	0.3955	0.38767	0.29818	0.30504	0.26083	0.14272	0.10807	0.23515	0.10445	0.19555	-0.0063	-0.11158	-0.14422	-0.22282	-0.15489	-0.22885	-0.06298	-0.17612	-0.33813	-0.3544	-0.37301	-0.49271	-0.45639	-0.58154	-0.62977	-0.67875	-0.64798	-0.82984	-0.77831	-0.84925	-0.90588	-0.92742	-0.93203	-0.96854
	4.08885	0.88674	0.83702	1.02565	0.7535	0.81275	0.77018	0.74341	0.73152	0.69778	0.5351	0.55685	0.62045	0.60043	0.51129	0.3772	0.29328	0.34322	0.34094	0.06525	0.12729	0.16445	0.25352	0.05421	0.11315	-0.00299	-0.11147	0.04573	-0.15274	-0.17875	-0.29313	-0.1661	-0.2236	-0.25248	-0.31575	-0.32812	-0.36833	-0.52381	-0.54825	-0.59756	-0.53811	-0.67878	-0.8023	-0.79888	-0.81535	-0.88377	-0.8906	-0.94567	-0.98274
	4.34218	0.87173	0.7163	0.88606	0.64396	0.8559	0.8056	0.78985	0.6009	0.57729	0.63853	0.61326	0.53474	0.53021	0.44395	0.25851	0.38158	0.35763	0.3848	0.23085	0.24882	0.07712	0.13548	0.10155	0.17778	0.03483	0.00911	-0.04499	-0.14365	-0.21329	-0.29092	-0.17934	-0.25743	-0.3979	-0.44585	-0.31642	-0.43447	-0.57018	-0.39123	-0.5796	-0.56656	-0.76116	-0.74647	-0.78889	-0.80925	-0.89853	-0.94761	-0.97003	-1.01512
	4.61419	0.84758	0.62549	0.86245	0.56866	0.72302	0.82583	0.6842	0.52153	0.62868	0.48014	0.52727	0.66312	0.46231	0.42328	0.34764	0.41209	0.42897	0.34493	0.16018	0.28955	0.20703	0.07639	0.03979	0.00631	0.06292	0.02596	0.03736	-0.11639	-0.18415	-0.29625	-0.29385	-0.46957	-0.29259	-0.47961	-0.48595	-0.50906	-0.55102	-0.43486	-0.60776	-0.6043	-0.7866	-0.78208	-0.74033	-0.84703	-0.93292	-0.90232	-0.95328	-1.05859
	4.8902	1.0037	0.67777	0.86429	0.67115	0.66737	0.89018	0.68844	0.6477	0.73065	0.43453	0.56836	0.77095	0.57648	0.65734	0.47871	0.33214	0.22043	0.44197	0.20739	0.25485	0.0742	0.19573	0.14174	0.01997	-0.06901	0.08675	0.00535	-0.0923	-0.16748	-0.2613	-0.29555	-0.25523	-0.20296	-0.37707	-0.48594	-0.55447	-0.58453	-0.54586	-0.60859	-0.62536	-0.78421	-0.75892	-0.72068	-0.85883	-0.87749	-0.82125	-0.93905	-1.03991
	5.18751	1.04905	0.68465	0.77656	0.63187	0.64096	0.91623	0.76584	0.6668	0.72913	0.52405	0.62818	0.52352	0.4186	0.5412	0.45543	0.48511	0.25208	0.15045	0.1904	0.2852	0.20097	0.12143	-0.02677	0.06442	-0.18641	-0.15014	-0.15597	-0.08617	-0.23751	-0.32163	-0.24781	-0.12887	-0.26285	-0.36738	-0.46348	-0.52095	-0.5893	-0.54951	-0.56152	-0.58833	-0.69215	-0.73677	-0.79281	-0.83833	-0.80676	-0.83177	-0.9479	-0.98439
	5.49686	1.0348	0.64066	0.78452	0.68865	0.72784	0.927	0.73327	0.69731	0.63195	0.49295	0.67564	0.46577	0.57532	0.5775	0.42558	0.50105	0.49402	0.23981	0.28971	0.30699	0.29849	0.29167	0.02099	0.09233	-0.04763	-0.06702	-0.22972	-0.05057	-0.25637	-0.25684	-0.26055	-0.17998	-0.24368	-0.26751	-0.47524	-0.53925	-0.49882	-0.43232	-0.57645	-0.62505	-0.62271	-0.75493	-0.80358	-0.83906	-0.79868	-0.89989	-0.92498	-1.02149
	5.82485	1.1552	0.84581	0.88825	0.75751	0.77008	0.96842	0.74476	0.67043	0.54336	0.47089	0.49595	0.45907	0.60474	0.63244	0.56384	0.49936	0.44849	0.26623	0.23311	0.20634	0.12617	0.16763	0.08831	-0.04732	-0.15841	0.02974	-0.21077	0.00576	-0.11129	-0.26235	-0.31202	-0.27208	-0.31689	-0.24102	-0.41873	-0.58016	-0.51169	-0.46059	-0.5852	-0.6721	-0.55945	-0.72461	-0.75276	-0.82838	-0.79245	-0.89211	-0.91205	-1.00994
	6.16085	1.12315	0.91579	0.84009	0.85985	0.74441	0.90075	0.65751	0.5939	0.58812	0.63458	0.53897	0.61868	0.56792	0.53922	0.4948	0.42213	0.34181	0.4053	0.18768	0.25457	0.20278	0.06872	0.02982	-0.12067	-0.08467	0.04203	-0.14162	0.05689	-0.1948	-0.28919	-0.20618	-0.27326	-0.35196	-0.29892	-0.39207	-0.53515	-0.60024	-0.43312	-0.57528	-0.64609	-0.60271	-0.71935	-0.75621	-0.82638	-0.78396	-0.8865	-0.93268	-0.96887
	6.52484	1.09372	0.78565	0.86052	0.84995	0.67114	0.76568	0.71301	0.72082	0.74314	0.74972	0.60469	0.66975	0.4421	0.50729	0.34682	0.4336	0.34549	0.47414	0.29799	0.38577	0.20173	0.05321	0.06628	-0.06945	-0.15655	-0.02352	-0.00679	0.06233	-0.14218	-0.26399	-0.15735	-0.31054	-0.37649	-0.38298	-0.40451	-0.41995	-0.54052	-0.41004	-0.54438	-0.5907	-0.65111	-0.75015	-0.71402	-0.87074	-0.79558	-0.92095	-0.96845	-1.02248
	6.89685	1.14214	0.72125	0.85084	0.72127	0.66153	0.73842	0.64505	0.69606	0.78017	0.70687	0.58844	0.58303	0.48983	0.55412	0.37158	0.36803	0.37221	0.28802	0.25241	0.40515	0.28348	0.14653	0.13869	0.06012	-0.08616	0.01108	-0.02111	0.16104	-0.0372	-0.15565	0.03051	-0.21754	-0.30068	-0.34736	-0.33421	-0.26489	-0.44129	-0.44611	-0.56718	-0.52995	-0.58115	-0.67761	-0.64473	-0.9115	-0.84259	-0.86978	-0.95098	-0.99454
	7.29419	1.08056	0.73471	0.84405	0.82345	0.77201	0.78714	0.75736	0.70533	0.67824	0.61044	0.63183	0.68362	0.50112	0.46662	0.40999	0.38217	0.38173	0.36929	0.29071	0.51106	0.25577	0.20443	0.20727	0.27364	0.06303	0.04205	-0.02708	0.0645	-0.03908	-0.20398	0.02744	-0.09561	-0.17579	-0.26371	-0.37148	-0.35788	-0.41173	-0.52785	-0.66807	-0.59932	-0.58577	-0.68718	-0.679	-0.90222	-0.90126	-0.85371	-0.87915	-0.93515
	7.70753	1.02915	0.80935	0.77528	0.78784	0.80937	0.95528	0.8602	0.771	0.5505	0.54916	0.64795	0.70916	0.39877	0.38674	0.37505	0.37182	0.40085	0.36021	0.3139	0.44445	0.1505	0.11046	0.07894	0.23939	0.03011	0.03846	-0.01926	-0.24357	-0.17928	-0.26528	-0.1443	-0.13995	-0.26755	-0.30568	-0.41929	-0.53858	-0.44156	-0.57015	-0.60884	-0.6531	-0.5842	-0.71157	-0.70991	-0.8155	-0.79725	-0.81128	-0.8443	-0.94242
	8.14085	1.15605	0.87059	0.92299	0.8424	0.81031	1.03616	0.91434	0.84199	0.68747	0.62037	0.63448	0.69105	0.59049	0.50493	0.48515	0.47684	0.53275	0.33213	0.37681	0.32783	0.1459	0.15616	0.15954	0.14965	0.079	0.07247	0.01961	-0.26505	-0.10708	-0.17005	-0.1899	-0.1404	-0.30002	-0.22552	-0.26703	-0.47252	-0.37545	-0.46241	-0.47096	-0.54989	-0.55375	-0.60235	-0.65725	-0.75835	-0.73981	-0.72307	-0.79441	-0.91852
	8.59551	1.3824	0.95346	0.9004	0.81929	0.78796	1.03116	0.88785	0.88724	0.82598	0.71026	0.72833	0.74076	0.55378	0.56225	0.49763	0.57615	0.44805	0.42365	0.44145	0.30473	0.17213	0.24675	0.28296	0.25458	0.15209	0.09153	-0.00673	-0.04756	-0.09831	-0.2217	-0.14955	-0.07389	-0.18305	-0.19293	-0.20937	-0.36636	-0.38472	-0.44102	-0.44913	-0.53875	-0.61989	-0.65822	-0.64184	-0.73325	-0.79912	-0.77255	-0.80931	-0.93135
	9.07286	1.21311	1.02807	0.76406	0.78872	0.81545	1.01025	0.68844	0.81784	0.6275	0.60995	0.65396	0.70788	0.43644	0.50703	0.34989	0.45221	0.33413	0.32376	0.39734	0.26444	0.13419	0.13038	0.27266	0.22655	-0.01507	0.14725	-0.13631	0.03389	-0.14305	-0.31491	-0.22339	-0.1679	-0.20017	-0.31425	-0.30535	-0.36236	-0.46554	-0.43742	-0.42061	-0.6019	-0.67246	-0.67305	-0.70293	-0.76545	-0.80725	-0.80233	-0.77757	-0.9161
	9.57284	1.00727	1.02236	0.96979	0.85071	0.92134	1.05688	0.5026	0.72472	0.65883	0.67634	0.55734	0.71572	0.58208	0.60735	0.43496	0.39152	0.3118	0.28342	0.34035	0.409	0.21784	0.23316	0.3143	0.15897	-0.03099	0.17316	-0.03307	0.06506	-0.12611	-0.27544	-0.10557	-0.17805	-0.28895	-0.30848	-0.23273	-0.34401	-0.45176	-0.4411	-0.51682	-0.52635	-0.55814	-0.64815	-0.62195	-0.74531	-0.76395	-0.78749	-0.77916	-0.96519
	10.0982	1.07526	0.98709	1.01748	0.91462	0.92866	0.91887	0.48825	0.73816	0.73411	0.55322	0.56898	0.66363	0.59869	0.6056	0.55236	0.43522	0.37983	0.3857	0.23534	0.34079	0.24821	0.34394	0.2288	0.18309	0.06976	0.04345	0.08906	-0.0056	-0.13372	-0.12197	0.00134	-0.22195	-0.31995	-0.20705	-0.3303	-0.36351	-0.50543	-0.43822	-0.53866	-0.52728	-0.47879	-0.6719	-0.64515	-0.70247	-0.6886	-0.7639	-0.8232	-0.9743
	10.6502	1.14035	0.97125	0.88685	0.90799	0.83368	0.77323	0.63258	0.71095	0.71411	0.54301	0.67951	0.69812	0.54345	0.58303	0.5024	0.51512	0.44065	0.36086	0.1726	0.2957	0.21248	0.20163	0.23648	0.04147	0.10407	-0.00726	0.106	0.00479	-0.08712	-0.18836	-0.14685	-0.18249	-0.23085	-0.21135	-0.41905	-0.3931	-0.50366	-0.34957	-0.5516	-0.59414	-0.48101	-0.64693	-0.60669	-0.75401	-0.70154	-0.80379	-0.79529	-0.91845
	11.2288	1.07769	0.99125	0.88158	0.86043	0.72886	0.81425	0.73059	0.6639	0.80408	0.6352	0.72752	0.65585	0.56364	0.60182	0.27896	0.46237	0.57631	0.22147	0.27297	0.36708	0.26905	0.10969	0.11701	-0.10725	-0.02952	-0.02399	-0.1265	-0.13057	-0.09239	-0.07844	-0.18336	-0.18345	-0.28228	-0.33188	-0.33655	-0.33334	-0.54034	-0.50007	-0.55307	-0.65599	-0.58557	-0.74231	-0.64328	-0.70398	-0.78249	-0.85456	-0.886	-0.95263
	11.8355	0.98841	0.96323	0.93478	0.73079	0.77804	0.86274	0.79415	0.76345	0.86169	0.63946	0.64629	0.53735	0.48958	0.60521	0.28758	0.48362	0.47747	0.36832	0.39658	0.38679	0.32017	0.26571	0.21447	0.0298	0.02854	0.07996	-0.07478	-0.00366	-0.16283	-0.32754	-0.07754	-0.18272	-0.28789	-0.35478	-0.24205	-0.29973	-0.54883	-0.47485	-0.40931	-0.6223	-0.61001	-0.74984	-0.56725	-0.67644	-0.77421	-0.83145	-0.84122	-0.94086
	12.4715	1.04931	0.96225	0.92047	0.70285	0.89238	0.94303	0.71163	0.77152	0.7693	0.60692	0.59869	0.51811	0.51655	0.55254	0.49664	0.57776	0.35225	0.54953	0.33443	0.18633	0.13752	0.27806	0.29415	0.00479	-0.00274	0.08864	0.08442	-0.00935	-0.07362	-0.2777	-0.15923	-0.20431	-0.23031	-0.26629	-0.15775	-0.29084	-0.52239	-0.43155	-0.50237	-0.63614	-0.53605	-0.67134	-0.54555	-0.69665	-0.7419	-0.76225	-0.78577	-0.94691
	13.1395	0.9689	0.84876	0.79299	0.62317	0.84174	0.80125	0.53784	0.73524	0.65433	0.49847	0.52309	0.67113	0.47413	0.44056	0.43177	0.434	0.22825	0.48696	0.21376	0.09202	0.01434	0.1678	0.10066	0.000802483	-0.09699	0.15766	0.14864	0.09314	-0.08388	-0.39564	-0.09282	-0.20112	-0.33036	-0.47306	-0.36587	-0.37779	-0.40515	-0.33637	-0.52012	-0.57838	-0.59346	-0.69951	-0.65592	-0.76907	-0.78949	-0.72138	-0.88618	-0.91725
	13.8408	0.82946	0.72085	0.74559	0.51125	0.73176	0.85375	0.5136	0.70194	0.63458	0.42044	0.47363	0.54961	0.32331	0.36684	0.37885	0.35611	0.15265	0.28932	0.18033	0.13756	0.04962	0.11907	0.12602	0.18614	-0.10351	0.06214	0.15706	-0.02837	-0.20495	-0.33634	-0.19862	-0.25263	-0.42253	-0.42139	-0.43185	-0.47314	-0.29232	-0.50355	-0.54722	-0.59054	-0.5993	-0.67612	-0.82823	-0.82042	-0.87328	-0.8342	-0.97834	-0.94902
	14.5755	0.9074	0.67515	0.67025	0.47868	0.58705	0.88545	0.52077	0.50814	0.63332	0.40558	0.47317	0.44998	0.30631	0.28419	0.32781	0.36253	0.19874	0.25866	0.23252	0.22404	0.06209	0.06505	0.0722	0.17508	-0.06096	0.01984	-0.10555	-0.09689	-0.28752	-0.16942	-0.17817	-0.29196	-0.15034	-0.35333	-0.50139	-0.44784	-0.39751	-0.50701	-0.53701	-0.66327	-0.56516	-0.64984	-0.7218	-0.69788	-0.80495	-0.81875	-0.90127	-0.92974
	15.3462	0.91047	0.73873	0.76062	0.75799	0.77575	0.82133	0.65623	0.42203	0.65381	0.55688	0.49752	0.56585	0.3903	0.41735	0.20597	0.3396	0.29737	0.12243	0.07511	0.24545	0.25639	0.18544	0.09777	0.12121	-0.03782	0.01385	-0.22521	-0.02557	-0.22556	-0.17103	-0.03749	-0.02085	-0.13334	-0.36366	-0.52071	-0.38334	-0.48709	-0.50179	-0.48906	-0.55364	-0.66996	-0.75671	-0.71711	-0.65599	-0.70192	-0.78181	-0.80415	-0.98883
	16.1555	0.72491	0.76503	0.92771	0.88285	0.6612	0.74576	0.46854	0.39911	0.49312	0.49645	0.53844	0.42979	0.51806	0.58788	0.31265	0.29848	0.24512	0.06933	0.13229	0.21631	0.30447	0.18693	0.10269	0.08393	-0.17068	-0.12121	-0.03819	0.11455	-0.10236	-0.13115	-0.1331	-0.28094	-0.16433	-0.1511	-0.29219	-0.29441	-0.46015	-0.46514	-0.46316	-0.496	-0.56741	-0.66783	-0.57835	-0.6208	-0.70555	-0.83965	-0.86614	-0.89137
	17.0049	0.78439	0.79134	0.80995	0.90296	0.55393	0.65539	0.53964	0.52386	0.62993	0.46955	0.56233	0.5269	0.57374	0.53679	0.38425	0.42443	0.36758	0.15628	0.23592	0.31053	0.2565	0.09491	0.09546	-0.01067	-0.10987	-0.0981	-0.10361	-0.14129	-0.18367	-0.24022	-0.12068	-0.28042	-0.17403	-0.20033	-0.28749	-0.38508	-0.43537	-0.42657	-0.51457	-0.52287	-0.5189	-0.57703	-0.68057	-0.75181	-0.80523	-0.76825	-0.77359	-0.90831
	17.8955	0.80312	0.85503	0.80943	0.77247	0.69346	0.76207	0.5902	0.5472	0.70299	0.54442	0.59856	0.6708	0.48735	0.4873	0.46164	0.47	0.20288	0.29	0.22849	0.3434	0.08412	0.3331	0.25929	-0.04809	-0.02305	-0.03081	-0.06166	-0.03846	-0.06681	-0.18973	-0.16758	-0.29146	-0.23025	-0.21384	-0.33467	-0.3612	-0.29576	-0.30822	-0.45704	-0.47658	-0.67598	-0.60501	-0.6647	-0.71637	-0.75345	-0.83461	-0.87476	-0.92459
	18.8302	0.79194	0.82106	0.87759	0.65526	0.64205	0.74384	0.52691	0.61097	0.70742	0.48281	0.49778	0.56477	0.45211	0.41371	0.35825	0.31581	0.21589	0.14147	0.20065	0.08357	0.15505	0.21395	0.22594	-0.02414	-0.07121	0.03558	-0.12071	0.00266	-0.00752	-0.20191	-0.11704	-0.23748	-0.22978	-0.33881	-0.26507	-0.44091	-0.55666	-0.47206	-0.58379	-0.59596	-0.7599	-0.74891	-0.72808	-0.69206	-0.7729	-0.85681	-0.81534	-0.97303
	19.8102	1.08467	1.01527	1.01218	0.80268	0.70189	0.79606	0.70685	0.59342	0.72819	0.57465	0.68125	0.63034	0.54928	0.653	0.52525	0.43319	0.45055	0.27745	0.42996	0.33996	0.24975	0.19482	0.23588	0.06278	-0.06616	0.19315	-0.0849	0.19672	-0.02776	-0.02501	0.01888	-0.01174	-0.16078	-0.17486	-0.11263	-0.30138	-0.35963	-0.41241	-0.39547	-0.34274	-0.56944	-0.59225	-0.60044	-0.67639	-0.62552	-0.61318	-0.71535	-0.85259
	20.8395	0.91821	1.00013	1.09938	1.04175	0.77659	0.97226	0.85205	0.58204	0.73845	0.52799	0.40022	0.56256	0.52523	0.50321	0.47868	0.46327	0.29386	0.40437	0.29035	0.24275	0.17292	0.12995	0.22726	0.14455	0.02229	-0.11963	-0.14445	-0.02334	-0.04545	-0.01422	-0.06969	-0.22029	-0.19715	-0.17107	-0.26125	-0.42843	-0.47719	-0.48297	-0.4353	-0.60791	-0.60917	-0.63121	-0.5789	-0.72949	-0.80639	-0.73378	-0.76408	-0.86729
	21.9195	0.86909	0.88415	0.79658	0.93518	0.51164	0.85888	0.4478	0.4024	0.59926	0.29948	0.39088	0.48325	0.33835	0.4111	0.23185	0.3944	0.28867	0.43661	0.07466	0.09343	0.20001	0.17746	0.1678	0.01589	-0.12621	-0.13522	-0.32225	-0.00919	-0.1227	-0.42004	-0.19855	-0.16344	-0.27681	-0.39342	-0.32643	-0.40787	-0.44598	-0.36023	-0.39453	-0.43746	-0.51965	-0.61122	-0.59696	-0.64765	-0.61337	-0.68012	-0.70188	-0.85305
	23.0515	0.69248	0.64596	0.83636	0.58506	0.24865	0.72718	0.46328	0.28685	0.44365	0.25365	0.45788	0.54764	0.50711	0.48667	0.25525	0.41567	0.32892	0.1929	-0.10991	0.06596	0.10556	0.03446	0.11407	-0.04542	-0.00847	-0.13896	-0.03137	0.05701	-0.00548	-0.19596	-0.06666	-0.13028	-0.27223	-0.18922	-0.22888	-0.39738	-0.44495	-0.29948	-0.42412	-0.42448	-0.44821	-0.57545	-0.5507	-0.50945	-0.64604	-0.64215	-0.76932	-0.77885
	24.2395	0.71001	0.56835	0.67046	0.46778	0.47485	0.74235	0.61034	0.56803	0.48613	0.52266	0.50445	0.50287	0.51886	0.46897	0.3215	0.39055	0.35049	0.34111	0.09504	0.08707	0.26222	0.23221	0.08106	0.02544	-0.10351	-0.13926	-0.1251	0.04906	0.04517	-0.05159	-0.19368	-0.16042	-0.17287	0.03893	-0.18151	-0.27927	-0.19755	-0.30218	-0.2482	-0.37495	-0.49047	-0.50122	-0.42923	-0.61876	-0.57655	-0.59883	-0.57981	-0.6324
	25.4862	0.71645	0.74999	0.72256	0.55622	0.55248	0.94706	0.52092	0.68609	0.57335	0.45725	0.62377	0.39432	0.30523	0.46635	0.30368	0.40068	0.57528	0.36083	0.2546	0.38579	0.05887	0.12565	0.04346	-0.21144	0.19646	0.01281	-0.01796	0.1377	-0.06001	-0.10576	-0.12813	-0.10875	-0.1431	-0.17462	-0.25387	-0.3424	-0.32554	-0.31195	-0.33569	-0.36242	-0.41527	-0.56654	-0.52434	-0.61388	-0.57664	-0.70446	-0.7237	-0.71371
	26.7942	0.84838	0.69029	0.75271	0.74181	0.63214	0.86079	0.76891	0.76545	0.70407	0.37135	0.47476	0.41852	0.25244	0.61896	0.4184	0.36829	0.40175	0.31817	0.22642	0.33703	0.18143	0.00972	0.24153	0.01707	0.10249	-0.08078	-0.25297	-0.02275	-0.09115	-0.12213	-0.11516	-0.18321	-0.28068	-0.2872	-0.41157	-0.25445	-0.47925	-0.46556	-0.46601	-0.3708	-0.46213	-0.54545	-0.5351	-0.7062	-0.81462	-0.62406	-0.67948	-0.84228
	28.1662	0.96251	0.68978	0.81324	0.74503	0.70095	0.87275	0.76475	0.71025	0.72887	0.36697	0.319	0.46741	0.43882	0.49967	0.46245	0.22919	0.25904	0.26173	0.29916	0.13874	0.13878	0.03563	0.21998	0.03015	-0.1019	-0.06193	-0.13949	0.00769	-0.20917	0.12866	-0.05311	-0.11318	-0.13215	-0.23305	-0.28835	-0.30155	-0.39001	-0.35137	-0.40802	-0.3764	-0.58056	-0.47705	-0.54985	-0.55334	-0.63865	-0.62529	-0.62112	-0.81469
	29.6049	0.89602	0.9293	0.77138	0.78025	0.63247	0.78743	0.61284	0.62592	0.86604	0.43288	0.64143	0.69794	0.56578	0.39157	0.33873	0.33373	0.18183	0.37815	0.29568	0.26858	0.26381	0.12708	0.06468	0.15167	0.03855	-0.08207	-0.02149	-0.18559	-0.18496	-0.04023	-0.21071	-0.05694	-0.14578	-0.24903	-0.18355	-0.31957	-0.44555	-0.34609	-0.37987	-0.46871	-0.61862	-0.58306	-0.51693	-0.52795	-0.61738	-0.67095	-0.67043	-0.90589
	31.1155	0.99886	0.59253	0.69707	0.57558	0.54423	0.83442	0.61095	0.744	0.74595	0.59287	0.46758	0.53079	0.32228	0.32295	0.28373	0.31618	0.08856	0.2988	0.11121	0.32776	0.16919	-0.10076	0.14055	0.14035	0.0367	-0.11586	0.04239	-0.08383	-0.20365	-0.17738	-0.24901	-0.22832	-0.02242	-0.44859	-0.35397	-0.24561	-0.47885	-0.19614	-0.35974	-0.41225	-0.42945	-0.65355	-0.59428	-0.564	-0.55765	-0.6341	-0.78742	-0.81093
	32.7008	0.74631	0.69013	0.50105	0.53681	0.42948	0.68495	0.55985	0.58034	0.64039	0.60605	0.39353	0.44365	0.35663	0.52912	0.1516	0.37659	0.18527	0.11127	0.11334	0.12465	0.06311	0.2175	0.15963	0.01755	-0.07256	-0.12551	-0.23484	-0.17545	-0.19256	-0.26045	-0.35859	-0.32617	-0.32014	-0.31342	-0.3714	-0.33142	-0.31451	-0.37094	-0.46939	-0.56307	-0.55248	-0.56301	-0.62094	-0.62377	-0.63202	-0.77628	-0.84601	-0.72155
	34.3635	0.60618	0.39315	0.44338	0.50289	0.47688	0.68265	0.55275	0.44155	0.45903	0.33031	0.40606	0.4196	0.39709	0.34247	0.1211	0.2136	0.16758	0.11774	0.10998	0.28257	0.02812	0.02679	-0.04665	0.08771	-0.2138	-0.30585	-0.09209	-0.06713	-0.31251	-0.10595	-0.27884	-0.01585	-0.17728	-0.26094	-0.28033	-0.28892	-0.39879	-0.35061	-0.57949	-0.3545	-0.44817	-0.51671	-0.54816	-0.55778	-0.56576	-0.80582	-0.72487	-0.72966
	36.1102	0.92726	0.63016	0.62965	0.69479	0.61041	0.63395	0.50613	0.51438	0.58315	0.43466	0.45165	0.49163	0.2657	0.33434	0.40645	0.41033	0.17693	0.28822	0.18717	0.25235	0.23866	0.16611	0.16495	0.03858	-0.35501	-0.1819	-0.14204	-0.07581	0.05342	-0.227	0.09144	-0.04164	-0.02757	-0.23748	-0.36297	-0.31344	-0.36936	-0.57656	-0.55475	-0.5048	-0.57269	-0.52542	-0.50698	-0.56382	-0.54494	-0.71757	-0.62989	-0.77715
	37.9368	1.02645	0.73585	0.71844	0.68528	0.52978	0.55822	0.41122	0.49238	0.54967	0.46	0.39377	0.51115	0.24522	0.2381	0.28161	0.51032	0.44019	0.25484	0.10834	0.34262	0.14935	0.12191	0.09667	0.03327	-0.20292	-0.11295	-0.25225	-0.25365	-0.13969	-0.18383	-0.11221	-0.07349	-0.05145	-0.32906	-0.49291	-0.29112	-0.59179	-0.4431	-0.49065	-0.46659	-0.53383	-0.65459	-0.64476	-0.55658	-0.63571	-0.75576	-0.76507	-0.77089
	39.8595	0.69859	0.65873	0.61852	0.65164	0.69648	0.91308	0.36119	0.42741	0.32121	0.52015	0.52945	0.56549	0.40119	0.44402	0.4205	0.68336	0.33085	0.1497	0.17065	0.24112	0.21023	0.27815	0.30629	0.21911	0.12845	0.02147	-0.3205	-0.02948	0.02611	-0.19665	-0.01746	-0.17469	-0.16137	-0.44755	-0.40411	-0.43723	-0.31145	-0.35704	-0.4393	-0.43831	-0.41563	-0.50811	-0.54872	-0.53846	-0.61134	-0.64968	-0.63863	-0.62643
	41.8755	0.9341	0.75863	0.87348	0.58972	0.49706	0.65474	0.50607	0.37605	0.31293	0.31977	0.51518	0.59552	0.42619	0.36845	0.30978	0.50525	0.36254	0.12966	0.1353	0.1769	0.29905	0.18483	0.19655	0.09612	-0.05834	0.1813	-0.03408	0.08661	-0.10857	-0.21249	-0.16397	-0.14086	-0.2452	-0.2177	-0.20528	-0.3009	-0.38973	-0.28595	-0.49167	-0.45391	-0.46103	-0.46525	-0.32139	-0.49825	-0.55111	-0.57635	-0.48621	-0.65567
	43.9862	0.77573	0.49428	0.59957	0.44367	0.49946	0.60796	0.48243	0.25057	0.36743	0.32512	0.31007	0.52869	0.17655	0.17862	0.11724	0.34139	0.16404	0.02197	0.05024	0.18909	0.11627	0.28015	-0.23338	-0.06352	-0.12023	-0.12133	0.02175	-0.01102	-0.22792	-0.29606	-0.1233	-0.13872	-0.10426	-0.23931	-0.3987	-0.2483	-0.49225	-0.44479	-0.36487	-0.41554	-0.39874	-0.54416	-0.40376	-0.59545	-0.56735	-0.53281	-0.61445	-0.69808
	46.2035	0.78082	0.60641	0.73669	0.34796	0.3308	0.45364	0.63508	0.45655	0.30519	0.00642	0.22927	0.32438	0.30199	0.34413	0.29426	0.28125	0.18538	0.29513	0.19978	0.01022	0.05712	0.01719	-0.1238	0.32704	-0.12676	0.05049	-0.1446	-0.01902	-0.02558	-0.2525	-0.35084	-0.02058	-0.22204	-0.55105	-0.38819	-0.3768	-0.34069	-0.1974	-0.42519	-0.36172	-0.43181	-0.5013	-0.4849	-0.6953	-0.62835	-0.57424	-0.61791	-0.64892
	48.5289	0.67712	0.52224	0.56965	0.37071	0.29489	0.57752	0.50417	0.58635	0.51604	0.22937	0.32573	0.31013	0.31995	0.31201	0.27803	0.2845	0.36797	0.23613	0.14593	0.3481	0.33659	0.11803	-0.03618	-0.06144	0.04337	-0.04066	-0.11848	-0.12674	-0.13899	-0.152	-0.29876	-0.09509	-0.22085	-0.21153	-0.20972	-0.36157	-0.34915	-0.34364	-0.48946	-0.45595	-0.50856	-0.33174	-0.47617	-0.59236	-0.58852	-0.51704	-0.64196	-0.70629
	50.9742	0.67399	0.73943	0.89394	0.50154	0.35642	0.46314	0.29334	0.62556	0.46705	0.34434	0.27301	0.4143	0.3042	0.21469	0.14723	0.28879	0.18283	0.29297	0.25408	0.11981	0.0492	0.02585	0.03414	-0.07841	0.03127	-0.17986	-0.15204	-0.15841	-0.21877	-0.26899	-0.2223	-0.11218	-0.26884	-0.20935	-0.35414	-0.33306	-0.39153	-0.46303	-0.3216	-0.44599	-0.43517	-0.54789	-0.54928	-0.58692	-0.64605	-0.52608	-0.59201	-0.7799
	53.5368	0.55413	0.56264	0.71731	0.49308	0.58822	0.54807	0.33033	0.4705	0.22579	0.34777	0.36011	0.36605	0.16791	0.24384	0.24491	0.28131	0.04795	0.09532	0.10386	0.18015	0.0487	0.09059	0.11107	0.10265	-0.1289	-0.03906	-0.1283	-0.24455	-0.1625	-0.30077	-0.13682	-0.39273	-0.27249	-0.20206	-0.23321	-0.6103	-0.44852	-0.30403	-0.51314	-0.44505	-0.47554	-0.42848	-0.54435	-0.52682	-0.40992	-0.56617	-0.68225	-0.70182
	56.2208	0.69435	0.78364	0.54998	0.58955	0.74283	0.64793	0.66198	0.72745	0.42046	0.28372	0.36665	0.50475	0.45973	0.31788	0.39315	0.2846	0.29125	0.32629	0.23413	0.46554	0.17684	0.29212	0.23945	0.13219	0.14169	0.20304	-0.01052	0.04726	-0.00656	-0.0024	-0.10686	-0.12765	-0.2513	-0.16718	-0.23426	-0.20802	-0.2569	-0.22047	-0.32503	-0.35112	-0.40243	-0.58995	-0.49652	-0.42002	-0.54619	-0.65282	-0.58665	-0.68103
	59.0382	0.91351	0.75205	0.65149	0.42085	0.4587	0.52548	0.5484	0.44965	0.44127	0.52192	0.35421	0.35381	0.32237	0.62385	0.43875	0.23063	0.25939	0.36565	0.35518	0.30551	0.036	0.16726	0.16445	0.14986	-0.02649	0.01685	-0.00369	0.09331	-0.04128	-0.26045	-0.03556	-0.24798	-0.09255	-0.16693	-0.13589	-0.236	-0.08234	-0.31048	-0.31023	-0.38479	-0.40567	-0.51821	-0.48809	-0.52644	-0.56837	-0.61877	-0.62445	-0.65236
	61.9969	0.63361	0.33478	0.49069	0.37432	0.54361	0.3641	0.30125	0.49341	0.41001	0.46098	0.30262	0.34112	0.189	0.47173	0.34635	0.26585	0.22345	0.25463	0.2764	0.1878	0.20227	0.13456	0.16981	0.00409	-0.12307	-0.12687	-0.03509	0.06214	0.02605	-0.26114	-0.05819	-0.34292	-0.29819	-0.18483	-0.26029	-0.36954	-0.30551	-0.47431	-0.34625	-0.29425	-0.38909	-0.55614	-0.50605	-0.54391	-0.52601	-0.62853	-0.62373	-0.63788
	65.1049	0.54066	0.66555	0.73051	0.51258	0.51708	0.62734	0.4454	0.38091	0.32432	0.27463	0.35962	0.38278	0.17889	0.32105	0.26165	0.27808	0.19236	0.2783	0.16955	0.21898	0.09989	0.18107	-0.18059	-0.17105	0.04443	-0.13212	-0.10349	0.01556	-0.2379	-0.36654	-0.39436	-0.24414	-0.26771	-0.30314	-0.21642	-0.23595	-0.24591	-0.39492	-0.3072	-0.35455	-0.49442	-0.53984	-0.46974	-0.56419	-0.58734	-0.5703	-0.51926	-0.67209
	68.3622	0.49237	0.84616	0.50746	0.43393	0.31749	0.76505	0.23269	0.44614	0.52915	0.44043	0.36497	0.20077	0.2789	0.05344	0.16285	0.23905	0.07596	0.13323	0.03971	0.13088	0.16878	0.18935	0.07145	0.09135	-0.12344	0.09858	0.06454	-0.04884	-0.11944	-0.31317	-0.02267	-0.23779	-0.2524	-0.11697	-0.28236	-0.13988	-0.21209	-0.38275	-0.30672	-0.33607	-0.33705	-0.46998	-0.45752	-0.58609	-0.45228	-0.44757	-0.56857	-0.72143
	71.7729	0.83181	0.59204	0.91555	0.68298	0.64112	0.88092	0.4575	0.7069	0.38624	0.64671	0.40106	0.45961	0.44438	0.5408	0.41964	0.27129	0.30185	0.17297	0.13062	0.05377	0.21615	0.154	0.26981	0.35518	0.03079	-0.16406	0.02845	0.15304	-0.07405	-0.21874	-0.17141	0.00252	-0.09407	-0.23636	-0.26897	-0.31252	-0.22856	-0.32562	-0.3034	-0.41455	-0.49641	-0.52382	-0.48055	-0.56622	-0.52611	-0.635	-0.60148	-0.698
	75.3582	0.85538	0.71384	0.65965	0.59725	0.55334	0.77557	0.53609	0.40034	0.6132	0.57919	0.24715	0.21338	0.37186	0.37889	0.14197	0.25855	0.23738	0.52104	0.20471	0.28866	0.1251	-0.01112	0.2147	0.28152	-0.08307	-0.04712	-0.13447	0.11725	-0.0748	-0.17777	-0.09594	-0.2595	-0.09916	-0.23545	-0.11452	-0.18413	-0.2216	-0.30241	-0.29393	-0.48433	-0.37043	-0.50342	-0.34415	-0.50121	-0.53418	-0.52352	-0.60279	-0.62747
	79.1142	0.7113	0.46856	0.60337	0.59425	0.40605	0.74961	0.52716	0.42172	0.39443	0.53547	0.4017	0.33942	0.55985	0.58208	0.32031	0.44406	0.19676	0.4268	0.26558	0.11905	0.05089	0.1677	0.13004	0.21305	0.17205	-0.05097	-0.00442	0.02669	0.14143	-0.18614	0.20983	-0.0171	-0.13476	-0.07249	-0.24993	-0.25178	-0.42136	-0.1411	-0.15639	-0.32372	-0.29563	-0.46839	-0.51487	-0.51539	-0.60337	-0.55886	-0.61491	-0.5386
	83.0622	0.80825	0.67956	0.69395	0.44599	0.44411	0.64269	0.42979	0.51359	0.73934	0.46891	0.34394	0.48329	0.57966	0.37849	0.20314	0.41989	0.30851	0.25951	0.1007	0.31598	0.2189	0.38556	0.12995	0.22331	-0.12079	0.18583	0.12445	-0.02675	-0.03291	0.05169	0.08538	-0.12954	-0.08265	-0.11431	-0.17894	-0.22548	-0.22448	-0.17129	-0.19225	-0.30253	-0.32084	-0.36488	-0.39515	-0.37715	-0.4894	-0.48799	-0.49482	-0.511
	87.1995	0.4598	0.44967	0.51434	0.42206	0.33509	0.47325	0.30508	0.54068	0.56369	0.33765	0.44208	0.45308	0.53226	0.41513	0.36397	0.45055	0.28064	0.27932	0.1208	0.25329	0.27674	0.25878	0.33165	0.13088	0.13752	-0.14399	-0.08893	-0.04934	-0.18734	0.03955	0.01355	-0.01	-0.02335	-0.14967	-0.27965	-0.2199	-0.32931	-0.38787	-0.47459	-0.39958	-0.41065	-0.38945	-0.44	-0.58188	-0.58496	-0.51192	-0.45967	-0.60619
	91.5435	0.46134	0.30762	0.63608	0.28095	0.3962	0.36285	0.24684	0.44471	0.26933	0.33051	0.23927	0.39916	0.27872	0.317	0.27723	0.06418	0.32619	0.233	0.20762	0.10994	-0.0289	0.24621	0.18404	0.15874	-0.08654	-0.03245	-0.2186	-0.12734	-0.13214	0.06808	-0.33435	-0.30868	-0.10096	-0.1394	-0.37968	-0.38207	-0.25143	-0.39245	-0.55912	-0.44743	-0.5192	-0.5498	-0.37472	-0.32715	-0.57861	-0.44925	-0.57375	-0.63814
	96.0995	0.67299	0.27692	0.7556	0.66279	0.27017	0.44578	0.35502	0.31485	0.55928	0.48731	0.41171	0.52322	0.28361	0.18335	0.26412	0.06398	0.17873	0.17764	0.16356	0.24212	0.25718	0.13395	0.24935	0.13037	0.02792	-0.08506	0.04691	-0.00138	-0.10543	-0.08787	0.06363	-0.27305	-0.24228	-0.13902	-0.23962	-0.2953	-0.35731	-0.2066	-0.24854	-0.28045	-0.41106	-0.47175	-0.33815	-0.42689	-0.4295	-0.55281	-0.61273	-0.52407
	100.881	0.72171	0.30369	0.58079	0.75127	0.64928	0.82787	0.46609	0.49634	0.4548	0.59943	0.26959	0.64962	0.29982	0.32645	0.27002	0.05318	0.33834	0.1128	0.30208	0.08245	0.29039	0.29833	0.22075	-0.01095	-0.09516	-0.20338	-0.12766	0.04756	-0.0071	-0.15209	-0.18888	-0.16882	-0.25898	-0.18177	-0.05975	-0.23978	-0.36373	-0.40601	-0.52625	-0.43439	-0.47119	-0.37617	-0.42245	-0.54225	-0.57005	-0.59989	-0.61519	-0.57126
	105.896	0.54514	0.75216	0.30425	0.48279	0.34746	0.73451	0.57151	0.64267	0.63219	0.34631	0.26008	0.54161	0.46308	0.39032	0.20655	0.26785	0.4476	0.29639	0.26445	0.19517	0.15905	0.17326	0.2018	0.2466	0.01722	-0.04919	-0.03145	-0.01917	-0.00246	-0.23521	-0.19883	-0.01249	-0.37166	-0.09201	-0.17344	-0.09997	-0.28413	-0.28205	-0.33601	-0.28435	-0.32088	-0.56444	-0.49623	-0.42974	-0.50155	-0.60791	-0.55633	-0.64304
	111.158	1.12899	0.55949	0.43857	0.70825	0.50686	0.49067	0.68738	0.74043	0.6034	0.33964	0.39244	0.39212	0.58664	0.1472	0.01585	0.31443	0.37578	0.14931	0.05661	0.10342	0.2275	0.19963	0.25536	0.13042	0.1915	0.09142	-0.15824	-0.01265	0.10631	-0.03457	0.19465	-0.07435	-0.25395	-0.10516	-0.11204	-0.24675	-0.38148	-0.22775	-0.25934	-0.43438	-0.51537	-0.42895	-0.51335	-0.53733	-0.48678	-0.48376	-0.5218	-0.52049
	116.68	0.63095	0.40245	0.34492	0.24108	0.48896	0.5606	0.80097	0.69315	0.54405	0.17978	0.37717	0.34946	0.56895	0.37489	0.14732	0.30009	-0.02633	0.2815	0.05804	0.28641	0.08445	-0.01256	0.15989	0.2495	0.07632	-0.2202	-0.21894	-0.17826	-0.09259	-0.2798	-0.10235	-0.04598	-0.20573	-0.25701	-0.12946	-0.28515	-0.17489	-0.21849	-0.3131	-0.46438	-0.39165	-0.56792	-0.45887	-0.41962	-0.5241	-0.4611	-0.5755	-0.66654
	122.47	0.68756	0.34204	0.71861	0.40813	0.32155	0.47091	0.51249	0.42786	0.5385	0.51115	0.43256	0.44565	0.24585	0.38538	0.17815	0.26713	0.2579	0.51272	0.22842	0.29634	0.12989	0.08598	0.14025	0.04756	0.01165	-0.10769	-0.08037	-0.10267	-0.19098	-0.2579	0.00866	-0.0879	-0.09044	-0.20184	-0.16906	-0.27003	-0.34835	-0.30282	-0.34497	-0.38275	-0.36564	-0.40617	-0.4055	-0.5567	-0.50408	-0.42973	-0.62013	-0.5931
	128.542	0.38787	0.74352	0.57856	0.33849	0.15947	0.48065	0.39127	0.53564	0.53529	0.30131	0.41773	0.38184	0.25551	0.32721	0.2642	0.20059	0.19973	0.18325	0.12951	0.15235	-0.00825	0.17165	-0.19574	-0.1061	-0.08348	-0.19462	-0.02315	-0.1881	-0.31882	-0.43241	-0.21989	-0.22409	-0.29708	-0.369	-0.26521	-0.29393	-0.333	-0.34191	-0.47807	-0.37592	-0.45875	-0.51891	-0.40059	-0.59669	-0.60206	-0.55278	-0.55778	-0.70515
	134.92	0.90989	0.21283	0.55843	0.45333	0.18858	0.59151	0.38908	0.58	0.47097	0.12463	0.4882	0.58795	0.85884	0.36975	0.01355	0.34451	0.26839	0.31324	0.15258	0.10021	0.08534	0.09079	0.08556	0.00627	0.05572	-0.19373	-0.02912	-0.31519	-0.20295	-0.20529	-0.437	-0.17121	-0.12989	-0.14922	0.03004	-0.30933	-0.41985	-0.36995	-0.41679	-0.45528	-0.45096	-0.38936	-0.54416	-0.4268	-0.49215	-0.63365	-0.58653	-0.65955
	141.61	0.85374	0.64989	0.75342	0.67225	0.41336	0.75664	0.42479	0.50051	0.55285	0.46757	0.43454	0.45535	0.42189	0.38568	0.19145	0.25382	0.39347	0.29935	0.25935	0.31135	0.37953	0.26867	0.12255	0.24913	0.068	-0.11185	0.02073	0.09846	0.00865	-0.10047	0.03695	-0.19495	-0.23375	-0.12633	-0.28466	-0.24183	-0.30604	-0.31715	-0.3401	-0.46985	-0.59389	-0.557	-0.43819	-0.65975	-0.56385	-0.63268	-0.55061	-0.66347
	148.63	0.30982	0.32277	0.22607	0.09381	0.33805	0.68261	0.49804	0.4054	0.45101	0.13822	0.27535	0.39372	0.21845	0.16706	0.30869	0.25184	0.24596	0.12219	0.04538	0.19886	0.10682	-0.06019	0.08683	0.12266	-0.21132	-0.22874	-0.1502	-0.00405	-0.16678	-0.04722	-0.03483	-0.30687	-0.30134	-0.05856	-0.44632	-0.49479	-0.402	-0.25881	-0.59351	-0.29158	-0.47228	-0.34159	-0.55467	-0.50683	-0.60794	-0.5414	-0.52108	-0.69003
	155.993	0.29201	0.48107	0.53039	0.24237	0.1109	0.48543	0.31518	0.42707	0.41668	0.07228	0.62738	0.37291	0.21168	0.22681	0.33426	0.21274	0.21724	0.23451	0.15985	0.22738	-0.04206	0.1537	0.2093	0.18294	-0.01555	-0.08721	-0.16457	0.03997	-0.11072	-0.15052	0.17609	-0.0542	-0.24788	-0.16965	-0.24837	-0.26451	-0.18255	-0.32612	-0.44275	-0.42575	-0.45413	-0.52642	-0.46399	-0.55755	-0.67996	-0.60147	-0.56754	-0.62476
	163.715	0.71024	0.63677	0.3188	0.43495	0.28854	0.4626	0.31088	0.29842	0.34861	0.33877	0.35701	0.38092	0.26205	0.35243	0.50728	0.19479	0.34311	0.30439	-0.15659	0.22777	0.11608	0.16248	0.16504	-0.0694	-0.06013	0.10095	-0.00496	0.13331	-0.04699	-0.11815	-0.10762	-0.10846	-0.24451	-0.07864	-0.13779	-0.26579	-0.49308	-0.43136	-0.3378	-0.30623	-0.54069	-0.46096	-0.62378	-0.49126	-0.55645	-0.57454	-0.66581	-0.67041
	171.821	0.81282	0.42928	0.89861	0.72002	0.25811	0.74747	0.47278	0.42605	0.59498	0.28369	0.29144	0.42243	0.07975	0.18077	0.47663	0.00316	0.15727	0.18054	0.20845	0.25394	0.12964	0.15456	0.03855	0.09548	0.04165	-0.07923	0.07223	-0.12603	0.04048	0.0515	0.04295	-0.17753	-0.25569	-0.04839	-0.19368	-0.35184	-0.36585	-0.32216	-0.47612	-0.21622	-0.40452	-0.61245	-0.51496	-0.68205	-0.54435	-0.49802	-0.52425	-0.68836
	180.325	0.93685	0.67925	0.35577	0.28537	0.39835	0.75491	0.57043	0.59905	0.56659	0.12246	0.31615	0.30747	0.23691	0.37532	0.17298	0.33713	0.0918	0.06248	0.15609	0.17361	0.15552	0.10841	0.27805	0.08207	-0.10395	0.05273	0.08487	-0.00376	-0.13067	-0.15901	-0.13515	-0.27465	-0.15791	-0.26794	-0.37901	-0.20687	-0.27988	-0.46165	-0.52079	-0.31375	-0.19196	-0.39764	-0.53846	-0.45996	-0.44263	-0.47311	-0.50608	-0.58913
	189.242	0.69942	0.45786	0.25912	0.41466	0.40553	0.44645	0.46034	0.44207	0.60528	0.19491	0.34889	0.27896	0.25108	0.15925	-0.09818	0.08415	0.15917	0.24761	-0.06436	-0.02421	0.21339	0.0384	0.04393	0.02581	-0.14173	-0.04639	-0.05762	0.1433	0.10245	-0.11484	-0.19545	0.30234	-0.1791	-0.35658	-0.11865	-0.25995	-0.20969	-0.35881	-0.41715	-0.35061	-0.48685	-0.48467	-0.4075	-0.59395	-0.40678	-0.46327	-0.56558	-0.55425
	198.601	0.19845	0.48589	0.62331	0.52255	0.35078	0.49643	0.46958	0.34793	0.34575	0.37126	0.41545	0.19945	0.46706	0.42013	0.41087	0.48282	0.21948	0.32883	0.26075	0.12935	0.04013	0.25644	-0.02636	-0.00496	-0.2809	-0.11381	-0.00972	0.08111	-0.02318	-0.03452	-0.05477	-0.04649	-0.09099	0.03109	-0.21287	-0.32425	-0.20235	-0.0597	-0.13246	-0.16756	-0.33848	-0.30873	-0.37807	-0.50247	-0.42915	-0.40173	-0.56055	-0.57215
	208.42	0.38623	0.42169	0.62934	0.14933	0.4405	0.39705	0.2065	-0.05325	0.31473	0.16285	-0.00953	-0.01325	0.13658	0.19624	-0.10714	0.32219	0.22413	0.06704	0.23071	0.08834	-0.10069	0.21191	0.21366	-0.06857	0.10179	-0.12695	-0.00137	-0.07693	-0.19328	0.10209	0.03805	-0.24194	-0.06956	-0.02005	-0.10968	-0.34716	-0.33357	-0.22826	-0.31832	-0.53116	-0.34512	-0.37107	-0.40871	-0.45982	-0.45992	-0.46617	-0.52563	-0.70538
	218.721	0.64205	0.63513	0.63009	0.15358	0.8789	0.64624	0.3468	0.51535	0.32544	0.49045	0.19727	0.25823	0.16073	0.26865	0.31996	0.40117	0.29321	0.16765	0.07525	0.2843	0.13551	0.06965	0.02555	0.23524	-0.03653	0.06667	0.00235	-0.17299	-0.01188	-0.23547	-0.1057	-0.05758	-0.14635	0.03748	-0.11449	-0.12745	-0.14863	-0.22307	-0.14796	-0.42577	-0.42666	-0.37533	-0.30195	-0.33551	-0.4909	-0.39513	-0.47905	-0.50464
	229.529	0.78059	1.10206	0.52506	0.42857	0.28235	0.47254	0.46983	0.51127	0.36857	0.36822	0.50298	0.48683	0.26247	0.27759	0.27707	0.31575	0.3956	0.07275	0.21524	0.29909	0.12383	-0.00189	0.04395	0.04424	0.0011	0.03625	0.04785	0.09145	0.11485	-0.13502	-0.05825	0.00338	-0.10549	-0.24595	-0.12717	-0.10035	-0.2249	-0.18742	-0.1838	-0.04785	-0.38764	-0.40855	-0.25357	-0.27482	-0.38448	-0.27712	-0.37245	-0.49381
	240.87	0.60901	0.77608	0.67814	0.46334	0.42691	0.45807	0.39865	0.57356	0.33426	0.23385	0.2988	0.47725	0.12972	0.3908	0.31508	0.44217	0.28676	0.17958	0.2186	0.17891	0.0258	0.3532	0.03381	0.21595	0.39114	-0.04915	-0.01897	-0.02267	-0.16535	-0.21579	-0.2263	0.03632	-0.21545	-0.31806	-0.16182	-0.30968	-0.29929	-0.4468	-0.28243	-0.41985	-0.21697	-0.29634	-0.413	-0.49928	-0.42161	-0.49414	-0.47257	-0.54406
	252.77	0.54402	0.2863	0.00175	0.30811	0.4852	0.44467	0.37628	0.36482	0.38262	0.42155	0.47235	0.28419	0.0558	0.14182	-0.08939	0.02453	0.18171	0.0099	-0.01962	0.27968	0.02547	-0.08591	0.03087	0.02732	-0.08223	-0.00268	-0.17646	-0.09192	-0.34295	-0.28339	-0.03902	-0.15855	-0.44761	-0.15357	-0.399	-0.26167	-0.2659	-0.33589	-0.30855	-0.42678	-0.57647	-0.47147	-0.5208	-0.52811	-0.61027	-0.51522	-0.49595	-0.66105
	265.258	0.42012	0.41765	0.53984	0.34838	0.50765	0.45744	0.43738	0.51789	0.45944	0.45648	0.09505	0.10805	-0.06051	0.24634	0.27386	-0.03808	-0.00569	0.20345	0.21446	0.12284	0.20426	0.0425	-0.028	0.11791	0.13943	-0.18032	-0.13742	-0.17177	-0.17906	-0.27459	-0.34047	-0.33036	0.01005	-0.12776	-0.23466	-0.12916	-0.24476	-0.29724	-0.37901	-0.3821	-0.33063	-0.54427	-0.32037	-0.48353	-0.53539	-0.55095	-0.37901	-0.6193
	278.352	0.50082	0.56819	0.29854	0.36612	0.60741	0.6596	0.30081	0.21844	0.60363	0.51079	0.38805	0.26527	0.42342	0.20712	0.11147	0.13751	0.20638	0.12744	0.17894	-0.00333	0.18656	0.10861	-0.06562	0.03234	-0.03756	0.04965	-0.04192	-0.15616	-0.07422	0.00625	-0.00478	-0.02988	-0.13399	-0.32605	-0.17532	-0.26245	-0.23928	-0.27652	-0.28314	-0.33394	-0.23265	-0.39203	-0.44871	-0.55349	-0.54999	-0.52285	-0.54481	-0.5825
	292.096	0.98515	0.79225	0.5431	0.46838	0.39647	0.98568	0.42675	0.33263	0.64139	0.40698	0.347	0.32195	0.63865	0.39357	0.19758	0.37109	0.1659	0.31123	0.19053	0.04499	0.07568	0.16505	0.15666	0.26732	-0.0694	-0.07777	0.03664	-0.10129	0.01874	0.10105	-0.29404	-0.22569	-0.29629	-0.133	-0.07214	-0.24618	-0.32387	-0.11744	-0.31363	-0.28633	-0.19197	-0.33984	-0.42957	-0.4387	-0.33703	-0.48042	-0.4569	-0.49225
	306.512	0.45249	0.63576	0.34315	0.24419	0.53239	0.4991	0.53998	0.63425	0.72663	0.35625	0.22336	0.44562	0.04524	0.21518	0.04715	0.15143	0.1454	0.11582	0.18256	0.15392	0.12686	0.01249	-0.18493	-0.14773	-0.15754	-0.07188	0.05399	-0.01266	0.03176	-0.2054	-0.12778	0.01875	-0.19527	-0.25713	-0.29817	-0.35741	-0.27175	-0.15651	-0.29629	-0.41974	-0.21767	-0.3959	-0.46831	-0.42772	-0.48473	-0.27194	-0.34156	-0.37456
	321.638	0.56833	0.1162	0.14422	0.20525	0.17723	0.42742	0.3788	0.61281	0.3009	-0.02191	0.42904	0.15294	0.10231	0.23426	0.18967	0.208	0.15933	0.18391	0.01567	0.22548	-0.1498	-0.07144	0.03265	0.10563	-0.01125	-0.10758	-0.10434	-0.02298	-0.15621	-0.17242	-0.12864	-0.14375	-0.33561	-0.40263	-0.1444	-0.26936	-0.33835	-0.32356	-0.30574	-0.48199	-0.34059	-0.31576	-0.41437	-0.35542	-0.52752	-0.45976	-0.56261	-0.4668
	337.508	0.45606	0.27498	0.30215	0.42026	-0.05919	0.62133	0.19653	0.36588	0.15514	0.37681	0.22099	0.43423	0.32451	0.24133	0.19162	0.13839	0.22095	0.08982	0.00365	0.17291	-0.11171	0.08092	0.02111	0.10077	-0.03138	-0.27304	-0.26625	0.06025	-0.18938	-0.17469	0.06926	0.12965	-0.02532	-0.11095	-0.29491	-0.14205	-0.09306	-0.3853	-0.26016	-0.32221	-0.38125	-0.40847	-0.40956	-0.39975	-0.41802	-0.41139	-0.46211	-0.51015
	354.154	0.32686	0.19292	0.33118	0.12772	0.16312	0.65401	-0.17488	0.32225	0.45201	0.24555	-0.05133	0.11235	0.07534	0.42454	0.11053	-0.15322	0.11857	0.07042	-0.03111	-0.10316	-0.07786	-0.0339	0.09871	-0.02214	-0.24418	-0.24311	-0.18146	-0.05706	-0.11265	-0.40428	-0.04103	-0.02546	-0.23522	-0.09983	-0.09482	-0.22092	-0.43527	-0.15874	-0.22655	-0.44305	-0.25073	-0.39729	-0.52515	-0.57049	-0.37757	-0.61447	-0.48328	-0.53228
	371.624	0.52869	0.37382	0.34662	0.53289	0.11698	0.53823	0.241	0.09862	0.19581	0.24538	0.17147	0.15464	0.41055	0.26163	0.09742	0.06463	0.08452	0.20839	0.21236	0.023	0.00314	-0.13585	-0.10175	-0.14135	-0.20138	-0.32793	-0.17043	-0.03436	-0.16015	-0.28149	-0.05151	-0.21945	-0.17781	-0.12281	-0.28756	-0.1987	-0.35994	-0.18481	-0.27911	-0.25415	-0.42086	-0.43089	-0.33159	-0.37533	-0.47032	-0.58145	-0.52265	-0.56181
	389.95	-0.03442	0.1927	-0.17479	-0.19937	0.06955	0.42915	0.05448	0.09933	0.26872	0.28222	0.08031	0.11945	-0.03151	0.3896	0.09214	0.10454	0.0147	0.04634	0.22953	0.0789	-0.1029	0.14951	-0.08026	-0.07927	-0.06253	-0.14943	0.01294	0.09891	-0.22448	-0.01242	-0.12165	-0.17416	-0.10362	0.05172	-0.23113	-0.22878	-0.35505	-0.32448	-0.32699	-0.37132	-0.37061	-0.34072	-0.37732	-0.2656	-0.51462	-0.4043	-0.45127	-0.49575
	409.18	0.50519	0.4953	0.25212	0.28195	0.28457	0.70775	0.55741	0.45457	0.29406	0.41429	0.31347	0.32189	0.41575	0.31755	0.27679	0.35579	0.3613	0.22443	0.07485	0.31326	0.25488	0.24125	0.28161	-0.13946	0.20597	-0.07893	0.09065	0.37735	-0.07154	-0.22305	-0.11003	-0.0722	-0.2329	-0.07401	0.11373	-0.1494	-0.18477	-0.06265	-0.2094	-0.11919	-0.24103	-0.31387	-0.27434	-0.30379	-0.30875	-0.31683	-0.3958	-0.45623
	429.354	0.39521	0.09451	0.45012	0.25815	0.09545	0.4547	0.32517	0.21281	0.20894	0.22176	0.16334	0.21955	0.0269	0.17868	0.17067	-0.01752	0.22152	0.1322	0.08082	-0.00795	0.10544	-0.0231	0.14256	-0.04054	-0.15748	-0.04575	-0.02358	0.1988	-0.01405	-0.09514	-0.31371	-0.17896	-0.17508	-0.29902	-0.25656	-0.2355	-0.33099	-0.22865	-0.33296	-0.25615	-0.30055	-0.38432	-0.43799	-0.29525	-0.24342	-0.21649	-0.39424	-0.38858
	450.522	0.15987	0.50512	0.05239	0.12413	0.16105	0.4914	0.27697	0.51003	0.56947	0.35851	0.15831	0.39972	-0.00287	0.15234	0.14847	0.16226	0.12908	0.13995	0.24671	0.000297888	-0.0293	0.18268	0.00696	-0.13638	-0.08166	0.02836	0.02104	0.12575	-0.03322	-0.19088	0.04835	-0.24571	-0.19603	-0.2115	0.05092	-0.15577	-0.30309	-0.29404	-0.37804	-0.14116	-0.26884	-0.32535	-0.33198	-0.29517	-0.43023	-0.25798	-0.37195	-0.39354
	472.728	-0.16208	0.21322	0.06775	0.12156	0.14905	0.40977	0.24953	0.34144	0.17222	-0.05209	0.2924	0.22632	-0.09862	0.12855	0.18382	0.25372	0.24437	0.27362	0.14575	0.04085	0.11365	-0.00789	0.03329	0.07472	-0.10507	-0.06715	-0.18011	0.0377	0.13845	-0.18731	0.06015	-0.18422	-0.19703	-0.19431	-0.25705	-0.31008	-0.41545	-0.20489	-0.25615	-0.27885	-0.25593	-0.50385	-0.33546	-0.30401	-0.39464	-0.36517	-0.41737	-0.46869
	496.033	0.37415	0.58729	0.37137	0.11266	0.18085	0.25999	0.29174	0.39961	0.19451	0.23517	0.35138	0.13607	0.12106	0.02775	0.05633	0.37555	0.2752	0.20798	0.19272	0.04036	0.13955	0.19932	0.10107	-0.09391	-0.04233	0.05973	-0.03624	0.13863	-0.12915	-0.01718	0.03675	-0.07295	-0.06935	-0.10953	-0.25011	-0.01771	-0.02553	-0.2573	-0.19773	-0.06855	-0.25246	-0.2622	-0.35504	-0.24972	-0.4962	-0.33998	-0.3711	-0.37315
	520.478	0.30872	0.19086	0.53106	0.12149	0.50188	0.13969	0.21442	0.13385	0.29625	0.08402	0.16884	0.18324	0.1046	-0.0878	0.17025	0.01052	-0.03562	0.14624	-0.10749	-0.07091	0.04547	0.10263	0.19718	0.15725	-0.11374	0.03215	-0.10963	0.03415	-0.19736	-0.26777	-0.11473	-0.12759	-0.20399	-0.0709	-0.21569	-0.22361	-0.18475	-0.38156	-0.35891	-0.35255	-0.36916	-0.37053	-0.2546	-0.42167	-0.29908	-0.29555	-0.37672	-0.33121
	546.125	0.69125	0.3039	0.24918	0.14475	0.204	0.52445	0.48625	0.37179	0.44495	0.13634	0.21893	0.23235	0.22265	0.32214	0.13785	0.29572	0.20468	0.30885	0.07211	0.20555	0.12369	0.01616	0.2728	-0.06362	-0.08108	0.24725	0.11503	-0.10742	0.12651	-0.10418	0.00277	0.10871	-0.03146	-0.03284	-0.11025	-0.07016	-0.13311	-0.14161	-0.22446	-0.28214	-0.2737	-0.32455	-0.29954	-0.34413	-0.20597	-0.23335	-0.28418	-0.41932
	573.037	0.26365	0.46975	0.6353	0.10884	0.46195	0.40591	0.23825	0.60997	0.21492	0.0946	0.09611	0.2832	0.19893	0.13877	0.34261	0.07642	-0.05848	0.07156	-0.4328	-0.03168	0.28186	0.13151	0.05735	-0.04856	-0.03032	-0.28906	0.08541	-0.09507	-0.03665	-0.10912	-0.21079	-0.11814	-0.18764	-0.1378	-0.31719	-0.48017	-0.17746	-0.28087	-0.26275	-0.29204	-0.18032	-0.26105	-0.25935	-0.40865	-0.33744	-0.32757	-0.29985	-0.5376
	601.27	0.10334	0.34468	0.44845	-0.12279	-0.02678	0.38652	0.38596	0.24761	0.11274	0.41807	0.20831	0.28795	0.11783	0.14927	-0.05385	0.13233	-0.03176	0.06979	0.00736	0.0389	0.00878	0.29822	-0.000449628	0.00745	-0.2589	-0.24487	0.00667	0.23974	0.09998	-0.15159	-0.26475	0.03137	-0.08973	0.02152	-0.02522	-0.16268	0.00662	-0.19015	-0.13007	-0.11298	-0.25535	-0.20567	-0.23315	-0.16645	-0.29915	-0.42733	-0.38625	-0.42768
	630.888	0.17124	0.03103	0.55655	0.09835	0.13075	0.52046	0.3409	0.18154	0.33715	0.09395	0.11897	0.0108	0.10603	0.27591	-0.01835	0.10438	-0.11764	-0.13964	0.06502	0.19271	-0.00822	-0.05255	0.14145	-0.1706	0.000812639	-0.24178	-0.27096	-0.0817	-0.27251	-0.271	-0.12255	-0.21727	-0.09705	-0.32155	-0.23379	-0.22498	-0.22638	-0.24168	-0.36141	-0.18922	-0.30995	-0.23517	-0.34632	-0.36175	-0.44537	-0.42517	-0.32828	-0.39236
	661.965	0.74745	0.14378	0.54111	0.43461	0.40647	0.44243	0.57349	0.48451	0.1554	0.22843	0.06352	0.18035	0.02805	0.10113	0.2975	0.34761	0.10839	0.19137	0.39415	0.27874	-0.12452	0.20763	-0.00166	0.00837	0.14812	-0.07569	0.18644	-0.03711	-0.02071	-0.22937	0.03541	-0.10003	-0.02867	-0.0732	-0.0162	-0.04989	-0.23631	-0.19255	-0.22425	-0.23674	-0.28784	-0.33181	-0.26524	-0.26342	-0.29081	-0.34565	-0.30185	-0.26821
	694.563	0.41529	0.52464	0.14267	0.04408	0.10314	0.43297	0.0947	0.2901	0.39086	0.29872	0.34476	0.33749	0.31892	0.16033	0.06749	0.01896	0.25175	0.09711	0.26625	0.17755	0.08268	0.05829	-0.06593	0.00165	-0.0909	-0.1738	0.03167	0.21608	-0.2239	0.02634	-0.23793	-0.19763	-0.23486	-0.01477	-0.11041	-0.36162	-0.34515	-0.26339	-0.2423	-0.29295	-0.31815	-0.319	-0.3411	-0.4332	-0.44641	-0.24709	-0.34858	-0.45018
	728.773	0.42823	0.34429	0.34381	0.22358	-0.00536	0.2022	0.19792	-0.06444	0.15525	-0.00884	0.12469	0.17203	-0.18619	-0.01992	-0.05799	0.29133	0.06214	0.0331	-0.08003	0.00269	-0.12126	0.13191	0.02476	0.06838	-0.06823	-0.000177201	0.00441	-0.03248	-0.09068	-0.32694	-0.20356	-0.26407	-0.20727	-0.22737	-0.18514	-0.20669	0.000470848	-0.19168	-0.28751	-0.27426	-0.18127	-0.35939	-0.21014	-0.45945	-0.32584	-0.3583	-0.36063	-0.36675
	764.658	0.18281	0.03578	0.33293	0.02182	0.07888	0.1826	0.27961	0.35081	0.03829	-0.04806	0.05578	0.37447	0.07192	0.02796	-0.00598	0.1108	0.18938	-0.12325	-0.02238	-0.03211	-0.06145	-0.16888	0.13737	0.05437	-0.12859	-0.16706	-0.13219	0.01293	-0.19014	-0.39868	-0.03989	-0.01523	-0.10864	-0.10855	-0.2939	-0.28794	-0.21397	-0.21205	-0.26243	-0.20539	-0.22917	-0.28476	-0.35997	-0.4026	-0.42953	-0.35997	-0.37413	-0.45098
	802.31	-0.26161	0.24842	0.39337	-0.10564	0.18352	0.21215	0.06075	-0.07586	-0.19805	-0.14428	-0.05895	0.19985	0.18321	0.06364	-0.02545	0.02455	0.19125	0.08739	0.01232	-0.17114	-0.000467473	0.15308	0.2618	-0.19322	-0.34672	-0.30006	-0.16828	-0.07356	-0.32178	-0.16506	-0.21869	-0.0951	-0.08287	-0.04836	-0.22044	-0.35235	-0.1376	-0.25624	-0.18745	-0.07787	-0.23031	-0.30049	-0.32265	-0.30651	-0.29578	-0.416	-0.32454	-0.42594
	841.815	0.10825	0.23569	0.14545	0.21018	-0.11788	0.27021	0.40546	0.37216	0.15245	0.19772	0.12393	0.1362	0.14994	0.19552	-0.1524	0.02585	0.0542	0.00608	-0.06045	0.27908	0.23829	0.11825	-0.11856	-0.16312	-0.09951	-0.04594	0.05301	0.08778	-0.21222	-0.27844	-0.09405	-0.20935	-0.3058	-0.26936	-0.15586	-0.12599	-0.14802	-0.07877	-0.28812	-0.23706	-0.19424	-0.23838	-0.13032	-0.25281	-0.37363	-0.45492	-0.30164	-0.28958
	883.262	0.4348	0.31614	0.25895	0.2205	0.13213	0.42916	0.25002	0.17952	0.15833	0.17176	0.36042	0.17614	0.16759	0.2272	0.27039	0.28013	0.11355	0.1841	0.0969	0.02935	0.18926	0.14512	0.10225	0.24013	0.12524	-0.15118	-0.05246	-0.02166	-0.03346	0.12686	0.00786	-0.00929	-0.03584	-0.20634	-0.15531	-0.17625	-0.16965	-0.32796	-0.2225	-0.26668	-0.22666	-0.31928	-0.2765	-0.32213	-0.39942	-0.32715	-0.2675	-0.33694
	926.748	0.48733	0.168	0.35194	0.15971	0.36499	0.49261	-0.04557	0.39555	0.15233	0.01223	0.16566	0.08122	0.06781	0.1977	0.21396	0.133	-0.04562	0.03195	-0.17551	0.05576	0.10672	0.1823	0.12887	-0.19782	-0.11495	0.06078	-0.04127	0.08179	0.0796	-0.13965	-0.10732	-0.03268	-0.04883	-0.10377	0.14658	-0.14677	-0.03615	-0.16919	-0.02525	-0.13683	-0.31176	-0.26645	-0.25097	-0.35573	-0.45885	-0.49591	-0.4504	-0.45371
	972.373	0.34816	0.3247	0.44185	0.36342	0.48895	0.40391	0.1085	0.28738	0.40676	0.16755	-0.09441	0.43457	0.25815	0.23777	0.16383	-0.00695	0.26013	0.26569	0.20565	0.22665	0.03663	0.05057	0.02505	0.03037	0.05109	0.20391	-0.02131	0.03073	-0.15235	-0.23328	0.05484	-0.06453	0.10651	0.00519	0.06123	-0.25515	-0.24436	-0.08629	-0.1393	-0.2665	-0.30666	-0.32315	-0.2022	-0.22774	-0.24064	-0.20702	-0.25332	-0.46143
	1020.24	0.72242	0.22814	0.43888	0.3651	0.07413	0.31229	0.03147	0.19484	-0.08319	-0.06623	0.1293	0.0672	0.08896	-0.21659	0.02454	0.13392	-0.04498	0.12355	-0.06759	0.08853	-0.02341	0.17551	0.04078	0.04789	-0.00958	-0.04604	-0.23115	0.02325	-0.07288	-0.33774	-0.30173	-0.25183	-0.23828	-0.09655	0.01542	-0.28541	-0.25066	-0.25853	-0.34948	-0.39808	-0.22442	-0.33239	-0.33317	-0.37086	-0.37962	-0.4667	-0.21553	-0.42859
	1070.46	0.42914	0.27477	0.30819	0.28546	0.20665	0.39788	0.09571	0.43542	0.14505	0.32878	0.33745	-0.05069	0.07787	0.12438	0.13738	0.17005	-0.05935	0.20937	0.02477	0.25221	0.06209	0.10833	0.1675	0.45327	0.09871	-0.03906	-0.05744	0.11916	0.18092	-0.09835	-0.05351	0.09117	-0.1159	-0.17021	-0.29775	-0.13991	-0.11858	-0.13715	-0.19754	-0.26022	-0.27743	-0.28638	-0.42675	-0.35154	-0.2736	-0.29061	-0.32402	-0.20364
	1123.16	0.05995	0.11564	0.24296	-0.01465	0.12066	0.23503	0.04949	0.10357	0.31601	0.14829	0.26385	0.19207	0.06493	0.12285	0.06765	0.1982	0.2685	0.00475	-0.09768	0.02337	-0.24945	0.03561	0.11925	0.1303	-0.18953	-0.09425	-0.06029	-0.10586	0.21456	-0.01227	0.14031	0.01025	-0.21308	0.01035	-0.18322	-0.16737	-0.06478	-0.08499	-0.17432	-0.1972	-0.28838	-0.34947	-0.29866	-0.29627	-0.32928	-0.29546	-0.44291	-0.40962
	1178.44	-0.0776	0.02593	0.08416	-0.28589	-0.33836	-0.08236	0.23855	0.21232	-0.01009	0.06678	0.15954	-0.10163	-0.30069	-0.00171	0.12599	0.06814	0.01817	0.19706	-0.16525	-0.11706	-0.08448	-0.03259	0.01495	-0.08749	-0.09755	-0.08453	-0.24865	-0.11856	-0.19911	-0.28356	-0.11333	-0.09423	-0.11484	-0.26045	-0.11677	-0.21282	-0.27446	0.00832	-0.22869	-0.17345	-0.15465	-0.31705	-0.271	-0.2916	-0.36753	-0.41646	-0.42605	-0.27045
	1236.41	0.33775	-0.08383	0.34716	0.21159	0.17776	0.25725	0.19809	0.3004	0.3877	0.11031	0.13898	-0.02283	0.10912	0.2135	0.15531	-0.10593	0.16339	0.01535	-0.20985	-0.03358	0.20584	0.01413	0.11586	-0.07394	-0.35159	-0.34982	-0.16245	0.14405	-0.16539	-0.37693	-0.18673	-0.18152	-0.18956	-0.24333	-0.29839	-0.36311	-0.18111	-0.14803	-0.45398	-0.21504	-0.32335	-0.20571	-0.25826	-0.35405	-0.3957	-0.2179	-0.3237	-0.4518
	1297.3	0.3677	-0.09323	0.35268	0.06348	0.00641	0.12612	-0.06273	0.07075	0.36113	-0.17723	0.07209	0.25124	0.04461	0.11448	0.30185	0.35248	0.32684	-0.08953	0.01799	0.03014	0.12382	-0.1893	0.05745	-0.08745	-0.05555	0.12195	-0.24002	-0.09413	-0.01399	0.08915	-0.00678	-0.0306	-0.07391	-0.06665	-0.11327	-0.0739	-0.13911	-0.31788	-0.06373	-0.26396	-0.28869	-0.3094	-0.29789	-0.37961	-0.37934	-0.25433	-0.27447	-0.46778
	1361.14	0.22813	0.26097	0.39503	0.06412	0.1992	0.32954	0.32008	0.10092	0.19296	0.28365	0.19265	-0.04165	0.17442	0.39505	0.13525	0.23629	0.10595	0.071	0.19816	-0.02388	-0.16437	0.04798	0.1414	0.02116	0.00535	-0.03121	0.01881	0.2457	0.02006	-0.21902	-0.11665	-0.05457	-0.04454	0.00818	0.2405	-0.0395	-0.12545	-0.30202	-0.07422	-0.12299	-0.31385	-0.30981	-0.12521	-0.37949	-0.21185	-0.27711	-0.27705	-0.4262
	1428.11	0.25768	0.01261	0.30557	-0.10828	0.03523	0.57736	-0.0056	0.036	0.22642	0.1795	-0.06623	0.41864	0.14876	0.18115	0.03132	0.3415	0.00271	-0.07938	0.06493	0.04107	0.01371	0.14033	-0.17705	-0.07896	-0.16746	0.00811	-0.07273	-0.01685	0.00295	-0.24269	-0.09982	-0.25935	-0.10251	-0.13293	0.05415	-0.2649	-0.2613	-0.05025	-0.18479	-0.26743	-0.21531	-0.37144	-0.24337	-0.15228	-0.25133	-0.31064	-0.30415	-0.42961
	1498.4	0.08828	0.19878	-0.06181	-0.09014	0.12345	0.63336	-0.05773	-0.03916	0.30435	0.15079	-0.22204	0.11625	-0.03125	0.09972	0.02917	0.1094	0.05921	0.04399	-0.12757	0.02411	-0.11686	-0.28409	0.02377	0.12362	-0.13091	-0.08963	-0.17635	-0.10652	-0.12396	-0.02345	-0.15049	-0.00722	-0.38171	-0.24925	-0.01348	-0.22217	-0.32425	-0.15898	-0.26296	-0.27955	-0.34268	-0.43663	-0.37412	-0.22135	-0.44604	-0.25655	-0.23647	-0.35625
	1572.13	0.18289	0.16241	0.62825	0.14182	-0.15144	-0.00886	0.34495	0.24503	0.33714	-0.06369	-0.01303	0.28209	0.18312	0.28822	0.35834	0.06587	-0.16135	0.05078	-0.20524	-0.05926	0.16611	-0.11801	-0.01719	0.08532	-0.18064	-0.14795	0.02999	0.07813	0.08139	-0.02099	-0.03735	-0.10345	-0.22855	0.0249	0.01343	-0.32262	-0.34255	-0.01542	-0.14553	-0.10212	-0.30691	-0.15703	-0.32748	-0.26785	-0.31267	-0.41755	-0.39557	-0.33709
	1649.44	0.10936	-0.32799	0.01055	-0.22745	0.08747	-0.03201	0.13528	-0.00482	0.07875	-0.12148	-0.11413	0.15354	-0.06293	-0.2864	-0.23576	0.07209	0.11114	-0.11936	0.00276	0.000207045	-0.08112	0.01665	0.07329	-0.27095	-0.16991	-0.07107	0.07684	-0.06729	-0.09478	-0.13702	0.000122307	-0.23239	-0.35583	-0.16642	-0.16596	-0.32647	-0.33076	-0.31488	-0.3137	-0.26291	-0.42457	-0.31207	-0.43415	-0.39914	-0.4508	-0.35905	-0.28461	-0.40945
	1730.65	0.09799	0.02785	0.07145	-0.26352	0.03629	0.05915	-0.09724	0.17825	0.23748	0.23641	0.16945	0.29853	0.0329	0.11042	0.06507	0.24772	-0.14228	0.15255	-0.03457	-0.05574	-0.19969	-0.00918	0.13157	0.00802	-0.14722	-0.09805	-0.0282	0.03023	-0.07532	-0.18993	-0.10586	-0.05869	-0.12325	-0.11165	-0.2734	-0.16245	-0.2156	-0.20514	-0.26883	-0.29505	-0.40129	-0.32604	-0.27763	-0.12232	-0.32065	-0.27647	-0.296	-0.34986
	1815.8	-0.04656	-0.25997	0.09012	-0.0194	0.09306	-0.03325	-0.09836	-0.24581	-0.06474	0.01625	-0.01493	-0.02386	0.06214	0.0323	-0.17363	0.05182	-0.06709	-0.19066	-0.18954	0.0247	0.20136	0.07322	0.0248	-0.23501	-0.19067	-0.30213	-0.43834	-0.04478	0.02629	-0.28979	-0.23667	-0.01111	-0.28034	-0.0952	-0.23375	-0.23458	-0.14465	-0.20754	-0.23604	-0.27247	-0.3241	-0.24816	-0.212	-0.24753	-0.26869	-0.30795	-0.1918	-0.36868
	1905.14	0.07037	0.32704	0.42806	0.2177	0.16919	0.47564	-0.19588	0.27346	0.25353	0.02816	-0.08433	0.31535	-0.22825	0.05738	0.16603	-0.0267	0.00569	0.11535	0.22765	-0.05022	0.06665	0.15141	0.07797	0.04175	-0.15361	-0.01339	-0.02315	-0.13838	-0.02062	-0.12681	-0.05926	-0.11254	-0.02778	-0.11425	-0.10676	-0.31903	-0.26413	-0.13043	-0.13992	-0.26149	-0.16523	-0.30688	-0.24895	-0.17898	-0.30032	-0.26902	-0.15445	-0.29704
	1998.88	0.24717	0.14455	-0.00538	0.09119	-0.00416	0.47417	0.13506	0.09375	0.38961	0.33949	0.22055	0.48944	0.19004	0.09563	0.12101	0.22307	0.1817	0.17789	0.07849	0.20149	0.18315	0.08545	0.02644	-0.07358	-0.10001	-0.11425	-0.05658	0.10447	-0.20394	-0.09105	0.04999	-0.07017	-0.14052	-0.28468	-0.21343	-0.18957	-0.23895	0.00657	-0.24938	-0.15534	-0.06252	-0.29336	-0.16746	-0.23406	-0.34118	-0.20643	-0.23593	-0.17005
	2097.22	0.14507	0.34453	0.07422	0.06804	0.03142	0.43343	0.38077	0.23867	0.27423	0.03102	0.25504	0.16769	0.27298	0.43995	0.14987	0.17862	0.19307	-0.01315	0.01731	0.00279	-0.16916	0.08075	0.05077	0.00139	-0.09081	-0.11902	0.05853	-0.07095	-0.09371	0.00517	0.05293	-0.13629	-0.08913	0.04862	-0.12929	-0.22009	-0.05394	-0.19798	-0.22504	-0.04995	-0.26634	-0.18189	-0.17641	-0.1427	-0.33663	-0.2797	-0.21532	-0.26232
	2200.41	0.40838	0.31972	0.18317	0.07425	0.20892	0.43414	0.3952	-0.00335	0.25655	0.13032	-0.02565	0.32505	0.20983	0.30873	0.23779	0.3923	-0.01534	-0.00464	-0.06716	0.01766	0.03846	0.30016	-0.11602	-0.08459	-0.09805	-0.13083	0.05606	-0.01781	-0.28486	-0.16789	-0.25182	-0.20263	-0.3239	-0.17196	0.01146	-0.13941	-0.1134	-0.05064	0.01891	-0.11414	-0.34653	-0.32494	-0.28876	-0.27756	-0.16167	-0.23904	-0.30047	-0.37761
	2308.67	-0.14962	-0.15527	0.22805	0.03015	0.13259	0.35884	0.23953	0.19863	0.14336	-0.17359	-0.09624	0.09455	0.19062	0.17875	-0.02477	0.18535	0.04479	-0.02911	-0.06197	0.06938	0.21216	-0.00945	0.03053	-0.10474	-0.02821	-0.09365	-0.11178	0.0322	-0.04213	-0.3143	0.02875	-0.08212	-0.133	-0.15429	-0.01456	-0.04037	-0.12446	-0.13839	-0.10222	-0.16595	-0.27045	-0.35058	-0.10954	-0.19904	-0.2403	-0.22267	-0.25804	-0.31887
	2422.23	0.01395	0.19848	0.39368	0.43165	0.04896	0.05993	0.28156	0.14586	0.32325	0.07454	0.13816	0.16268	0.25302	0.21361	-0.02278	0.16028	-0.03844	-0.13615	-0.16985	0.02596	-0.07582	0.16669	0.2168	-0.00318	-0.16415	-0.21425	-0.08127	-0.06932	-0.32474	-0.11863	-0.15124	-0.10642	-0.19611	-0.21867	-0.06456	-0.04027	-0.3068	-0.34804	-0.33457	-0.14341	-0.12167	-0.27084	-0.30965	-0.37024	-0.38825	-0.27981	-0.29063	-0.27893
	2541.39	0.2281	-0.04008	0.04575	-0.16362	-0.05092	0.45185	0.30064	0.13386	0.33281	-0.01895	0.0192	0.08496	0.01217	-0.17871	0.03884	0.05868	0.03116	-0.10741	-0.16465	-0.11654	-0.03657	0.02556	-0.04499	0.11497	-0.06553	-0.1301	-0.20553	0.05208	-0.2799	-0.28068	-0.14978	-0.36143	-0.12546	-0.23604	-0.26695	-0.3787	-0.26993	-0.18335	-0.10097	-0.22955	-0.41619	-0.31147	-0.34168	-0.26449	-0.34956	-0.34613	-0.31785	-0.38232
	2666.4	0.06529	0.03531	0.15423	-0.0251	0.00958	0.10547	0.09964	0.00158	0.15255	-0.07715	-0.11516	0.15635	0.23536	0.08407	-0.11509	0.05304	0.03859	-0.1291	-0.01316	-0.16037	-0.08728	-0.07543	-0.32041	-0.05175	-0.15426	-0.26334	0.06922	0.03869	-0.15458	-0.34358	-0.32489	-0.37819	-0.15979	-0.28959	-0.19285	-0.47812	-0.20095	-0.27556	-0.1487	-0.22789	-0.36943	-0.24891	-0.16489	-0.38759	-0.43291	-0.33715	-0.2545	-0.49763
	2797.58	0.5926	0.3288	0.3438	0.2497	0.28243	0.60356	0.25852	0.12265	0.23635	0.16653	0.21718	0.13205	0.03204	0.11835	0.08858	0.32683	0.06763	-0.14274	0.10871	-0.0026	-0.02659	-0.01936	0.11912	-0.1546	-0.17529	-0.10295	-0.33326	-0.01488	-0.25692	-0.17035	-0.08742	-0.18399	0.000767562	-0.19985	0.10756	-0.18886	-0.36139	-0.1414	-0.3175	-0.26515	-0.10539	-0.15181	-0.27889	-0.21185	-0.35136	-0.30083	-0.42668	-0.39352
	2935.2	0.40702	-0.04693	0.15234	-0.02198	0.20345	0.43734	0.2698	0.1629	0.31998	0.22065	0.34219	0.06678	0.3489	0.38957	0.21419	-0.02172	0.05503	-0.00575	0.06634	0.2481	0.12413	0.26565	0.01467	0.06846	0.10874	0.03529	-0.10612	0.20196	-0.2235	-0.17279	-0.05435	-0.00579	-0.00623	-0.23415	-0.23406	-0.31265	-0.19652	-0.05954	-0.17175	-0.41754	-0.27192	-0.34127	-0.22918	-0.33586	-0.27864	-0.26816	-0.26822	-0.42694
	3079.58	0.76965	0.28627	0.1752	0.41293	0.089	0.34263	0.13665	0.26812	0.37815	0.2307	0.17198	0.36575	0.39395	0.43635	0.16091	0.00471	0.23909	0.30294	0.12431	0.07438	0.01371	0.16997	-0.06538	-0.02645	-0.16035	-0.01077	-0.14479	0.18869	-0.09636	-0.24813	-0.08608	0.00809	-0.00716	-0.03091	-0.18828	-0.00613	-0.29066	-0.11026	-0.39833	-0.07389	-0.24954	-0.29983	-0.26905	-0.32239	-0.2477	-0.38152	-0.36319	-0.45147
	3231.07	0.6328	0.34249	-0.10278	0.0344	-0.00363	0.37044	0.30671	0.16056	0.17617	0.0122	-0.02969	-0.03069	-0.14641	-0.01701	-0.12309	-0.13033	-0.09166	0.02137	0.06908	0.05047	-0.06814	-0.02167	-0.04555	-0.23355	-0.1971	0.01911	-0.03137	-0.14813	0.06722	-0.14656	-0.14058	-0.11081	-0.1188	-0.06872	-0.03665	-0.1981	-0.35613	-0.24102	-0.15816	-0.24945	-0.38102	-0.33145	-0.29808	-0.19899	-0.29661	-0.3499	-0.22269	-0.4315
	3390	0.23554	0.29912	0.26622	0.04785	0.33056	0.2599	0.23376	0.33345	0.37967	0.02076	0.12226	0.27954	0.17532	0.21336	0.04053	0.28759	-0.05694	0.02808	0.19872	0.10305	0.23209	0.08872	-0.07728	0.00305	-0.13179	-0.02987	0.03869	-0.11047	0.05565	0.00609	-0.03446	-0.18995	-0.04727	0.03742	-0.12265	-0.21924	-0.24365	-0.18585	-0.19864	-0.23786	-0.1652	-0.09836	-0.1221	-0.29775	-0.16057	-0.29003	-0.25426	-0.34526
	3556.73	0.32985	0.23185	0.173	-0.08885	0.1555	0.26607	0.46745	0.21505	0.20967	0.00994	0.27583	0.28832	0.0635	0.24373	2.4575e-05	0.01891	-0.2256	-0.17603	-0.04969	0.04962	-0.07237	-0.1371	0.09515	0.214	-0.10991	-0.187	0.02517	-0.05414	-0.05332	-0.10356	-0.26035	-0.12376	-0.24958	-0.07225	-0.04377	-0.16745	-0.18083	-0.27018	-0.06798	-0.13348	-0.18667	-0.44197	-0.26979	-0.30966	-0.23205	-0.46766	-0.25425	-0.35514
	3731.69	0.79492	0.03149	0.43108	0.296	0.15326	0.51442	0.21219	0.252	0.3453	0.14505	0.11922	0.1486	0.10861	0.06959	0.05979	0.03567	0.12168	0.23198	0.11054	0.21289	-0.05651	0.11217	0.09629	-0.06985	-0.22245	-0.09824	-0.01207	0.09303	-0.06889	-0.18723	0.05895	0.01885	0.06337	0.10096	0.08519	0.18023	0.00802	-0.22488	-0.05336	-0.18235	-0.10233	-0.17918	-0.19465	-0.26793	-0.11057	-0.00417	-0.1436	-0.35064
	3915.23	0.33643	0.42989	0.23218	-0.11116	0.10965	0.10145	0.04017	0.32452	0.10887	0.08999	0.13434	0.0249	-0.07914	0.07473	-0.22953	0.09559	0.24199	0.05202	0.15253	0.10966	-0.09553	-0.07175	-0.08345	-0.11383	-0.01468	-0.09812	-0.10746	0.01512	-0.06165	-0.06022	0.06204	-0.10628	0.03922	-0.15305	-0.1934	-0.25331	-0.28041	-0.10862	-0.34745	-0.11162	-0.24752	-0.24064	-0.22818	-0.26335	-0.28835	-0.29865	-0.34136	-0.40234
	4107.8	0.41232	0.28658	0.19093	-0.07577	-0.15155	0.2203	-0.15517	-0.14056	0.29977	0.12614	0.13985	-0.21115	-0.14205	0.15095	0.06945	0.01493	-0.28147	-0.10615	-0.00354	0.09045	-0.26533	-0.15461	-0.0964	-0.20376	-0.24687	-0.47586	-0.38181	-0.29825	-0.22781	-0.29797	-0.24485	-0.17635	-0.13605	-0.26683	-0.39524	-0.19118	-0.05834	-0.12392	-0.20616	-0.19688	-0.43831	-0.39045	-0.36254	-0.3251	-0.29673	-0.30532	-0.37332	-0.33155
	4309.85	0.10527	0.19105	0.16725	-0.08913	0.20252	0.18975	-0.07929	0.37468	0.07975	-0.04071	0.31407	0.24583	0.04479	0.08575	0.01913	0.111	0.03815	0.2585	0.01167	0.075	0.08034	0.1113	0.05248	-0.02045	-0.12003	0.08217	-0.21049	-0.08974	-0.09995	-0.20016	0.03811	-0.1401	-0.19073	-0.14982	-0.02322	-0.32185	-0.2324	-0.11122	-0.25681	-0.23599	-0.31225	-0.16545	-0.2174	-0.35961	-0.31759	-0.27444	-0.24806	-0.21345
	4521.82	0.65498	0.22349	0.16092	0.49592	-0.04075	0.37024	0.13858	0.04628	0.44678	0.13228	0.32796	0.39171	0.05784	0.20274	0.18239	0.06484	0.06856	0.01391	-0.07908	0.16848	0.01632	-0.0055	-0.01635	0.04423	-0.11988	-0.000760245	-0.11313	-0.09951	-0.20971	-0.14466	-0.20496	-0.11825	-0.18897	-0.15062	-0.2934	-0.20209	-0.0864	-0.05678	-0.04718	-0.10709	-0.03339	-0.20612	-0.13737	-0.18718	-0.22869	-0.2045	-0.22798	-0.22244
	4744.23	0.20259	0.16375	0.34677	0.45795	0.21465	0.43585	0.11176	0.11651	0.19965	-0.07698	0.24267	0.04434	0.2693	0.19291	-0.14325	-0.07592	0.01867	0.07624	0.05065	0.06236	0.03168	-0.09462	-0.06727	0.06519	-0.31241	-0.20428	-0.03855	-0.05865	-0.19801	-0.23088	-0.20793	-0.0347	-0.15718	-0.22688	-0.08572	-0.01223	-0.14802	-0.38085	-0.37927	-0.09611	-0.15299	-0.34691	-0.23447	-0.35952	-0.41473	-0.23805	-0.3115	-0.28603
	4309.73	0.10485	0.19098	0.16725	-0.08932	0.20279	0.18968	-0.07931	0.37503	0.07955	-0.04082	0.31415	0.24597	0.04486	0.08572	0.01909	0.11104	0.03823	0.25861	0.01168	0.07499	0.0804	0.11134	0.0525	-0.02045	-0.12002	0.0822	-0.21048	-0.08973	-0.09995	-0.20016	0.03815	-0.1401	-0.19074	-0.14981	-0.02314	-0.32188	-0.23245	-0.11123	-0.25686	-0.23603	-0.31229	-0.1654	-0.21739	-0.35967	-0.31762	-0.27445	-0.24804	-0.21343
	4521.71	0.65551	0.22354	0.16085	0.49627	-0.04096	0.37032	0.1387	0.04611	0.447	0.13239	0.32798	0.39183	0.0578	0.20277	0.18248	0.06484	0.06857	0.01385	-0.07911	0.1685	0.01631	-0.00551	-0.01635	0.04424	-0.11988	-0.000764245	-0.11313	-0.09951	-0.20971	-0.14466	-0.20498	-0.11826	-0.18897	-0.15061	-0.29345	-0.20211	-0.08637	-0.05671	-0.04709	-0.10707	-0.03332	-0.20609	-0.13734	-0.18711	-0.22862	-0.20448	-0.22795	-0.22242
	4744.11	0.20227	0.16365	0.34698	0.45799	0.21478	0.43592	0.11173	0.11652	0.19956	-0.07715	0.24265	0.04421	0.2694	0.19292	-0.14334	-0.07597	0.01866	0.07624	0.05065	0.06235	0.03168	-0.09464	-0.06728	0.06519	-0.31242	-0.20429	-0.03855	-0.05865	-0.19801	-0.23089	-0.20794	-0.03468	-0.15718	-0.2269	-0.08569	-0.01216	-0.14801	-0.38095	-0.37937	-0.09607	-0.153	-0.34692	-0.23447	-0.35956	-0.41477	-0.23804	-0.31152	-0.28602
	4977.45	0.26707	0.34336	0.02033	0.27452	0.26685	0.31977	0.18435	0.18289	0.14206	0.34577	0.20895	0.02747	0.06804	0.1139	-0.09194	0.07645	0.05584	0.17166	0.28783	-0.08852	0.07984	0.08783	0.256	0.08974	-0.19363	-0.17905	-0.07845	0.0295	-0.10172	-0.11653	-0.02355	-0.17721	-0.12808	-0.10435	-0.10732	-0.33628	-0.25525	-0.0769	-0.12619	-0.26412	-0.20487	-0.40063	-0.29541	-0.30701	-0.39674	-0.31346	-0.32157	-0.3651
	5222.25	0.30075	0.51156	0.17613	0.05183	0.1652	0.31419	0.36695	-0.01318	0.26823	0.21547	0.12264	0.0547	0.15137	0.17648	0.2496	0.11385	-0.02314	0.1209	0.10914	0.07754	-0.07906	0.08074	-0.01618	-0.04466	-0.28707	-0.09728	-0.16477	0.12132	-0.02897	-0.09372	0.04474	0.09245	-0.09717	-0.067	-0.20453	-0.213	-0.14905	-0.18114	-0.11965	-0.34964	-0.17493	-0.28075	-0.20734	-0.33423	-0.26136	-0.24719	-0.18257	-0.37424
[truncated: 462 more columns]

## Sheet: Fig1c
Fig1c
Delay	delta A 600nm	Delay (Fit)	delta A 600nm (Fit)		Delay	delta A 910nm	Delay (Fit)	delta A 910nm (Fit)		Delay	delta A 435nm	Delay (Fit)	delta A 435nm (Fit)
0.1	0.992	0.1	1.00678		0.10006	1	0.10006	0.94085		0.10923	1	0.10923	0.93594
0.18132	0.99289	0.10108	1.00671		0.16938	0.82328	0.10116	0.93891		0.18522	0.74312	0.11041	0.93326
0.27067	0.99136	0.10219	1.00663		0.23739	0.69397	0.10227	0.93696		0.26655	0.59021	0.1116	0.93056
0.36667	1	0.1033	1.00656		0.31205	0.60776	0.10339	0.935		0.3519	0.53211	0.11281	0.92784
0.46267	0.99647	0.10442	1.00648		0.38939	0.55603	0.10452	0.93301		0.44124	0.50765	0.11403	0.92511
0.56534	0.98379	0.10556	1.0064		0.46938	0.53017	0.10567	0.93102		0.53457	0.48624	0.11526	0.92236
0.67334	0.97627	0.10671	1.00633		0.55338	0.47845	0.10683	0.929		0.63322	0.4526	0.11651	0.9196
0.78667	0.97283	0.10788	1.00625		0.64538	0.44397	0.108	0.92698		0.73589	0.42508	0.11776	0.91682
0.90668	0.95548	0.10905	1.00617		0.73738	0.44828	0.10919	0.92493		0.84257	0.37309	0.11904	0.91402
1.02933	0.95188	0.11024	1.00609		0.83472	0.41091	0.11038	0.92287		0.95589	0.34862	0.12032	0.9112
1.16	0.95672	0.11144	1.006		0.93738	0.39154	0.11159	0.9208		1.0759	0.34557	0.12162	0.90837
1.29868	0.94841	0.11265	1.00592		1.04539	0.37727	0.11282	0.91871		1.19856	0.32722	0.12294	0.90552
1.44134	0.90995	0.11388	1.00584		1.15871	0.345	0.11406	0.9166		1.33057	0.30281	0.12427	0.90265
1.592	0.90979	0.11512	1.00575		1.27872	0.3154	0.11531	0.91448		1.46655	0.29958	0.12561	0.89977
1.75067	0.92856	0.11638	1.00567		1.40271	0.32262	0.11657	0.91234		1.61189	0.33028	0.12697	0.89687
1.91734	0.89377	0.11764	1.00558		1.53471	0.32391	0.11785	0.91019		1.76123	0.28276	0.12834	0.89395
2.092	0.87068	0.11893	1.00549		1.67339	0.2853	0.11914	0.90802		1.91989	0.23864	0.12973	0.89102
2.27468	0.86181	0.12022	1.00541		1.81471	0.27213	0.12045	0.90583		2.08657	0.24616	0.13113	0.88807
2.46666	0.83912	0.12153	1.00532		1.96805	0.29202	0.12177	0.90363		2.26123	0.25407	0.13254	0.8851
2.66668	0.87455	0.12286	1.00523		2.12939	0.28113	0.12311	0.90141		2.4439	0.24927	0.13398	0.88212
2.87867	0.87243	0.12419	1.00514		2.29605	0.26872	0.12446	0.89918		2.63589	0.26627	0.13542	0.87912
3.10135	0.8593	0.12555	1.00504		2.46672	0.2679	0.12582	0.89693		2.83722	0.26522	0.13689	0.87611
3.33468	0.80687	0.12691	1.00495		2.65339	0.28433	0.1272	0.89466		3.04922	0.23825	0.13837	0.87308
3.57735	0.85561	0.1283	1.00486		2.84538	0.2519	0.1286	0.89238		3.26923	0.23489	0.13986	0.87003
3.83466	0.82763	0.1297	1.00476		3.05205	0.27385	0.13001	0.89008		3.50391	0.24598	0.14137	0.86697
4.104	0.8072	0.13111	1.00467		3.25738	0.2379	0.13144	0.88776		3.74789	0.26582	0.1429	0.86389
4.38532	0.75484	0.13254	1.00457		3.48538	0.23932	0.13288	0.88543		4.00256	0.22541	0.14444	0.8608
4.67867	0.75913	0.13398	1.00447		3.71605	0.23961	0.13434	0.88309		4.27323	0.27041	0.14601	0.85769
4.99067	0.76319	0.13544	1.00437		3.96272	0.2282	0.13581	0.88072		4.55455	0.206	0.14758	0.85456
5.31868	0.7658	0.13692	1.00427		4.21872	0.23651	0.1373	0.87834		4.85057	0.18738	0.14918	0.85143
5.65867	0.75229	0.13841	1.00417		4.48939	0.22832	0.1388	0.87595		5.15989	0.20475	0.15079	0.84827
6.01868	0.7372	0.13992	1.00407		4.77206	0.22194	0.14033	0.87353		5.48656	0.23054	0.15242	0.8451
6.39468	0.74433	0.14144	1.00397		5.07072	0.21509	0.14187	0.87111		5.82922	0.16663	0.15407	0.84191
6.78935	0.7399	0.14298	1.00386		5.38538	0.22938	0.14342	0.86866		6.18655	0.17734	0.15573	0.83872
7.20533	0.72784	0.14454	1.00376		5.71338	0.23734	0.145	0.8662		6.56523	0.23496	0.15741	0.8355
7.64	0.69723	0.14611	1.00365		6.05738	0.23019	0.14659	0.86372		6.9599	0.2305	0.15912	0.83227
8.09601	0.68454	0.14771	1.00354		6.41872	0.23046	0.14819	0.86123		7.37455	0.17066	0.16083	0.82903
8.57468	0.68514	0.14932	1.00343		6.79872	0.24431	0.14982	0.85872		7.80922	0.18194	0.16257	0.82577
9.07733	0.68615	0.15094	1.00332		7.19472	0.20247	0.15146	0.8562		8.26523	0.18263	0.16433	0.8225
9.60401	0.69585	0.15259	1.00321		7.61338	0.19828	0.15313	0.85365		8.7439	0.13676	0.1661	0.81921
10.1573	0.69467	0.15425	1.0031		8.05071	0.19124	0.15481	0.8511		9.24655	0.19214	0.1679	0.81591
10.7373	0.66798	0.15593	1.00298		8.51205	0.19988	0.1565	0.84852		9.77323	0.19675	0.16971	0.8126
11.3467	0.65279	0.15763	1.00287		8.99472	0.2061	0.15822	0.84593		10.3279	0.17852	0.17155	0.80928
11.9867	0.65219	0.15935	1.00275		9.50139	0.17919	0.15996	0.84333		10.9066	0.16848	0.1734	0.80594
12.6547	0.63313	0.16108	1.00264		10.032	0.17917	0.16171	0.8407		11.5159	0.18202	0.17528	0.80259
13.3587	0.6319	0.16284	1.00252		10.5907	0.17757	0.16348	0.83807		12.1546	0.16095	0.17717	0.79922
14.096	0.62968	0.16461	1.0024		11.1761	0.17584	0.16528	0.83541		12.8252	0.11705	0.17908	0.79584
14.8707	0.60532	0.1664	1.00228		11.7894	0.21357	0.16709	0.83274		13.5279	0.13874	0.18102	0.79245
15.684	0.59268	0.16822	1.00216		12.4334	0.21625	0.16892	0.83006		14.2652	0.1695	0.18297	0.78905
16.5347	0.59571	0.17005	1.00203		13.1107	0.21463	0.17078	0.82735		15.0399	0.14101	0.18495	0.78564
17.4293	0.59238	0.1719	1.00191		13.8201	0.17825	0.17265	0.82464		15.8519	0.15192	0.18695	0.78221
18.368	0.58937	0.17378	1.00178		14.5654	0.18543	0.17454	0.8219		16.7039	0.17604	0.18897	0.77878
19.352	0.55933	0.17567	1.00165		15.3467	0.15178	0.17646	0.81916		17.5999	0.17598	0.19101	0.77533
20.3853	0.54132	0.17758	1.00152		16.1654	0.16293	0.17839	0.81639		18.5372	0.13077	0.19308	0.77187
21.4693	0.55647	0.17952	1.00139		17.0254	0.1595	0.18035	0.81361		19.5226	0.12814	0.19516	0.7684
22.6067	0.57405	0.18147	1.00126		17.9294	0.17663	0.18233	0.81082		20.5559	0.12931	0.19727	0.76492
23.8	0.56589	0.18345	1.00113		18.8774	0.16613	0.18433	0.80801		21.6386	0.14995	0.1994	0.76143
25.0507	0.54126	0.18545	1.00099		19.8707	0.16839	0.18635	0.80518		22.7772	0.14412	0.20156	0.75793
26.3653	0.53475	0.18747	1.00086		20.9147	0.17899	0.1884	0.80234		23.9679	0.15074	0.20374	0.75442
27.7427	0.51567	0.18951	1.00072		22.0094	0.13531	0.19046	0.79949		25.2199	0.15897	0.20594	0.7509
29.1893	0.51541	0.19158	1.00058		23.16	0.16187	0.19255	0.79662		26.5359	0.13975	0.20816	0.74737
30.7067	0.51536	0.19366	1.00044		24.3667	0.17426	0.19466	0.79373		27.9119	0.17286	0.21041	0.74383
32.3	0.51384	0.19577	1.0003		25.632	0.14865	0.1968	0.79083		29.3599	0.06917	0.21269	0.74028
33.9707	0.51171	0.19791	1.00016		26.9627	0.1715	0.19896	0.78792		30.8759	0.05249	0.21498	0.73673
35.7213	0.49542	0.20006	1.00001		28.3574	0.16935	0.20114	0.78499		32.4692	0.14194	0.21731	0.73317
37.5613	0.53094	0.20224	0.99987		29.82	0.16252	0.20335	0.78205		34.1412	0.10009	0.21966	0.7296
39.492	0.49906	0.20445	0.99972		31.356	0.13353	0.20558	0.77909		35.8919	0.10352	0.22203	0.72602
41.516	0.46941	0.20667	0.99957		32.9667	0.10505	0.20783	0.77612		37.7332	0.06428	0.22443	0.72243
43.64	0.47433	0.20893	0.99942		34.6587	0.13273	0.21011	0.77313		39.6612	0.09418	0.22685	0.71884
45.868	0.48747	0.2112	0.99927		36.4334	0.14247	0.21242	0.77013		41.6839	0.13138	0.2293	0.71524
48.2093	0.45007	0.2135	0.99911		38.2961	0.11278	0.21475	0.76712		43.8092	0.11518	0.23178	0.71164
50.6627	0.45581	0.21583	0.99896		40.2494	0.13457	0.2171	0.76409		46.0386	0.11738	0.23429	0.70803
53.2347	0.43475	0.21818	0.9988		42.3001	0.12971	0.21949	0.76105		48.3786	0.11924	0.23682	0.70441
55.936	0.4672	0.22056	0.99864		44.452	0.15056	0.22189	0.758		50.8306	0.11481	0.23938	0.70079
58.7707	0.47404	0.22296	0.99848		46.7094	0.14267	0.22433	0.75493		53.4066	0.15597	0.24196	0.69717
61.7453	0.43923	0.22539	0.99832		49.0814	0.14301	0.22679	0.75185		56.1066	0.09134	0.24458	0.69354
64.8653	0.43819	0.22785	0.99815		51.568	0.12251	0.22928	0.74876		58.9399	0.12379	0.24722	0.68991
68.1413	0.45356	0.23033	0.99799		54.1774	0.10481	0.23179	0.74566		61.9159	0.09059	0.24989	0.68627
71.5773	0.416	0.23284	0.99782		56.9174	0.11321	0.23433	0.74254		65.0372	0.08693	0.25259	0.68263
75.18	0.39193	0.23537	0.99765		59.7907	0.11841	0.2369	0.73941		68.3092	0.1055	0.25532	0.67899
78.9627	0.42037	0.23794	0.99748		62.8094	0.1377	0.2395	0.73627		71.7452	0.12418	0.25808	0.67534
82.932	0.40138	0.24053	0.99731		65.9747	0.10361	0.24213	0.73311		75.3505	0.17956	0.26087	0.67169
87.092	0.39656	0.24315	0.99713		69.296	0.11107	0.24479	0.72995		79.1319	0.13647	0.26369	0.66804
91.464	0.38627	0.2458	0.99696		72.7827	0.10427	0.24747	0.72677		83.0986	0.08788	0.26654	0.66439
96.0453	0.38269	0.24848	0.99678		76.4427	0.10679	0.25019	0.72359		87.2639	0.07843	0.26942	0.66074
100.856	0.37289	0.25119	0.9966		80.2814	0.1081	0.25293	0.72039		91.6332	0.08766	0.27233	0.65709
105.903	0.37641	0.25392	0.99641		84.3107	0.10853	0.25571	0.71718		96.2159	0.12493	0.27527	0.65343
111.197	0.38793	0.25669	0.99623		88.5374	0.10553	0.25851	0.71396		101.027	0.08582	0.27825	0.64978
116.752	0.35295	0.25949	0.99605		92.9747	0.08965	0.26135	0.71073		106.072	0.11406	0.28125	0.64613
122.58	0.39627	0.26231	0.99586		97.6307	0.13976	0.26421	0.70749		111.367	0.07083	0.28429	0.64248
128.697	0.36225	0.26517	0.99567		102.517	0.07907	0.26711	0.70424		116.923	0.04887	0.28737	0.63883
135.115	0.36902	0.26806	0.99548		107.644	0.07536	0.27004	0.70098		122.752	0.06469	0.29047	0.63519
141.847	0.37009	0.27098	0.99528		113.025	0.11183	0.273	0.69771		128.868	0.1	0.29361	0.63154
148.909	0.34078	0.27393	0.99509		118.673	0.11628	0.276	0.69443		135.283	0.10063	0.29678	0.6279
156.321	0.33554	0.27692	0.99489		124.6	0.0901	0.27903	0.69114		142.016	0.09426	0.29999	0.62426
164.1	0.37582	0.27994	0.99469		130.819	0.06638	0.28209	0.68785		149.084	0.14547	0.30323	0.62063
172.259	0.36147	0.28299	0.99449		137.344	0.10366	0.28518	0.68455		156.495	0.05	0.30651	0.617
180.821	0.36505	0.28607	0.99428		144.193	0.08102	0.28831	0.68123		164.271	0.05776	0.30982	0.61337
189.805	0.32984	0.28918	0.99408		151.38	0.09943	0.29147	0.67791		172.431	0.11369	0.31317	0.60975
199.233	0.35762	0.29234	0.99387		158.923	0.08702	0.29467	0.67459		180.993	0.09981	0.31655	0.60613
209.123	0.33152	0.29552	0.99366		166.839	0.06936	0.2979	0.67125		189.976	0.0982	0.31997	0.60253
219.499	0.33111	0.29874	0.99345		175.145	0.09725	0.30117	0.66791		199.401	0.0301	0.32343	0.59892
230.388	0.32223	0.302	0.99323		183.864	0.08357	0.30447	0.66457		209.296	0.11178	0.32692	0.59533
241.812	0.29636	0.30529	0.99301		193.009	0.07837	0.30781	0.66121		219.672	0.06967	0.33046	0.59174
253.799	0.31027	0.30861	0.99279		202.611	0.07535	0.31119	0.65785		230.559	0.074	0.33403	0.58816
266.376	0.31396	0.31197	0.99257		212.685	0.06244	0.3146	0.65449		241.984	0.07707	0.33764	0.58458
279.572	0.32178	0.31537	0.99235		223.256	0.09596	0.31806	0.65112		253.972	0.14222	0.34129	0.58102
293.419	0.29893	0.31881	0.99212		234.349	0.07152	0.32154	0.64774		266.547	0.07129	0.34497	0.57747
307.947	0.28442	0.32228	0.99189		245.993	0.09212	0.32507	0.64436		279.741	0.07523	0.3487	0.57392
323.189	0.28415	0.32579	0.99166		258.211	0.07796	0.32864	0.64098		293.588	0.07129	0.35247	0.57039
339.184	0.2684	0.32934	0.99143		271.032	0.08482	0.33224	0.63759		308.117	0.08224	0.35628	0.56686
355.965	0.2706	0.33293	0.9912		284.487	0.08612	0.33589	0.6342		323.36	0.08746	0.36013	0.56335
373.572	0.27885	0.33656	0.99096		298.608	0.09473	0.33957	0.63081		339.355	0.10881	0.36402	0.55985
392.048	0.28773	0.34023	0.99072		313.427	0.07107	0.3433	0.62741		356.137	0.02172	0.36795	0.55636
411.431	0.28276	0.34393	0.99047		328.976	0.0607	0.34706	0.62401		373.745	0.05648	0.37193	0.55288
431.769	0.28537	0.34768	0.99023		345.292	0.07963	0.35087	0.62061		392.219	0.07214	0.37595	0.54942
453.109	0.27659	0.35147	0.98998		362.417	0.08482	0.35472	0.61721		411.603	0.10268	0.38001	0.54597
475.501	0.24171	0.3553	0.98973		380.388	0.04737	0.35861	0.6138		431.943	0.07655	0.38412	0.54253
498.996	0.2574	0.35917	0.98948		399.248	0.04302	0.36254	0.6104		453.281	0.09477	0.38827	0.53911
523.645	0.2588	0.36308	0.98922		419.037	0.05034	0.36652	0.60699		475.672	0.10794	0.39246	0.5357
549.509	0.2337	0.36704	0.98896		439.805	0.0723	0.37054	0.60359		499.169	0.06099	0.3967	0.53231
576.649	0.27336	0.37104	0.9887		461.6	0.06673	0.37461	0.60018		523.817	0.05111	0.40099	0.52893
605.124	0.22211	0.37508	0.98844		484.473	0.07964	0.37872	0.59678		549.684	0.07092	0.40532	0.52557
635.001	0.24692	0.37916	0.98817		508.475	0.0465	0.38287	0.59337		576.823	0.07921	0.4097	0.52222
666.349	0.2105	0.3833	0.9879		533.663	0.06111	0.38707	0.58997		605.296	0.0481	0.41413	0.5189
699.241	0.23889	0.38747	0.98763		560.095	0.02021	0.39132	0.58657		635.172	0.0697	0.41861	0.51559
733.751	0.25198	0.39169	0.98736		587.835	0.06109	0.39561	0.58317		666.523	0.04716	0.42313	0.5123
769.961	0.23724	0.39596	0.98708		616.943	0.0693	0.39995	0.57978		699.413	0.0346	0.4277	0.50902
807.951	0.22849	0.40027	0.9868		647.493	0.02624	0.40434	0.57639		733.923	0.05015	0.43232	0.50577
847.816	0.26639	0.40464	0.98652		679.549	0.06067	0.40877	0.573		770.132	0.03124	0.43699	0.50253
889.643	0.1914	0.40904	0.98623		713.192	0.0538	0.41326	0.56962		808.121	0.05381	0.44172	0.49932
933.528	0.21536	0.4135	0.98594		748.499	0.07016	0.41779	0.56624		847.987	0.07003	0.44649	0.49612
979.576	0.21938	0.41801	0.98565		785.548	0.05596	0.42237	0.56286		889.813	0.08257	0.45131	0.49295
1027.89	0.18689	0.42256	0.98536		824.425	0.04992	0.42701	0.55949		933.699	0.02914	0.45619	0.48979
1078.58	0.16265	0.42716	0.98506		865.227	0.03354	0.43169	0.55613		979.745	0.03457	0.46112	0.48666
1131.77	0.18792	0.43182	0.98476		908.043	0.02363	0.43642	0.55277		1028.06	0.01808	0.4661	0.48355
1187.58	0.19752	0.43652	0.98445		952.976	0.04301	0.44121	0.54942		1078.75	0.06449	0.47114	0.48046
1246.14	0.18176	0.44128	0.98415		1000.13	0.0512	0.44605	0.54608		1131.94	0.05538	0.47623	0.47739
1307.58	0.18561	0.44609	0.98384		1049.6	0.03957	0.45095	0.54274		1187.75	0.08073	0.48138	0.47435
1372.04	0.15023	0.45095	0.98352		1101.54	0.04905	0.45589	0.53941		1246.31	-0.00509	0.48658	0.47133
1439.68	0.19308	0.45586	0.98321		1156.04	0.05293	0.46089	0.53609		1307.75	0.0214	0.49184	0.46833
1510.65	0.17382	0.46083	0.98289		1213.23	0.02234	0.46595	0.53278		1372.21	0.04801	0.49715	0.46536
1585.11	0.14439	0.46585	0.98257		1273.24	0.02836	0.47106	0.52948		1439.85	0.07187	0.50252	0.46241
1663.23	0.15573	0.47092	0.98224		1336.21	0.03827	0.47623	0.52619		1510.82	0.05386	0.50795	0.45949
1745.23	0.21203	0.47605	0.98191		1402.29	0.04646	0.48145	0.52291		1585.29	0.06851	0.51344	0.45659
1831.25	0.16992	0.48124	0.98158		1471.63	0.03397	0.48673	0.51964		1663.4	0.07586	0.51899	0.45371
1921.49	0.17248	0.48648	0.98124		1544.45	0.06025	0.49207	0.51638		1745.4	0.02758	0.5246	0.45086
2016.19	0.18504	0.49178	0.9809		1620.84	0.03871	0.49747	0.51313		1831.41	0.06788	0.53027	0.44804
2115.53	0.15512	0.49714	0.98056		1700.97	0.03741	0.50293	0.50989		1921.66	0.0184	0.536	0.44525
2219.79	0.15432	0.50256	0.98022		1785.06	0.02147	0.50844	0.50667		2016.36	0.01348	0.54179	0.44248
2329.18	0.1686	0.50803	0.97987		1873.33	0.02793	0.51402	0.50346		2115.69	0.0257	0.54764	0.43973
2443.94	0.14835	0.51357	0.97951		1966.02	0.03784	0.51966	0.50026		2219.97	0.08256	0.55356	0.43702
2564.36	0.14063	0.51916	0.97916		2063.23	0.01501	0.52536	0.49708		2329.35	0.02329	0.55954	0.43433
2690.71	0.17706	0.52482	0.9788		2165.24	0.01198	0.53112	0.49391		2444.11	0.05413	0.56559	0.43167
2823.28	0.15726	0.53054	0.97844		2272.27	0.03612	0.53695	0.49076		2564.53	0.04039	0.5717	0.42903
2962.39	0.17071	0.53632	0.97807		2384.65	0.03914	0.54284	0.48762		2690.88	0.06178	0.57788	0.42643
3108.33	0.1468	0.54216	0.9777		2502.54	0.03181	0.5488	0.4845		2823.46	0.06363	0.58412	0.42385
3261.47	0.10169	0.54807	0.97732		2626.26	0.03483	0.55482	0.48139		2962.56	0.06638	0.59043	0.4213
3422.15	0.10885	0.55404	0.97695		2756.13	0.02276	0.5609	0.4783		3108.5	0.05232	0.59681	0.41878
3590.73	0.10128	0.56008	0.97656		2892.38	0.07146	0.56705	0.47523		3261.64	0.05354	0.60326	0.41629
3767.62	0.1188	0.56618	0.97618		3035.36	0.06026	0.57327	0.47217		3422.31	0.04406	0.60978	0.41383
3953.21	0.12577	0.57235	0.97579		3185.43	0.04388	0.57956	0.46913		3590.9	0.02388	0.61637	0.4114
4147.95	0.13124	0.57858	0.9754		3342.91	0.02578	0.58592	0.46611		3767.79	0.04741	0.62303	0.40899
4352.27	0.12534	0.58489	0.975		3508.16	0.01328	0.59235	0.46311		3953.38	0.04467	0.62976	0.40662
4566.66	0.12893	0.59126	0.9746		3681.58	0.0456	0.59885	0.46013		4148.11	0.00951	0.63657	0.40427
4791.6	0.12871	0.5977	0.97419		3863.57	0.01931	0.60542	0.45717		4352.45	0.02142	0.64345	0.40195
5027.62	0.12216	0.60421	0.97378		4054.55	0.00681	0.61206	0.45422		4566.83	0.00675	0.6504	0.39967
		0.6108	0.97337		4254.97	0.000776534	0.61877	0.4513		4791.77	0.00522	0.65743	0.39741
		0.61745	0.97295		4465.29	0.0262	0.62556	0.4484		5027.79	0.01378	0.66453	0.39518
		0.62418	0.97253		4686.01	0.01069	0.63242	0.44552				0.67171	0.39299
		0.63098	0.97211		4917.63	0.03612	0.63936	0.44266				0.67897	0.39082
		0.63785	0.97168		5160.7	0.01155	0.64637	0.43982				0.68631	0.38868
		0.6448	0.97124		5415.78	0.00422	0.65346	0.43701				0.69372	0.38657
		0.65183	0.97081				0.66063	0.43421				0.70122	0.3845
		0.65893	0.97037				0.66788	0.43144				0.7088	0.38245
		0.66611	0.96992				0.6752	0.4287				0.71646	0.38043
		0.67337	0.96947				0.68261	0.42598				0.7242	0.37844
		0.6807	0.96901				0.6901	0.42328				0.73202	0.37648
		0.68812	0.96855				0.69767	0.4206				0.73993	0.37455
		0.69562	0.96809				0.70532	0.41795				0.74793	0.37265
		0.70319	0.96762				0.71306	0.41532				0.75601	0.37078
		0.71086	0.96715				0.72088	0.41272				0.76418	0.36894
		0.7186	0.96667				0.72879	0.41015				0.77244	0.36713
		0.72643	0.96619				0.73678	0.4076				0.78079	0.36535
		0.73434	0.9657				0.74487	0.40508				0.78922	0.3636
		0.74234	0.96521				0.75304	0.40258				0.79775	0.36187
		0.75043	0.96472				0.7613	0.40011				0.80637	0.36017
		0.75861	0.96422				0.76965	0.39766				0.81508	0.35851
		0.76687	0.96371				0.77809	0.39525				0.82389	0.35687
		0.77523	0.9632				0.78663	0.39286				0.83279	0.35525
		0.78368	0.96269				0.79526	0.39049				0.84179	0.35367
		0.79221	0.96217				0.80398	0.38816				0.85089	0.35211
		0.80084	0.96164				0.8128	0.38585				0.86008	0.35058
		0.80957	0.96111				0.82172	0.38357				0.86938	0.34908
		0.81839	0.96058				0.83073	0.38132				0.87877	0.3476
		0.82731	0.96004				0.83984	0.37909				0.88827	0.34615
		0.83632	0.95949				0.84905	0.3769				0.89787	0.34473
		0.84543	0.95894				0.85837	0.37473				0.90757	0.34333
		0.85464	0.95839				0.86778	0.37259				0.91738	0.34196
		0.86395	0.95783				0.8773	0.37048				0.92729	0.34061
		0.87337	0.95726				0.88693	0.3684				0.93731	0.33929
		0.88288	0.95669				0.89666	0.36635				0.94744	0.33799
		0.8925	0.95612				0.90649	0.36432				0.95767	0.33672
		0.90223	0.95553				0.91644	0.36233				0.96802	0.33547
		0.91206	0.95495				0.92649	0.36036				0.97848	0.33424
		0.92199	0.95436				0.93665	0.35842				0.98906	0.33304
		0.93204	0.95376				0.94693	0.35651				0.99974	0.33186
		0.94219	0.95315				0.95732	0.35463				1.01055	0.3307
		0.95246	0.95255				0.96782	0.35278				1.02147	0.32956
		0.96283	0.95193				0.97843	0.35096				1.0325	0.32845
		0.97332	0.95131				0.98917	0.34916				1.04366	0.32735
		0.98393	0.95069				1.00002	0.3474				1.05494	0.32628
		0.99465	0.95005				1.01099	0.34566				1.06634	0.32522
		1.00549	0.94942				1.02208	0.34395				1.07786	0.32419
		1.01644	0.94877				1.03329	0.34227				1.08951	0.32318
		1.02752	0.94813				1.04462	0.34062				1.10128	0.32218
		1.03871	0.94747				1.05608	0.339				1.11318	0.3212
		1.05003	0.94681				1.06767	0.3374				1.12521	0.32024
		1.06147	0.94614				1.07938	0.33583				1.13737	0.3193
		1.07303	0.94547				1.09122	0.33429				1.14966	0.31838
		1.08472	0.94479				1.10319	0.33278				1.16208	0.31747
		1.09654	0.94411				1.11529	0.33129				1.17464	0.31657
		1.10849	0.94342				1.12753	0.32983				1.18733	0.3157
		1.12056	0.94272				1.1399	0.3284				1.20016	0.31484
		1.13277	0.94202				1.1524	0.32699				1.21313	0.31399
		1.14512	0.94131				1.16504	0.32562				1.22624	0.31316
		1.15759	0.94059				1.17782	0.32426				1.23949	0.31234
		1.1702	0.93987				1.19074	0.32293				1.25288	0.31154
		1.18295	0.93914				1.20381	0.32163				1.26642	0.31074
		1.19584	0.93841				1.21701	0.32036				1.28011	0.30997
		1.20887	0.93767				1.23036	0.3191				1.29394	0.3092
		1.22204	0.93692				1.24386	0.31788				1.30792	0.30844
		1.23535	0.93617				1.2575	0.31668				1.32205	0.3077
		1.24881	0.93541				1.2713	0.3155				1.33634	0.30697
		1.26242	0.93464				1.28524	0.31434				1.35078	0.30624
		1.27617	0.93387				1.29934	0.31321				1.36538	0.30553
		1.29008	0.93309				1.31359	0.3121				1.38013	0.30483
		1.30413	0.9323				1.328	0.31102				1.39504	0.30413
		1.31834	0.9315				1.34257	0.30995				1.41012	0.30345
		1.33271	0.9307				1.3573	0.30891				1.42535	0.30277
		1.34723	0.9299				1.37219	0.30789				1.44076	0.3021
		1.3619	0.92908				1.38724	0.30689				1.45633	0.30144
		1.37674	0.92826				1.40246	0.30591				1.47206	0.30079
		1.39174	0.92743				1.41784	0.30496				1.48797	0.30014
		1.40691	0.9266				1.4334	0.30402				1.50405	0.2995
		1.42223	0.92576				1.44912	0.3031				1.5203	0.29886
		1.43773	0.92491				1.46502	0.3022				1.53673	0.29823
		1.45339	0.92405				1.48109	0.30132				1.55333	0.2976
		1.46923	0.92319				1.49733	0.30046				1.57012	0.29698
		1.48524	0.92232				1.51376	0.29961				1.58708	0.29637
		1.50142	0.92144				1.53037	0.29878				1.60423	0.29576
		1.51778	0.92056				1.54715	0.29797				1.62157	0.29515
		1.53431	0.91966				1.56413	0.29718				1.63909	0.29454
		1.55103	0.91876				1.58128	0.2964				1.6568	0.29394
		1.56793	0.91786				1.59863	0.29564				1.67471	0.29334
		1.58501	0.91694				1.61617	0.2949				1.6928	0.29275
		1.60228	0.91602				1.63389	0.29416				1.71109	0.29216
		1.61974	0.91509				1.65182	0.29345				1.72958	0.29156
		1.63738	0.91416				1.66994	0.29274				1.74827	0.29097
		1.65522	0.91321				1.68826	0.29205				1.76716	0.29039
		1.67326	0.91226				1.70678	0.29138				1.78626	0.2898
		1.69149	0.9113				1.7255	0.29071				1.80556	0.28921
		1.70991	0.91034				1.74443	0.29006				1.82507	0.28863
		1.72854	0.90936				1.76356	0.28942				1.84479	0.28804
		1.74738	0.90838				1.78291	0.28879				1.86473	0.28746
		1.76641	0.90739				1.80247	0.28818				1.88488	0.28687
		1.78566	0.9064				1.82224	0.28757				1.90525	0.28629
		1.80512	0.90539				1.84223	0.28697				1.92583	0.2857
		1.82478	0.90438				1.86244	0.28638				1.94664	0.28512
		1.84466	0.90336				1.88287	0.28581				1.96768	0.28453
		1.86476	0.90233				1.90352	0.28524				1.98894	0.28394
		1.88508	0.9013				1.9244	0.28468				2.01043	0.28335
		1.90562	0.90025				1.94551	0.28413				2.03216	0.28276
		1.92638	0.8992				1.96686	0.28358				2.05412	0.28217
		1.94737	0.89814				1.98843	0.28304				2.07631	0.28158
		1.96858	0.89708				2.01024	0.28251				2.09875	0.28098
		1.99003	0.896				2.0323	0.28199				2.12143	0.28038
		2.01171	0.89492				2.05459	0.28147				2.14435	0.27979
		2.03363	0.89383				2.07713	0.28096				2.16752	0.27918
		2.05579	0.89273				2.09991	0.28046				2.19094	0.27858
		2.07818	0.89162				2.12295	0.27996				2.21462	0.27797
		2.10083	0.89051				2.14624	0.27946				2.23855	0.27736
		2.12372	0.88939				2.16978	0.27897				2.26274	0.27675
		2.14685	0.88825				2.19358	0.27848				2.28719	0.27614
		2.17024	0.88712				2.21764	0.278				2.3119	0.27552
		2.19389	0.88597				2.24197	0.27752				2.33688	0.2749
		2.21779	0.88481				2.26657	0.27704				2.36214	0.27428
		2.24195	0.88365				2.29143	0.27657				2.38766	0.27365
		2.26638	0.88248				2.31657	0.2761				2.41346	0.27302
		2.29107	0.8813				2.34198	0.27563				2.43954	0.27239
		2.31603	0.88011				2.36767	0.27517				2.4659	0.27175
		2.34127	0.87892				2.39364	0.2747				2.49255	0.27111
		2.36678	0.87772				2.4199	0.27424				2.51948	0.27047
		2.39256	0.8765				2.44644	0.27378				2.54671	0.26982
		2.41863	0.87528				2.47328	0.27332				2.57423	0.26917
		2.44498	0.87406				2.50041	0.27286				2.60204	0.26852
		2.47162	0.87282				2.52784	0.2724				2.63016	0.26786
		2.49855	0.87158				2.55557	0.27195				2.65858	0.2672
		2.52577	0.87033				2.5836	0.27149				2.68731	0.26654
		2.55329	0.86907				2.61194	0.27103				2.71635	0.26587
		2.58111	0.8678				2.6406	0.27057				2.7457	0.2652
		2.60923	0.86652				2.66956	0.27012				2.77537	0.26452
		2.63766	0.86524				2.69885	0.26966				2.80536	0.26384
		2.66639	0.86394				2.72845	0.2692				2.83567	0.26316
		2.69544	0.86264				2.75838	0.26874				2.86631	0.26247
		2.72481	0.86134				2.78864	0.26828				2.89729	0.26178
		2.7545	0.86002				2.81923	0.26782				2.92859	0.26109
		2.78451	0.85869				2.85016	0.26736				2.96024	0.26039
		2.81485	0.85736				2.88142	0.2669				2.99223	0.25969
		2.84551	0.85602				2.91303	0.26643				3.02456	0.25898
		2.87652	0.85467				2.94499	0.26596				3.05724	0.25827
		2.90786	0.85332				2.97729	0.2655				3.09028	0.25756
		2.93954	0.85195				3.00995	0.26503				3.12367	0.25684
		2.97156	0.85058				3.04297	0.26455				3.15742	0.25612
		3.00394	0.8492				3.07635	0.26408				3.19154	0.25539
		3.03667	0.84781				3.1101	0.2636				3.22603	0.25466
		3.06975	0.84641				3.14422	0.26312				3.26089	0.25393
		3.1032	0.84501				3.17871	0.26264				3.29613	0.2532
		3.13701	0.8436				3.21358	0.26216				3.33174	0.25246
		3.17119	0.84218				3.24883	0.26167				3.36775	0.25171
		3.20574	0.84075				3.28447	0.26118				3.40414	0.25096
		3.24066	0.83932				3.3205	0.26069				3.44092	0.25021
		3.27597	0.83788				3.35692	0.2602				3.4781	0.24946
		3.31166	0.83643				3.39375	0.2597				3.51569	0.2487
		3.34774	0.83497				3.43097	0.2592				3.55368	0.24794
		3.38422	0.83351				3.46861	0.2587				3.59208	0.24717
		3.42109	0.83203				3.50666	0.2582				3.63089	0.2464
		3.45836	0.83055				3.54513	0.25769				3.67012	0.24563
		3.49604	0.82907				3.58402	0.25718				3.70978	0.24485
		3.53413	0.82757				3.62333	0.25666				3.74987	0.24407
		3.57263	0.82607				3.66308	0.25615				3.79039	0.24329
		3.61156	0.82456				3.70326	0.25563				3.83135	0.2425
		3.65091	0.82305				3.74389	0.2551				3.87275	0.24171
		3.69068	0.82153				3.78496	0.25458				3.9146	0.24092
		3.73089	0.82				3.82648	0.25405				3.9569	0.24012
		3.77154	0.81846				3.86845	0.25351				3.99965	0.23932
		3.81263	0.81692				3.91089	0.25298				4.04287	0.23852
		3.85417	0.81537				3.95379	0.25244				4.08656	0.23772
		3.89616	0.81381				3.99716	0.25189				4.13072	0.23691
		3.93861	0.81225				4.04101	0.25135				4.17535	0.23609
		3.98153	0.81068				4.08534	0.2508				4.22047	0.23528
		4.0249	0.8091				4.13015	0.25025				4.26608	0.23446
		4.06876	0.80752				4.17546	0.24969				4.31217	0.23364
		4.11309	0.80593				4.22126	0.24913				4.35877	0.23282
		4.1579	0.80433				4.26757	0.24857				4.40587	0.23199
		4.2032	0.80273				4.31438	0.248				4.45348	0.23116
		4.24899	0.80112				4.36171	0.24743				4.5016	0.23033
		4.29529	0.79951				4.40955	0.24686				4.55025	0.2295
		4.34208	0.79789				4.45793	0.24629				4.59941	0.22866
		4.38939	0.79627				4.50683	0.24571				4.64912	0.22782
		4.43721	0.79464				4.55627	0.24513				4.69935	0.22698
		4.48556	0.793				4.60625	0.24454				4.75013	0.22613
		4.53443	0.79136				4.65678	0.24395				4.80146	0.22529
		4.58383	0.78971				4.70786	0.24336				4.85334	0.22444
		4.63377	0.78806				4.7595	0.24276				4.90579	0.22359
		4.68426	0.7864				4.81171	0.24217				4.9588	0.22273
		4.73529	0.78474				4.8645	0.24156				5.01238	0.22188
		4.78688	0.78307				4.91786	0.24096				5.06655	0.22102
		4.83904	0.78139				4.97181	0.24035				5.12129	0.22016
		4.89176	0.77972				5.02635	0.23974				5.17663	0.2193
		4.94506	0.77803				5.08148	0.23913				5.23257	0.21844
		4.99893	0.77635				5.13723	0.23851				5.28911	0.21758
		5.0534	0.77466				5.19358	0.23789				5.34626	0.21671
		5.10845	0.77296				5.25055	0.23726				5.40403	0.21585
		5.16411	0.77126				5.30815	0.23664				5.46243	0.21498
		5.22038	0.76956				5.36638	0.23601				5.52146	0.21411
		5.27725	0.76785				5.42524	0.23537				5.58112	0.21324
		5.33475	0.76614				5.48476	0.23474				5.64143	0.21236
		5.39287	0.76442				5.54492	0.2341				5.70239	0.21149
		5.45163	0.7627				5.60575	0.23346				5.76401	0.21062
		5.51102	0.76098				5.66724	0.23281				5.82629	0.20974
		5.57107	0.75926				5.72941	0.23217				5.88925	0.20887
		5.63176	0.75753				5.79226	0.23152				5.95288	0.20799
		5.69312	0.7558				5.8558	0.23086				6.01721	0.20711
		5.75515	0.75406				5.92004	0.23021				6.08223	0.20624
		5.81785	0.75233				5.98498	0.22955				6.14795	0.20536
		5.88124	0.75059				6.05063	0.22889				6.21439	0.20448
		5.94531	0.74885				6.11701	0.22822				6.28154	0.2036
		6.01009	0.7471				6.18411	0.22756				6.34941	0.20272
		6.07557	0.74536				6.25194	0.22689				6.41802	0.20184
		6.14176	0.74361				6.32053	0.22622				6.48738	0.20097
		6.20868	0.74186				6.38986	0.22554				6.55748	0.20009
		6.27632	0.74011				6.45996	0.22487				6.62834	0.19921
		6.3447	0.73835				6.53082	0.22419				6.69996	0.19833
		6.41383	0.7366				6.60246	0.22351				6.77236	0.19745
		6.48371	0.73484				6.67489	0.22282				6.84554	0.19658
		6.55435	0.73309				6.74811	0.22214				6.91951	0.1957
		6.62576	0.73133				6.82213	0.22145				6.99428	0.19483
		6.69795	0.72957				6.89697	0.22076				7.06986	0.19395
		6.77092	0.72781				6.97263	0.22006				7.14625	0.19308
		6.84469	0.72605				7.04912	0.21937				7.22347	0.19221
		6.91927	0.72429				7.12644	0.21867				7.30153	0.19134
		6.99465	0.72253				7.20462	0.21797				7.38043	0.19047
		7.07086	0.72077				7.28365	0.21727				7.46018	0.1896
		7.1479	0.71901				7.36355	0.21657				7.54079	0.18873
		7.22577	0.71725				7.44433	0.21587				7.62228	0.18787
		7.3045	0.71549				7.52599	0.21516				7.70464	0.187
		7.38408	0.71374				7.60855	0.21445				7.78789	0.18614
		7.46453	0.71198				7.69201	0.21374				7.87205	0.18528
		7.54586	0.71022				7.77639	0.21303				7.95711	0.18443
		7.62807	0.70847				7.86169	0.21232				8.04309	0.18357
		7.71118	0.70672				7.94793	0.21161				8.13001	0.18272
		7.7952	0.70496				8.03512	0.21089				8.21786	0.18187
		7.88013	0.70321				8.12326	0.21018				8.30666	0.18102
		7.96598	0.70146				8.21237	0.20946				8.39642	0.18018
		8.05277	0.69972				8.30246	0.20874				8.48715	0.17933
		8.14051	0.69797				8.39353	0.20802				8.57886	0.17849
		8.2292	0.69623				8.48561	0.2073				8.67156	0.17766
		8.31886	0.69449				8.57869	0.20658				8.76526	0.17683
		8.40949	0.69275				8.6728	0.20585				8.85997	0.176
		8.50111	0.69102				8.76794	0.20513				8.95571	0.17517
		8.59373	0.68929				8.86412	0.20441				9.05249	0.17435
		8.68736	0.68756				8.96136	0.20368				9.15031	0.17353
		8.78201	0.68584				9.05966	0.20295				9.24918	0.17271
		8.87769	0.68411				9.15904	0.20223				9.34913	0.1719
		8.97442	0.6824				9.25951	0.2015				9.45015	0.17109
		9.07219	0.68068				9.36109	0.20077				9.55227	0.17029
		9.17104	0.67897				9.46378	0.20005				9.65549	0.16949
		9.27095	0.67726				9.56759	0.19932				9.75982	0.16869
		9.37196	0.67556				9.67254	0.19859				9.86528	0.1679
		9.47407	0.67386				9.77865	0.19786				9.97188	0.16712
		9.57729	0.67217				9.88592	0.19714				10.0796	0.16634
		9.68164	0.67048				9.99436	0.19641				10.1886	0.16556
		9.78712	0.6688				10.104	0.19568				10.2987	0.16479
		9.89375	0.66712				10.2148	0.19495				10.4099	0.16402
		10.0015	0.66544				10.3269	0.19423				10.5224	0.16326
		10.1105	0.66377				10.4402	0.1935				10.6361	0.1625
		10.2207	0.6621				10.5547	0.19278				10.7511	0.16175
		10.332	0.66044				10.6705	0.19205				10.8672	0.161
		10.4446	0.65879				10.7875	0.19133				10.9847	0.16026
		10.5584	0.65714				10.9059	0.1906				11.1034	0.15952
		10.6734	0.6555				11.0255	0.18988				11.2233	0.15879
		10.7897	0.65386				11.1464	0.18916				11.3446	0.15807
		10.9073	0.65223				11.2687	0.18844				11.4672	0.15735
		11.0261	0.6506				11.3923	0.18772				11.5911	0.15664
		11.1462	0.64898				11.5173	0.187				11.7164	0.15593
		11.2677	0.64737				11.6436	0.18628				11.843	0.15523
		11.3904	0.64576				11.7714	0.18557				11.9709	0.15453
		11.5145	0.64416				11.9005	0.18485				12.1003	0.15385
		11.64	0.64256				12.0311	0.18414				12.231	0.15316
		11.7668	0.64097				12.163	0.18343				12.3632	0.15249
		11.895	0.63939				12.2965	0.18272				12.4968	0.15182
		12.0246	0.63782				12.4313	0.18201				12.6318	0.15115
		12.1556	0.63625				12.5677	0.18131				12.7683	0.1505
		12.2881	0.63468				12.7056	0.18061				12.9063	0.14985
		12.4219	0.63313				12.845	0.1799				13.0458	0.14921
		12.5573	0.63158				12.9858	0.17921				13.1867	0.14857
		12.6941	0.63004				13.1283	0.17851				13.3292	0.14794
		12.8324	0.6285				13.2723	0.17782				13.4733	0.14732
		12.9722	0.62697				13.4179	0.17712				13.6189	0.1467
		13.1135	0.62545				13.5651	0.17644				13.766	0.14609
		13.2564	0.62394				13.7139	0.17575				13.9148	0.14549
		13.4008	0.62243				13.8643	0.17507				14.0651	0.1449
		13.5468	0.62093				14.0164	0.17439				14.2171	0.14431
		13.6944	0.61943				14.1702	0.17371				14.3707	0.14373
		13.8436	0.61795				14.3256	0.17303				14.526	0.14316
		13.9945	0.61647				14.4828	0.17236				14.683	0.14259
		14.1469	0.61499				14.6417	0.17169				14.8416	0.14203
		14.3011	0.61353				14.8023	0.17103				15.002	0.14148
		14.4569	0.61207				14.9646	0.17037				15.1641	0.14094
		14.6144	0.61062				15.1288	0.16971				15.328	0.1404
		14.7736	0.60917				15.2948	0.16906				15.4936	0.13987
		14.9346	0.60773				15.4625	0.1684				15.661	0.13935
		15.0973	0.6063				15.6321	0.16776				15.8303	0.13884
		15.2618	0.60488				15.8036	0.16711				16.0013	0.13833
		15.428	0.60346				15.977	0.16648				16.1742	0.13783
		15.5961	0.60205				16.1523	0.16584				16.349	0.13734
		15.766	0.60065				16.3294	0.16521				16.5257	0.13685
		15.9378	0.59925				16.5086	0.16458				16.7042	0.13638
		16.1115	0.59786				16.6897	0.16396				16.8848	0.13591
		16.287	0.59647				16.8727	0.16334				17.0672	0.13544
		16.4644	0.59509				17.0578	0.16272				17.2516	0.13499
		16.6438	0.59372				17.2449	0.16211				17.438	0.13454
		16.8252	0.59236				17.4341	0.16151				17.6265	0.1341
		17.0085	0.591				17.6254	0.16091				17.8169	0.13367
		17.1938	0.58964				17.8187	0.16031				18.0095	0.13324
		17.3811	0.5883				18.0142	0.15972				18.2041	0.13282
		17.5705	0.58696				18.2118	0.15913				18.4008	0.13241
		17.7619	0.58562				18.4116	0.15855				18.5996	0.13201
		17.9554	0.58429				18.6135	0.15797				18.8006	0.13161
		18.1511	0.58297				18.8177	0.1574				19.0038	0.13122
		18.3488	0.58165				19.0241	0.15683				19.2091	0.13084
		18.5487	0.58033				19.2328	0.15626				19.4167	0.13046
		18.7508	0.57903				19.4438	0.15571				19.6265	0.13009
		18.9551	0.57772				19.6571	0.15515				19.8386	0.12973
		19.1616	0.57642				19.8727	0.1546				20.0529	0.12938
		19.3704	0.57513				20.0907	0.15406				20.2696	0.12903
		19.5814	0.57384				20.3111	0.15352				20.4886	0.12869
		19.7948	0.57256				20.5339	0.15299				20.71	0.12835
		20.0104	0.57128				20.7592	0.15246				20.9338	0.12802
		20.2285	0.57				20.9869	0.15194				21.16	0.1277
		20.4489	0.56873				21.2171	0.15142				21.3887	0.12738
		20.6716	0.56747				21.4499	0.15091				21.6198	0.12707
		20.8969	0.5662				21.6852	0.15041				21.8534	0.12677
		21.1245	0.56494				21.9231	0.14991				22.0896	0.12647
		21.3547	0.56369				22.1636	0.14941				22.3283	0.12618
		21.5874	0.56244				22.4067	0.14892				22.5695	0.1259
		21.8225	0.56119				22.6525	0.14843				22.8134	0.12562
		22.0603	0.55994				22.901	0.14795				23.0599	0.12535
		22.3007	0.5587				23.1522	0.14748				23.3091	0.12508
		22.5436	0.55746				23.4062	0.14701				23.561	0.12482
		22.7892	0.55622				23.6629	0.14655				23.8156	0.12456
		23.0375	0.55499				23.9225	0.14609				24.0729	0.12431
		23.2885	0.55375				24.1849	0.14564				24.3331	0.12407
		23.5423	0.55252				24.4502	0.14519				24.596	0.12383
		23.7988	0.5513				24.7184	0.14475				24.8618	0.12359
		24.0581	0.55007				24.9896	0.14431				25.1304	0.12336
		24.3202	0.54885				25.2637	0.14388				25.402	0.12314
		24.5851	0.54762				25.5408	0.14346				25.6765	0.12292
		24.853	0.5464				25.821	0.14304				25.9539	0.1227
		25.1238	0.54518				26.1043	0.14262				26.2344	0.12249
		25.3975	0.54396				26.3906	0.14221				26.5178	0.12229
		25.6742	0.54275				26.6801	0.14181				26.8044	0.12208
		25.9539	0.54153				26.9728	0.14141				27.094	0.12189
		26.2367	0.54031				27.2687	0.14102				27.3868	0.12169
		26.5225	0.5391				27.5678	0.14063				27.6827	0.1215
		26.8115	0.53788				27.8702	0.14024				27.9819	0.12132
		27.1036	0.53667				28.1759	0.13987				28.2842	0.12114
		27.3989	0.53545				28.485	0.13949				28.5899	0.12096
		27.6974	0.53424				28.7975	0.13912				28.8988	0.12079
		27.9992	0.53302				29.1134	0.13876				29.2111	0.12062
		28.3042	0.53181				29.4327	0.1384				29.5267	0.12045
		28.6126	0.53059				29.7556	0.13805				29.8458	0.12029
		28.9244	0.52938				30.082	0.1377				30.1683	0.12013
		29.2395	0.52816				30.412	0.13735				30.4943	0.11997
		29.5581	0.52694				30.7456	0.13701				30.8238	0.11981
		29.8801	0.52572				31.0829	0.13668				31.1569	0.11966
		30.2057	0.52451				31.4239	0.13635				31.4935	0.11951
		30.5347	0.52329				31.7686	0.13602				31.8339	0.11937
		30.8674	0.52206				32.1171	0.1357				32.1778	0.11922
		31.2037	0.52084				32.4694	0.13538				32.5255	0.11908
		31.5437	0.51962				32.8256	0.13507				32.877	0.11894
		31.8874	0.51839				33.1857	0.13476				33.2323	0.11881
		32.2348	0.51717				33.5497	0.13445				33.5914	0.11867
		32.586	0.51594				33.9177	0.13415				33.9543	0.11854
		32.941	0.51471				34.2898	0.13386				34.3212	0.11841
		33.2999	0.51348				34.6659	0.13356				34.6921	0.11828
		33.6627	0.51225				35.0462	0.13327				35.067	0.11816
		34.0295	0.51101				35.4307	0.13299				35.4459	0.11803
		34.4002	0.50977				35.8193	0.1327				35.8289	0.11791
		34.775	0.50854				36.2122	0.13243				36.2161	0.11779
		35.1539	0.5073				36.6095	0.13215				36.6074	0.11767
		35.5369	0.50605				37.0111	0.13188				37.003	0.11755
		35.9241	0.50481				37.4171	0.13161				37.4029	0.11743
		36.3155	0.50356				37.8275	0.13134				37.807	0.11731
		36.7111	0.50231				38.2425	0.13108				38.2156	0.11719
		37.1111	0.50106				38.662	0.13082				38.6285	0.11708
		37.5154	0.49981				39.0861	0.13056				39.0459	0.11697
		37.9242	0.49855				39.5149	0.13031				39.4678	0.11685
		38.3374	0.4973				39.9483	0.13006				39.8943	0.11674
		38.755	0.49604				40.3866	0.12981				40.3254	0.11663
		39.1773	0.49478				40.8296	0.12956				40.7611	0.11652
		39.6041	0.49351				41.2775	0.12931				41.2016	0.11641
		40.0356	0.49225				41.7303	0.12907				41.6468	0.1163
		40.4718	0.49098				42.188	0.12883				42.0968	0.11619
		40.9128	0.48971				42.6508	0.12859				42.5517	0.11608
		41.3585	0.48844				43.1187	0.12836				43.0115	0.11597
		41.8091	0.48716				43.5917	0.12812				43.4763	0.11586
		42.2646	0.48589				44.0699	0.12789				43.9461	0.11575
		42.7251	0.48461				44.5533	0.12766				44.421	0.11564
		43.1906	0.48333				45.0421	0.12743				44.901	0.11553
		43.6612	0.48205				45.5362	0.1272				45.3862	0.11542
		44.1369	0.48076				46.0357	0.12698				45.8766	0.11531
		44.6177	0.47948				46.5407	0.12675				46.3723	0.1152
		45.1039	0.47819				47.0512	0.12653				46.8734	0.11509
		45.5953	0.4769				47.5673	0.12631				47.3799	0.11498
		46.092	0.47561				48.0891	0.12608				47.8919	0.11487
		46.5942	0.47432				48.6167	0.12586				48.4094	0.11476
		47.1018	0.47303				49.15	0.12564				48.9325	0.11465
		47.615	0.47173				49.6891	0.12543				49.4612	0.11454
		48.1338	0.47044				50.2342	0.12521				49.9957	0.11443
		48.6582	0.46914				50.7853	0.12499				50.5359	0.11431
		49.1884	0.46784				51.3424	0.12477				51.082	0.1142
		49.7243	0.46654				51.9056	0.12455				51.634	0.11409
		50.266	0.46524				52.475	0.12434				52.1919	0.11397
		50.8137	0.46394				53.0506	0.12412				52.7559	0.11386
		51.3673	0.46264				53.6326	0.12391				53.326	0.11374
		51.9269	0.46134				54.2209	0.12369				53.9022	0.11363
		52.4927	0.46003				54.8157	0.12347				54.4847	0.11351
		53.0646	0.45873				55.417	0.12326				55.0734	0.11339
		53.6427	0.45743				56.0249	0.12304				55.6685	0.11327
		54.2272	0.45612				56.6395	0.12282				56.2701	0.11316
		54.818	0.45482				57.2608	0.12261				56.8781	0.11304
		55.4153	0.45352				57.8889	0.12239				57.4927	0.11291
		56.019	0.45221				58.5239	0.12217				58.114	0.11279
		56.6293	0.45091				59.1659	0.12195				58.7419	0.11267
		57.2463	0.44961				59.815	0.12174				59.3767	0.11255
		57.87	0.4483				60.4711	0.12152				60.0183	0.11242
		58.5005	0.447				61.1345	0.1213				60.6668	0.1123
		59.1379	0.4457				61.8051	0.12108				61.3224	0.11217
		59.7822	0.4444				62.4831	0.12085				61.985	0.11204
		60.4335	0.4431				63.1685	0.12063				62.6548	0.11191
		61.092	0.44181				63.8614	0.12041				63.3318	0.11178
		61.7576	0.44051				64.562	0.12018				64.0162	0.11165
		62.4304	0.43922				65.2702	0.11996				64.7079	0.11152
		63.1106	0.43792				65.9862	0.11973				65.4072	0.11139
		63.7982	0.43663				66.71	0.11951				66.1139	0.11126
		64.4933	0.43534				67.4418	0.11928				66.8283	0.11112
		65.1959	0.43405				68.1817	0.11905				67.5505	0.11098
		65.9063	0.43277				68.9296	0.11882				68.2804	0.11085
		66.6243	0.43148				69.6857	0.11858				69.0182	0.11071
		67.3502	0.4302				70.4502	0.11835				69.764	0.11057
		68.084	0.42893				71.223	0.11812				70.5179	0.11043
		68.8258	0.42765				72.0043	0.11788				71.2799	0.11029
		69.5756	0.42638				72.7941	0.11764				72.0501	0.11014
		70.3337	0.42511				73.5927	0.1174				72.8286	0.11
		71.1	0.42384				74.4	0.11716				73.6156	0.10985
		71.8746	0.42258				75.2161	0.11692				74.4111	0.10971
		72.6577	0.42131				76.0412	0.11668				75.2152	0.10956
		73.4493	0.42006				76.8753	0.11643				76.0279	0.10941
		74.2495	0.4188				77.7186	0.11618				76.8495	0.10926
		75.0585	0.41755				78.5712	0.11593				77.6799	0.10911
		75.8763	0.41631				79.4331	0.11568				78.5193	0.10895
		76.7029	0.41507				80.3045	0.11543				79.3677	0.1088
		77.5386	0.41383				81.1854	0.11518				80.2254	0.10864
		78.3834	0.41259				82.076	0.11492				81.0922	0.10849
		79.2374	0.41137				82.9763	0.11466				81.9685	0.10833
		80.1007	0.41014				83.8865	0.1144				82.8542	0.10817
		80.9734	0.40892				84.8067	0.11414				83.7495	0.10801
		81.8556	0.4077				85.737	0.11388				84.6545	0.10784
		82.7475	0.40649				86.6775	0.11362				85.5693	0.10768
		83.649	0.40529				87.6284	0.11335				86.4939	0.10752
		84.5603	0.40409				88.5896	0.11308				87.4285	0.10735
		85.4817	0.40289				89.5614	0.11281				88.3733	0.10718
		86.413	0.4017				90.5439	0.11254				89.3282	0.10701
		87.3545	0.40052				91.5371	0.11226				90.2935	0.10684
		88.3062	0.39934				92.5413	0.11199				91.2692	0.10667
		89.2683	0.39816				93.5564	0.11171				92.2554	0.1065
		90.2409	0.397				94.5827	0.11143				93.2523	0.10632
		91.2241	0.39584				95.6202	0.11115				94.2599	0.10615
		92.218	0.39468				96.6692	0.11086				95.2785	0.10597
		93.2227	0.39353				97.7296	0.11057				96.308	0.10579
		94.2383	0.39238				98.8017	0.11029				97.3487	0.10561
		95.2651	0.39125				99.8855	0.11				98.4006	0.10543
		96.303	0.39012				100.981	0.1097				99.4639	0.10524
		97.3522	0.38899				102.089	0.10941				100.539	0.10506
		98.4129	0.38787				103.209	0.10911				101.625	0.10487
		99.4851	0.38676				104.341	0.10881				102.723	0.10468
		100.569	0.38565				105.486	0.10851				103.833	0.1045
		101.665	0.38455				106.643	0.10821				104.955	0.1043
		102.772	0.38346				107.813	0.10791				106.089	0.10411
		103.892	0.38238				108.995	0.1076				107.236	0.10392
		105.024	0.3813				110.191	0.10729				108.395	0.10372
		106.168	0.38023				111.4	0.10698				109.566	0.10353
		107.325	0.37916				112.622	0.10667				110.75	0.10333
		108.494	0.3781				113.857	0.10635				111.946	0.10313
		109.676	0.37705				115.106	0.10604				113.156	0.10293
		110.871	0.37601				116.369	0.10572				114.379	0.10273
		112.079	0.37497				117.645	0.1054				115.615	0.10252
		113.3	0.37394				118.936	0.10507				116.864	0.10232
		114.535	0.37292				120.24	0.10475				118.127	0.10211
		115.783	0.37191				121.559	0.10442				119.403	0.1019
		117.044	0.3709				122.893	0.10409				120.694	0.10169
		118.319	0.3699				124.241	0.10376				121.998	0.10148
		119.608	0.3689				125.604	0.10342				123.316	0.10127
		120.912	0.36792				126.982	0.10309				124.649	0.10105
		122.229	0.36694				128.375	0.10275				125.996	0.10084
		123.561	0.36597				129.783	0.10241				127.357	0.10062
		124.907	0.365				131.207	0.10207				128.733	0.1004
		126.268	0.36404				132.646	0.10173				130.124	0.10018
		127.643	0.36309				134.101	0.10138				131.53	0.09996
		129.034	0.36215				135.572	0.10103				132.952	0.09973
		130.44	0.36121				137.059	0.10068				134.388	0.09951
		131.861	0.36028				138.563	0.10033				135.84	0.09928
		133.298	0.35936				140.083	0.09998				137.308	0.09905
		134.75	0.35845				141.619	0.09962				138.792	0.09882
		136.218	0.35754				143.173	0.09926				140.292	0.09859
		137.702	0.35664				144.744	0.0989				141.808	0.09836
		139.202	0.35574				146.331	0.09854				143.34	0.09812
		140.719	0.35486				147.937	0.09818				144.889	0.09788
		142.252	0.35398				149.559	0.09781				146.455	0.09765
		143.802	0.3531				151.2	0.09745				148.037	0.09741
		145.369	0.35223				152.859	0.09708				149.637	0.09717
		146.953	0.35137				154.535	0.0967				151.254	0.09692
		148.554	0.35052				156.231	0.09633				152.888	0.09668
		150.172	0.34967				157.944	0.09596				154.54	0.09643
		151.808	0.34883				159.677	0.09558				156.21	0.09619
		153.462	0.34799				161.429	0.0952				157.898	0.09594
		155.134	0.34717				163.199	0.09482				159.604	0.09569
		156.825	0.34634				164.99	0.09444				161.329	0.09544
		158.533	0.34552				166.8	0.09405				163.072	0.09518
		160.26	0.34471				168.629	0.09367				164.834	0.09493
		162.006	0.34391				170.479	0.09328				166.615	0.09467
		163.771	0.34311				172.349	0.09289				168.416	0.09441
		165.556	0.34231				174.24	0.0925				170.236	0.09415
		167.36	0.34152				176.151	0.09211				172.075	0.09389
		169.183	0.34074				178.084	0.09171				173.935	0.09363
		171.026	0.33996				180.037	0.09132				175.814	0.09337
		172.89	0.33918				182.012	0.09092				177.714	0.0931
		174.773	0.33842				184.009	0.09052				179.634	0.09283
		176.677	0.33765				186.027	0.09012				181.575	0.09256
		178.602	0.33689				188.068	0.08972				183.537	0.09229
		180.548	0.33614				190.131	0.08931				185.521	0.09202
		182.515	0.33538				192.217	0.08891				187.525	0.09175
		184.504	0.33464				194.325	0.0885				189.552	0.09148
		186.514	0.33389				196.457	0.08809				191.6	0.0912
		188.546	0.33315				198.612	0.08768				193.67	0.09092
		190.6	0.33242				200.791	0.08727				195.763	0.09064
		192.677	0.33169				202.993	0.08686				197.879	0.09036
		194.776	0.33096				205.22	0.08644				200.017	0.09008
		196.898	0.33023				207.471	0.08603				202.178	0.0898
		199.043	0.32951				209.747	0.08561				204.363	0.08952
		201.212	0.32879				212.048	0.0852				206.571	0.08923
		203.404	0.32808				214.374	0.08478				208.803	0.08894
		205.62	0.32736				216.726	0.08436				211.059	0.08865
		207.861	0.32665				219.103	0.08394				213.34	0.08837
		210.125	0.32594				221.507	0.08351				215.645	0.08807
		212.415	0.32523				223.936	0.08309				217.976	0.08778
		214.729	0.32453				226.393	0.08267				220.331	0.08749
		217.068	0.32383				228.876	0.08224				222.712	0.08719
		219.433	0.32312				231.387	0.08181				225.118	0.0869
		221.824	0.32242				233.925	0.08139				227.551	0.0866
		224.241	0.32173				236.491	0.08096				230.01	0.0863
		226.684	0.32103				239.086	0.08053				232.495	0.086
		229.154	0.32033				241.708	0.0801				235.008	0.0857
		231.65	0.31964				244.36	0.07967				237.547	0.0854
		234.174	0.31894				247.04	0.07924				240.114	0.08509
		236.726	0.31825				249.75	0.07881				242.709	0.08479
		239.305	0.31756				252.49	0.07837				245.331	0.08448
		241.912	0.31686				255.26	0.07794				247.982	0.08418
		244.548	0.31617				258.06	0.07751				250.662	0.08387
		247.212	0.31548				260.891	0.07707				253.37	0.08356
		249.905	0.31478				263.753	0.07664				256.108	0.08325
		252.628	0.31409				266.646	0.0762				258.876	0.08294
		255.381	0.31339				269.571	0.07577				261.673	0.08263
		258.163	0.3127				272.528	0.07533				264.501	0.08231
		260.976	0.312				275.518	0.0749				267.359	0.082
		263.819	0.31131				278.54	0.07446				270.248	0.08168
		266.693	0.31061				281.595	0.07403				273.168	0.08137
		269.599	0.30991				284.684	0.07359				276.12	0.08105
		272.536	0.30921				287.807	0.07315				279.103	0.08073
		275.506	0.30851				290.965	0.07272				282.119	0.08042
		278.507	0.30781				294.156	0.07228				285.168	0.0801
		281.542	0.30711				297.383	0.07184				288.249	0.07978
		284.609	0.3064				300.645	0.07141				291.364	0.07945
		287.71	0.30569				303.943	0.07097				294.512	0.07913
		290.845	0.30498				307.277	0.07054				297.695	0.07881
		294.013	0.30427				310.648	0.0701				300.912	0.07849
		297.217	0.30356				314.056	0.06967				304.163	0.07816
		300.455	0.30284				317.501	0.06923				307.45	0.07784
		303.728	0.30212				320.984	0.0688				310.772	0.07751
		307.038	0.3014				324.505	0.06837				314.13	0.07719
		310.383	0.30067				328.065	0.06793				317.525	0.07686
		313.764	0.29995				331.664	0.0675				320.956	0.07654
		317.183	0.29922				335.302	0.06707				324.424	0.07621
		320.639	0.29849				338.98	0.06664				327.93	0.07588
		324.132	0.29775				342.698	0.06621				331.473	0.07555
		327.663	0.29701				346.458	0.06578				335.055	0.07523
		331.233	0.29627				350.258	0.06535				338.676	0.0749
		334.842	0.29553				354.1	0.06493				342.335	0.07457
		338.49	0.29478				357.985	0.0645				346.034	0.07424
		342.178	0.29403				361.912	0.06408				349.774	0.07391
		345.906	0.29327				365.882	0.06365				353.553	0.07358
		349.675	0.29252				369.896	0.06323				357.373	0.07325
		353.485	0.29176				373.953	0.06281				361.235	0.07292
		357.336	0.29099				378.055	0.06239				365.139	0.07259
		361.229	0.29022				382.202	0.06197				369.084	0.07226
		365.165	0.28945				386.395	0.06156				373.072	0.07193
		369.143	0.28868				390.634	0.06114				377.104	0.0716
		373.165	0.2879				394.919	0.06073				381.179	0.07127
		377.231	0.28711				399.251	0.06032				385.298	0.07094
		381.341	0.28633				403.631	0.05991				389.461	0.07061
		385.496	0.28554				408.058	0.0595				393.669	0.07028
		389.696	0.28474				412.535	0.05909				397.923	0.06995
		393.941	0.28394				417.06	0.05869				402.223	0.06962
		398.233	0.28314				421.635	0.05828				406.569	0.06929
		402.572	0.28234				426.26	0.05788				410.963	0.06896
		406.958	0.28153				430.936	0.05748				415.404	0.06864
		411.392	0.28071				435.663	0.05709				419.892	0.06831
		415.874	0.27989				440.443	0.05669				424.43	0.06798
		420.405	0.27907				445.274	0.0563				429.016	0.06765
		424.986	0.27825				450.159	0.05591				433.652	0.06733
		429.616	0.27742				455.097	0.05553				438.338	0.067
		434.297	0.27659				460.089	0.05514				443.074	0.06668
		439.028	0.27575				465.136	0.05476				447.862	0.06635
		443.811	0.27491				470.238	0.05438				452.701	0.06603
		448.647	0.27406				475.397	0.054				457.593	0.06571
		453.535	0.27321				480.612	0.05363				462.538	0.06538
		458.476	0.27236				485.884	0.05326				467.536	0.06506
		463.471	0.27151				491.214	0.05289				472.588	0.06474
		468.521	0.27065				496.602	0.05252				477.695	0.06442
		473.625	0.26978				502.05	0.05216				482.856	0.06411
		478.786	0.26891				507.557	0.0518				488.074	0.06379
		484.002	0.26804				513.125	0.05144				493.348	0.06347
		489.275	0.26717				518.754	0.05109				498.679	0.06316
		494.606	0.26629				524.444	0.05074				504.068	0.06284
		499.995	0.26541				530.197	0.05039				509.514	0.06253
		505.442	0.26452				536.014	0.05005				515.02	0.06222
		510.949	0.26363				541.893	0.04971				520.585	0.06191
		516.516	0.26274				547.838	0.04937				526.211	0.0616
		522.144	0.26184				553.848	0.04903				531.897	0.06129
		527.832	0.26094				559.923	0.0487				537.644	0.06099
		533.583	0.26004				566.065	0.04837				543.454	0.06068
		539.397	0.25913				572.275	0.04805				549.326	0.06038
		545.273	0.25822				578.552	0.04773				555.262	0.06008
		551.214	0.25731				584.899	0.04741				561.262	0.05978
		557.22	0.25639				591.315	0.0471				567.327	0.05948
		563.291	0.25547				597.802	0.04679				573.458	0.05918
		569.428	0.25455				604.359	0.04648				579.654	0.05889
		575.632	0.25363				610.989	0.04618				585.918	0.0586
		581.903	0.2527				617.691	0.04588				592.249	0.0583
		588.243	0.25177				624.467	0.04558				598.649	0.05801
		594.652	0.25083				631.318	0.04529				605.118	0.05773
		601.131	0.2499				638.243	0.045				611.656	0.05744
		607.68	0.24896				645.244	0.04472				618.266	0.05716
		614.301	0.24801				652.322	0.04444				624.947	0.05688
		620.994	0.24707				659.478	0.04416				631.7	0.0566
		627.76	0.24612				666.712	0.04389				638.526	0.05632
		634.599	0.24517				674.026	0.04362				645.425	0.05605
		641.513	0.24422				681.42	0.04335				652.4	0.05577
		648.503	0.24327				688.895	0.04309				659.449	0.0555
		655.568	0.24231				696.452	0.04284				666.575	0.05523
		662.711	0.24136				704.092	0.04258				673.778	0.05497
		669.931	0.2404				711.815	0.04233				681.059	0.0547
		677.23	0.23944				719.624	0.04209				688.418	0.05444
		684.608	0.23847				727.518	0.04185				695.857	0.05418
		692.067	0.23751				735.499	0.04161				703.376	0.05393
		699.607	0.23654				743.567	0.04138				710.977	0.05367
		707.23	0.23557				751.723	0.04115				718.659	0.05342
		714.935	0.2346				759.97	0.04092				726.425	0.05317
		722.724	0.23363				768.306	0.0407				734.274	0.05292
		730.598	0.23266				776.734	0.04048				742.209	0.05268
		738.558	0.23169				785.255	0.04027				750.229	0.05244
		746.605	0.23071				793.869	0.04006				758.336	0.0522
		754.739	0.22974				802.577	0.03985				766.53	0.05196
		762.962	0.22876				811.381	0.03965				774.813	0.05173
		771.275	0.22779				820.282	0.03946				783.186	0.0515
		779.678	0.22681				829.28	0.03926				791.648	0.05127
		788.173	0.22583				838.377	0.03907				800.203	0.05104
		796.76	0.22486				847.574	0.03889				808.85	0.05082
		805.441	0.22388				856.872	0.03871				817.59	0.0506
		814.216	0.2229				866.271	0.03853				826.424	0.05039
		823.087	0.22192				875.774	0.03835				835.355	0.05017
		832.054	0.22094				885.381	0.03818				844.381	0.04996
		841.12	0.21997				895.093	0.03802				853.505	0.04975
		850.284	0.21899				904.912	0.03785				862.728	0.04955
		859.548	0.21801				914.839	0.0377				872.051	0.04934
		868.913	0.21704				924.874	0.03754				881.474	0.04914
		878.38	0.21606				935.02	0.03739				890.999	0.04895
		887.95	0.21508				945.277	0.03724				900.627	0.04875
		897.624	0.21411				955.646	0.0371				910.359	0.04856
		907.404	0.21314				966.129	0.03696				920.196	0.04838
		917.29	0.21217				976.728	0.03682				930.139	0.04819
		927.284	0.2112				987.442	0.03669				940.19	0.04801
		937.387	0.21023				998.274	0.03656				950.349	0.04783
		947.6	0.20926				1009.22	0.03643				960.619	0.04765
		957.924	0.20829				1020.3	0.03631				970.999	0.04748
		968.36	0.20733				1031.49	0.03619				981.491	0.04731
		978.911	0.20637				1042.8	0.03607				992.097	0.04714
		989.576	0.20541				1054.24	0.03596				1002.82	0.04698
		1000.36	0.20445				1065.81	0.03585				1013.65	0.04682
		1011.26	0.2035				1077.5	0.03574				1024.61	0.04666
		1022.27	0.20254				1089.32	0.03564				1035.68	0.04651
		1033.41	0.20159				1101.27	0.03554				1046.87	0.04635
		1044.67	0.20065				1113.35	0.03544				1058.18	0.0462
		1056.05	0.1997				1125.56	0.03535				1069.62	0.04606
		1067.56	0.19876				1137.91	0.03526				1081.17	0.04592
		1079.19	0.19782				1150.39	0.03517				1092.86	0.04577
		1090.95	0.19689				1163.01	0.03508				1104.67	0.04564
		1102.83	0.19596				1175.77	0.035				1116.6	0.0455
		1114.85	0.19503				1188.67	0.03492				1128.67	0.04537
		1127	0.1941				1201.71	0.03484				1140.87	0.04524
		1139.27	0.19318				1214.89	0.03477				1153.19	0.04512
		1151.69	0.19227				1228.21	0.03469				1165.65	0.04499
		1164.23	0.19136				1241.69	0.03463				1178.25	0.04487
		1176.92	0.19045				1255.31	0.03456				1190.98	0.04475
		1189.74	0.18954				1269.08	0.03449				1203.85	0.04464
		1202.7	0.18864				1283	0.03443				1216.86	0.04453
		1215.81	0.18775				1297.07	0.03437				1230.01	0.04442
		1229.05	0.18686				1311.3	0.03431				1243.3	0.04431
		1242.44	0.18597				1325.69	0.03426				1256.73	0.04421
		1255.98	0.18509				1340.23	0.0342				1270.31	0.04411
		1269.67	0.18422				1354.93	0.03415				1284.04	0.04401
		1283.5	0.18335				1369.8	0.0341				1297.92	0.04391
		1297.48	0.18249				1384.82	0.03406				1311.94	0.04382
		1311.62	0.18163				1400.01	0.03401				1326.12	0.04373
		1325.91	0.18077				1415.37	0.03397				1340.45	0.04364
		1340.35	0.17993				1430.9	0.03393				1354.93	0.04355
		1354.96	0.17909				1446.59	0.03389				1369.57	0.04347
		1369.72	0.17825				1462.46	0.03385				1384.37	0.04339
		1384.64	0.17742				1478.5	0.03381				1399.33	0.04331
		1399.73	0.1766				1494.72	0.03378				1414.45	0.04323
		1414.98	0.17578				1511.12	0.03374				1429.74	0.04316
		1430.4	0.17497				1527.7	0.03371				1445.19	0.04308
		1445.98	0.17417				1544.46	0.03368				1460.8	0.04301
		1461.73	0.17337				1561.4	0.03365				1476.59	0.04295
		1477.66	0.17258				1578.53	0.03362				1492.54	0.04288
		1493.76	0.1718				1595.84	0.0336				1508.67	0.04282
		1510.03	0.17102				1613.35	0.03357				1524.97	0.04276
		1526.49	0.17025				1631.05	0.03355				1541.45	0.0427
		1543.12	0.16949				1648.94	0.03353				1558.11	0.04264
		1559.93	0.16874				1667.03	0.0335				1574.94	0.04258
		1576.93	0.16799				1685.31	0.03348				1591.96	0.04253
		1594.11	0.16725				1703.8	0.03346				1609.17	0.04248
		1611.47	0.16652				1722.49	0.03345				1626.55	0.04243
		1629.03	0.1658				1741.38	0.03343				1644.13	0.04238
		1646.78	0.16508				1760.49	0.03341				1661.9	0.04233
		1664.72	0.16437				1779.8	0.0334				1679.85	0.04229
		1682.86	0.16367				1799.32	0.03338				1698.01	0.04225
		1701.19	0.16298				1819.06	0.03337				1716.35	0.0422
		1719.73	0.16229				1839.02	0.03335				1734.9	0.04216
		1738.46	0.16162				1859.19	0.03334				1753.65	0.04213
		1757.41	0.16095				1879.58	0.03333				1772.6	0.04209
		1776.55	0.16029				1900.2	0.03332				1791.75	0.04205
		1795.91	0.15964				1921.05	0.03331				1811.11	0.04202
		1815.47	0.159				1942.12	0.0333				1830.68	0.04199
		1835.25	0.15836				1963.43	0.03329				1850.47	0.04196
		1855.25	0.15774				1984.96	0.03328				1870.46	0.04193
		1875.46	0.15712				2006.74	0.03327				1890.67	0.0419
		1895.9	0.15651				2028.75	0.03327				1911.1	0.04187
		1916.55	0.15591				2051.01	0.03326				1931.75	0.04184
		1937.43	0.15532				2073.5	0.03325				1952.63	0.04182
		1958.54	0.15474				2096.25	0.03325				1973.73	0.04179
		1979.88	0.15416				2119.25	0.03324				1995.05	0.04177
		2001.45	0.1536				2142.49	0.03324				2016.61	0.04175
		2023.26	0.15304				2166	0.03323				2038.4	0.04173
		2045.3	0.1525				2189.76	0.03323				2060.43	0.04171
		2067.58	0.15196				2213.78	0.03322				2082.69	0.04169
		2090.11	0.15143				2238.06	0.03322				2105.2	0.04167
		2112.88	0.15091				2262.61	0.03321				2127.95	0.04166
		2135.9	0.1504				2287.43	0.03321				2150.94	0.04164
		2159.17	0.1499				2312.52	0.03321				2174.18	0.04162
		2182.7	0.1494				2337.89	0.0332				2197.68	0.04161
		2206.48	0.14892				2363.54	0.0332				2221.43	0.0416
		2230.52	0.14844				2389.47	0.0332				2245.43	0.04158
		2254.82	0.14797				2415.68	0.0332				2269.69	0.04157
		2279.39	0.14752				2442.18	0.03319				2294.22	0.04156
		2304.22	0.14707				2468.97	0.03319				2319.01	0.04155
		2329.33	0.14663				2496.05	0.03319				2344.07	0.04154
		2354.7	0.14619				2523.43	0.03319				2369.4	0.04153
		2380.36	0.14577				2551.11	0.03319				2395	0.04152
		2406.29	0.14536				2579.1	0.03319				2420.88	0.04151
		2432.51	0.14495				2607.39	0.03319				2447.04	0.0415
		2459.01	0.14455				2635.99	0.03318				2473.48	0.04149
		2485.8	0.14417				2664.91	0.03318				2500.21	0.04149
		2512.89	0.14379				2694.14	0.03318				2527.23	0.04148
		2540.26	0.14341				2723.7	0.03318				2554.54	0.04147
		2567.94	0.14305				2753.57	0.03318				2582.14	0.04147
		2595.92	0.1427				2783.78	0.03318				2610.04	0.04146
		2624.2	0.14235				2814.32	0.03318				2638.24	0.04145
		2652.79	0.14201				2845.19	0.03318				2666.75	0.04145
		2681.7	0.14168				2876.4	0.03318				2695.57	0.04144
		2710.91	0.14136				2907.95	0.03318				2724.7	0.04144
		2740.45	0.14105				2939.85	0.03318				2754.14	0.04144
		2770.31	0.14074				2972.1	0.03318				2783.9	0.04143
		2800.49	0.14044				3004.7	0.03318				2813.98	0.04143
		2831	0.14015				3037.67	0.03318				2844.39	0.04143
		2861.84	0.13987				3070.99	0.03318				2875.12	0.04142
		2893.02	0.1396				3104.68	0.03317				2906.19	0.04142
		2924.54	0.13933				3138.73	0.03317				2937.6	0.04142
		2956.41	0.13907				3173.16	0.03317				2969.34	0.04141
		2988.62	0.13881				3207.97	0.03317				3001.43	0.04141
		3021.18	0.13857				3243.16	0.03317				3033.86	0.04141
		3054.09	0.13833				3278.74	0.03317				3066.64	0.04141
		3087.37	0.1381				3314.71	0.03317				3099.78	0.04141
		3121.01	0.13787				3351.07	0.03317				3133.27	0.0414
		3155.01	0.13766				3387.83	0.03317				3167.13	0.0414
		3189.38	0.13745				3424.99	0.03317				3201.35	0.0414
		3224.13	0.13724				3462.56	0.03317				3235.95	0.0414
		3259.26	0.13704				3500.55	0.03317				3270.91	0.0414
		3294.77	0.13685				3538.95	0.03317				3306.26	0.0414
		3330.67	0.13666				3577.77	0.03317				3341.99	0.0414
		3366.96	0.13649				3617.01	0.03317				3378.1	0.0414
		3403.64	0.13631				3656.69	0.03317				3414.6	0.04139
		3440.72	0.13614				3696.8	0.03317				3451.5	0.04139
		3478.21	0.13598				3737.36	0.03317				3488.79	0.04139
		3516.1	0.13583				3778.35	0.03317				3526.49	0.04139
		3554.41	0.13568				3819.8	0.03317				3564.6	0.04139
		3593.14	0.13553				3861.7	0.03317				3603.12	0.04139
		3632.29	0.13539				3904.07	0.03317				3642.05	0.04139
		3671.86	0.13525				3946.89	0.03317				3681.41	0.04139
		3711.86	0.13512				3990.19	0.03317				3721.19	0.04139
		3752.31	0.135				4033.96	0.03317				3761.4	0.04139
		3793.19	0.13488				4078.21	0.03317				3802.04	0.04139
		3834.51	0.13476				4122.95	0.03317				3843.13	0.04139
		3876.29	0.13465				4168.17	0.03317				3884.65	0.04139
		3918.52	0.13455				4213.9	0.03317				3926.63	0.04139
		3961.22	0.13444				4260.12	0.03317				3969.06	0.04139
		4004.38	0.13435				4306.86	0.03317				4011.95	0.04139
		4048	0.13425				4354.1	0.03317				4055.3	0.04139
		4092.11	0.13416				4401.86	0.03317				4099.12	0.04139
		4136.69	0.13408				4450.15	0.03317				4143.42	0.04139
		4181.76	0.13399				4498.97	0.03317				4188.19	0.04139
		4227.32	0.13391				4548.32	0.03317				4233.45	0.04139
		4273.38	0.13384				4598.21	0.03317				4279.19	0.04139
		4319.94	0.13377				4648.65	0.03317				4325.43	0.04139
		4367	0.1337				4699.65	0.03317				4372.17	0.04139
		4414.58	0.13363				4751.2	0.03317				4419.42	0.04139
		4462.68	0.13357				4803.32	0.03317				4467.17	0.04139
		4511.3	0.13351				4856.01	0.03317				4515.44	0.04139
		4560.45	0.13345				4909.28	0.03317				4564.23	0.04139
		4610.14	0.1334				4963.14	0.03317				4613.55	0.04139
		4660.37	0.13335				5017.58	0.03317				4663.41	0.04139
		4711.14	0.1333				5072.62	0.03317				4713.8	0.04139
		4762.47	0.13325				5128.27	0.03317				4764.74	0.04139
		4814.36	0.13321				5184.52	0.03317				4816.22	0.04139
		4866.81	0.13317				5241.39	0.03317				4868.26	0.04139
		4919.83	0.13313				5298.89	0.03317				4920.87	0.04139
		4973.44	0.13309				5357.02	0.03317				4974.04	0.04139
		5027.62	0.13306				5415.78	0.03317				5027.79	0.04139

## Sheet: Fig1d
Fig1d
Wavelength (nm)	0.1 ps	1 ps	100 ps	1000 ps
525.287	-1.19161	1.89087	0.83573	0.28072
526.459	-1.10568	1.96631	0.89773	0.36317
527.632	-1.01097	2.02623	0.88089	0.33371
528.805	-0.79652	2.077	0.91231	0.4506
529.978	-0.67411	2.10774	0.95405	0.33857
531.152	-0.55892	2.22437	1.02587	0.43647
532.325	-0.46732	2.25885	0.98567	0.4168
533.499	-0.40043	2.38621	1.01381	0.41653
534.672	-0.23909	2.41808	1.04661	0.47567
535.846	-0.17604	2.42467	0.99291	0.4382
537.02	0.03764	2.43089	1.06419	0.39771
538.194	0.07751	2.57538	1.06126	0.42331
539.368	0.16315	2.62536	1.07348	0.46786
540.543	0.25313	2.67284	1.15925	0.45774
541.717	0.27185	2.68888	1.097	0.39659
542.892	0.54617	2.80625	1.18764	0.47153
544.067	0.65921	2.81017	1.22586	0.48628
545.241	0.6668	2.85671	1.17348	0.45042
546.417	0.82388	2.86964	1.15392	0.42786
547.592	0.90857	2.96918	1.17862	0.54235
548.767	1.00988	3.00887	1.16907	0.50261
549.942	1.1673	2.98204	1.18285	0.46786
551.118	1.26566	3.07288	1.26974	0.50762
552.294	1.42982	3.13554	1.18784	0.58547
553.47	1.47063	3.19037	1.26621	0.55411
554.646	1.61366	3.13529	1.22189	0.55159
555.822	1.68669	3.19017	1.29324	0.54701
556.998	1.81121	3.21043	1.27364	0.5366
558.174	1.90455	3.2745	1.27407	0.558
559.351	1.98066	3.32924	1.30823	0.5442
560.528	2.09248	3.3757	1.27551	0.5935
561.704	2.29948	3.41856	1.30904	0.607
562.881	2.26941	3.48524	1.39994	0.5749
564.058	2.29795	3.44092	1.38202	0.603
565.236	2.34804	3.54307	1.36765	0.5886
566.413	2.50334	3.5701	1.4319	0.63891
567.591	2.51597	3.48735	1.38209	0.65109
568.768	2.62207	3.56658	1.41916	0.46622
569.946	2.71217	3.66207	1.33796	0.5908
571.124	2.73946	3.61343	1.3276	0.68307
572.302	2.86484	3.60085	1.37737	0.56443
573.48	2.87917	3.55604	1.39675	0.58561
574.658	2.82607	3.58824	1.33999	0.55684
575.837	3.02875	3.70827	1.42307	0.56134
577.015	3.14428	3.70989	1.368	0.55625
578.194	3.12509	3.66796	1.31866	0.5845
579.373	3.24674	3.66358	1.31286	0.55063
580.552	3.32991	3.61246	1.33313	0.52126
581.731	3.2405	3.58374	1.28444	0.58675
582.91	3.41834	3.61473	1.32417	0.58612
584.09	3.52539	3.6709	1.37647	0.60294
585.269	3.59119	3.69771	1.365	0.55937
586.449	3.49552	3.7208	1.41245	0.6463
587.629	3.5278	3.66644	1.29147	0.58642
588.809	3.65501	3.61926	1.34688	0.61393
589.989	3.722	3.61739	1.36933	0.54112
591.169	3.92351	3.63155	1.2835	0.54801
592.349	3.84472	3.65267	1.37259	0.53715
593.53	3.85184	3.65206	1.32352	0.60844
594.71	3.90719	3.63181	1.35498	0.5869
595.891	3.9431	3.59978	1.22814	0.574
597.072	3.92904	3.50408	1.2614	0.56714
598.253	3.91531	3.60042	1.29556	0.57928
599.434	3.95744	3.55276	1.25875	0.55479
600.615	3.97625	3.57805	1.30209	0.60131
601.797	4.01764	3.47144	1.21245	0.58779
602.978	3.97244	3.50855	1.10558	0.53135
604.16	4.00286	3.43173	1.21398	0.57299
605.342	3.99295	3.32908	1.23447	0.52539
606.524	3.89758	3.35469	1.21974	0.50498
607.706	3.8767	3.33026	1.15282	0.58448
608.888	3.97113	3.32822	1.16105	0.5465
610.071	3.87122	3.28031	1.13067	0.50969
611.253	3.94904	3.23583	1.13229	0.50525
612.436	3.86016	3.25298	1.10561	0.52986
613.619	3.86677	3.31934	1.07982	0.5249
614.802	3.76204	3.15984	1.11408	0.45772
615.985	3.79507	3.16	1.18203	0.48226
617.168	3.71155	3.07671	1.10247	0.50708
618.351	3.80528	3.07071	1.0344	0.41478
619.535	3.7068	2.98301	1.00262	0.42384
620.718	3.70372	2.9703	0.97906	0.49372
621.902	3.73611	2.99682	1.00066	0.53325
623.086	3.72178	2.89347	0.99947	0.40829
624.27	3.68847	2.84679	0.99281	0.4182
625.454	3.67925	2.82446	1.04183	0.542
626.638	3.60853	2.80153	0.95137	0.3889
627.823	3.63309	2.72826	1.03437	0.38742
629.007	3.62507	2.81066	1.00647	0.47544
630.192	3.56195	2.65708	0.93958	0.46243
631.377	3.53397	2.61311	0.90591	0.4286
632.562	3.51183	2.4944	0.8607	0.36678
633.747	3.43436	2.51981	0.85733	0.34761
634.932	3.37005	2.46334	0.73976	0.389
636.117	3.40311	2.41734	0.7752	0.31967
637.303	3.36244	2.30324	0.75739	0.34873
638.489	3.37073	2.36292	0.82275	0.31676
639.674	3.24914	2.23117	0.79591	0.39195
640.86	3.15046	2.13656	0.68003	0.32764
642.046	3.06813	2.18382	0.66613	0.32685
643.233	2.99025	2.05909	0.74057	0.35368
644.419	3.03103	2.03002	0.67575	0.28029
645.605	3.00423	1.96708	0.68546	0.3306
646.792	2.9316	1.85458	0.61715	0.3231
647.979	2.88184	1.91786	0.59241	0.31864
649.166	2.87995	1.87255	0.53629	0.24514
650.353	2.79253	1.75398	0.53038	0.25063
651.54	2.63393	1.6989	0.55163	0.28936
652.727	2.67164	1.63263	0.44035	0.18546
653.914	2.5402	1.61195	0.49598	0.19839
655.102	2.47006	1.5595	0.38928	0.23146
656.29	2.44436	1.53629	0.38709	0.14137
657.477	2.44131	1.49138	0.44351	0.22113
658.665	2.38342	1.43406	0.32942	0.21193
659.854	2.26252	1.36499	0.27517	0.15769
661.042	2.22117	1.24884	0.30368	0.10913
662.23	2.13449	1.18252	0.35113	0.12425
663.419	2.04559	1.2459	0.33957	0.1883
664.607	2.07502	1.03089	0.27916	0.14897
665.796	2.09954	1.09614	0.21572	0.13342
666.985	2.01317	1.03009	0.2511	0.1267
668.174	1.86263	0.97279	0.21656	0.07405
669.363	1.78545	0.95213	0.24548	0.08785
670.553	1.64022	0.86855	0.21484	0.10117
671.742	1.70875	0.82797	0.18058	0.12609
672.932	1.68708	0.77892	0.10962	0.09136
674.121	1.65806	0.7322	0.07995	0.0721
675.311	1.59989	0.75326	0.12533	0.06165
676.501	1.55223	0.72778	0.08767	0.0603
677.691	1.48282	0.60195	0.12898	0.02709
678.882	1.45837	0.56483	0.09124	0.02667
680.072	1.41369	0.60413	0.0156	0.09903
681.263	1.39441	0.54474	0.0672	0.000325045
682.453	1.17538	0.46252	0.03325	0.01993
683.644	1.2281	0.43266	0.07118	0.06144
684.835	1.20188	0.33198	0.02203	-0.00204
686.026	1.21046	0.32332	-0.000215179	-0.00353
687.217	1.14239	0.30241	-0.07251	0.01529
688.409	1.05951	0.30654	-0.05108	0.02513
689.6	1.07141	0.19884	-0.03127	0.00322
690.792	1.09853	0.20643	-0.05658	0.000109963
691.984	1.01655	0.17494	-0.02636	-0.00956
693.175	0.97449	0.17928	-0.03434	-0.03394
694.367	0.8906	0.15467	-0.05719	-0.00545
695.56	0.8366	0.08273	-0.07194	-0.01163
696.752	0.80293	0.09355	-0.08032	0.02315
697.944	0.71896	0.08336	-0.03593	-0.04133
699.137	0.69567	0.02607	-0.05967	-0.05364
700.33	0.65267	0.04101	-0.07411	0.01825
701.523	0.61956	-0.03314	-0.11539	-0.04644
702.716	0.63469	-0.02879	-0.13194	-0.06194
703.909	0.6567	-0.06458	-0.13124	-0.05975
705.102	0.60866	-0.08005	-0.0815	-0.05844
706.295	0.61849	-0.06923	-0.09782	-0.04414
707.489	0.58788	-0.07311	-0.14532	-0.01806
708.683	0.59569	-0.10931	-0.105	0.01769
709.876	0.55739	-0.11377	-0.09552	-0.01416
711.07	0.51362	-0.11818	-0.1096	0.00874
712.264	0.50866	-0.15644	-0.11602	-0.02398
713.459	0.49578	-0.16713	-0.13111	-0.04711
714.653	0.43447	-0.17385	-0.15647	-0.04235
715.847	0.4195	-0.19633	-0.1366	-0.05858
717.042	0.36355	-0.2406	-0.13351	-0.04864
718.237	0.29756	-0.22546	-0.18025	-0.03588
719.432	0.26469	-0.19172	-0.17726	-0.0587
720.627	0.23121	-0.19878	-0.15766	-0.04119
721.822	0.19402	-0.21945	-0.16387	-0.03453
723.017	0.14132	-0.23924	-0.15365	-0.06005
724.213	0.15511	-0.23916	-0.1847	-0.00342
725.408	0.09118	-0.25261	-0.18172	-0.04902

## Sheet: Fig2a
Fig2a
0.3ps
	Y position (nm)
X position (nm)		69	138	207	276	345	414	483	552	621	690	759	828	897	966	1035	1104	1173	1242	1311	1380	1449	1518	1587	1656	1725	1794	1863	1932	2001	2070
	71	1.7008e-06	2.0181e-06	2.1964e-06	2.3769e-06	2.5249e-06	2.913e-06	3.0422e-06	3.228e-06	3.4709e-06	3.5679e-06	3.8832e-06	3.7278e-06	3.9609e-06	3.7598e-06	3.9012e-06	3.8467e-06	3.9243e-06	3.8973e-06	3.8274e-06	3.7134e-06	3.5617e-06	3.0726e-06	2.8839e-06	2.693e-06	2.6101e-06	2.5726e-06	1.954e-06	1.5739e-06	1.3846e-06	1.2006e-06
	142	1.7075e-06	2.0435e-06	2.4294e-06	2.6158e-06	2.7514e-06	3.229e-06	3.2541e-06	3.4605e-06	3.8756e-06	4.3816e-06	4.4941e-06	4.4815e-06	4.3803e-06	4.8594e-06	4.659e-06	4.609e-06	4.8683e-06	4.6065e-06	4.268e-06	4.0267e-06	3.9851e-06	4.0169e-06	3.4638e-06	3.1364e-06	2.8373e-06	2.4595e-06	2.3554e-06	2.1624e-06	1.8239e-06	1.7329e-06
	213	2.2499e-06	2.4639e-06	2.2771e-06	2.7373e-06	3.1316e-06	3.51e-06	3.8886e-06	4.1717e-06	4.5078e-06	4.7701e-06	4.8883e-06	5.0537e-06	5.0891e-06	5.2309e-06	5.2072e-06	4.9875e-06	5.3217e-06	5.183e-06	4.9365e-06	4.6002e-06	4.4029e-06	4.1049e-06	3.8331e-06	3.3023e-06	3.099e-06	2.9956e-06	2.769e-06	2.2447e-06	2.1369e-06	1.942e-06
	284	2.1645e-06	2.4771e-06	2.5745e-06	3.2576e-06	3.7145e-06	4.1901e-06	4.3209e-06	4.9388e-06	5.4713e-06	5.6476e-06	5.802e-06	6.0603e-06	6.3146e-06	6.4677e-06	6.2688e-06	5.9777e-06	5.8269e-06	5.6941e-06	5.5692e-06	5.161e-06	5.0548e-06	4.5886e-06	4.3957e-06	4.2242e-06	3.9014e-06	3.2389e-06	2.9171e-06	2.7228e-06	2.3493e-06	2.0263e-06
	355	2.4726e-06	2.6313e-06	3.0151e-06	3.2394e-06	3.7036e-06	4.3692e-06	4.9012e-06	5.3224e-06	5.8964e-06	6.5031e-06	6.9065e-06	7.3221e-06	7.4112e-06	7.4109e-06	7.4911e-06	7.4433e-06	7.4168e-06	6.9483e-06	6.4627e-06	6.0019e-06	5.4785e-06	5.2816e-06	4.865e-06	4.0328e-06	4.1181e-06	3.6441e-06	3.4486e-06	2.8742e-06	2.4747e-06	2.347e-06
	426	2.9805e-06	2.9917e-06	3.6185e-06	3.7047e-06	4.1198e-06	4.6805e-06	5.1528e-06	5.831e-06	6.5032e-06	7.2456e-06	7.8349e-06	8.1374e-06	8.4984e-06	8.8433e-06	8.6747e-06	8.4402e-06	8.3986e-06	8.1618e-06	7.9303e-06	6.9183e-06	6.5653e-06	6.0195e-06	5.5694e-06	4.8134e-06	4.1398e-06	4.1172e-06	3.3183e-06	2.935e-06	2.924e-06	2.2215e-06
	497	2.7147e-06	2.9835e-06	3.4525e-06	4.1965e-06	4.6402e-06	5.246e-06	5.7604e-06	6.3546e-06	7.151e-06	8.277e-06	8.8368e-06	9.2923e-06	9.9719e-06	1.00157e-05	9.8758e-06	9.9593e-06	9.7719e-06	9.4122e-06	8.8551e-06	8.1988e-06	7.3845e-06	6.6464e-06	5.9854e-06	5.6404e-06	4.9809e-06	4.3442e-06	4.0878e-06	3.8091e-06	3.2793e-06	2.3944e-06
	568	3.1082e-06	3.4315e-06	4.1155e-06	4.6907e-06	5.3038e-06	6.168e-06	6.9458e-06	7.5879e-06	8.5495e-06	9.5853e-06	1.04328e-05	1.12461e-05	1.18985e-05	1.22427e-05	1.22588e-05	1.23744e-05	1.18467e-05	1.10022e-05	1.07254e-05	9.5324e-06	8.6429e-06	7.9776e-06	7.0217e-06	6.3011e-06	5.5485e-06	5.1071e-06	4.5515e-06	3.8288e-06	3.1028e-06	2.8734e-06
	639	3.28e-06	3.7821e-06	4.4216e-06	5.092e-06	5.771e-06	6.3872e-06	7.4078e-06	8.4967e-06	9.599e-06	1.10075e-05	1.21398e-05	1.25693e-05	1.34114e-05	1.36542e-05	1.39557e-05	1.37985e-05	1.34764e-05	1.29382e-05	1.18931e-05	1.07761e-05	9.8991e-06	8.7785e-06	7.7437e-06	7.1213e-06	6.2299e-06	5.5378e-06	4.9167e-06	4.2957e-06	4.0864e-06	3.4755e-06
	710	3.4565e-06	3.8284e-06	4.3125e-06	5.267e-06	6.2903e-06	7.3321e-06	8.1644e-06	9.2532e-06	1.10059e-05	1.20025e-05	1.30339e-05	1.4346e-05	1.54499e-05	1.59204e-05	1.6524e-05	1.64176e-05	1.597e-05	1.51803e-05	1.41634e-05	1.26653e-05	1.15814e-05	1.04171e-05	8.843e-06	8.1508e-06	7.2612e-06	6.2999e-06	5.1162e-06	4.673e-06	3.8051e-06	3.2877e-06
	781	3.7825e-06	3.9301e-06	4.5266e-06	5.6188e-06	6.6843e-06	7.7189e-06	8.8103e-06	1.02533e-05	1.18385e-05	1.33719e-05	1.44721e-05	1.57401e-05	1.68443e-05	1.77291e-05	1.78816e-05	1.77478e-05	1.68819e-05	1.61279e-05	1.52311e-05	1.37852e-05	1.26198e-05	1.10065e-05	9.3774e-06	8.4442e-06	7.1746e-06	6.1431e-06	5.1793e-06	5.1013e-06	4.3202e-06	3.5077e-06
	852	3.9838e-06	4.7107e-06	5.0863e-06	5.88e-06	6.9489e-06	8.7502e-06	9.6267e-06	1.08675e-05	1.26273e-05	1.40588e-05	1.58e-05	1.75655e-05	1.87015e-05	1.92253e-05	1.94429e-05	1.96267e-05	1.91639e-05	1.80465e-05	1.67393e-05	1.51375e-05	1.37795e-05	1.20782e-05	1.04769e-05	9.2184e-06	8.1713e-06	6.8333e-06	6.0398e-06	5.3942e-06	4.5999e-06	3.7691e-06
	923	3.8287e-06	4.3811e-06	5.0082e-06	6.1186e-06	7.0608e-06	8.5912e-06	9.6197e-06	1.12988e-05	1.32734e-05	1.47683e-05	1.66633e-05	1.79808e-05	1.93031e-05	2.02304e-05	2.0601e-05	2.04816e-05	1.98331e-05	1.86851e-05	1.73986e-05	1.61106e-05	1.4749e-05	1.2671e-05	1.09919e-05	9.578e-06	8.0887e-06	7.2006e-06	6.0657e-06	5.2926e-06	4.3665e-06	3.4815e-06
	994	3.8184e-06	4.2538e-06	5.1288e-06	6.2743e-06	7.2934e-06	8.9286e-06	1.03628e-05	1.21905e-05	1.38747e-05	1.54579e-05	1.78278e-05	1.91944e-05	2.06617e-05	2.13641e-05	2.17376e-05	2.38881e-05	2.1349e-05	2.00747e-05	1.85214e-05	1.71516e-05	1.55461e-05	1.37763e-05	1.1744e-05	1.02357e-05	8.9177e-06	7.9016e-06	6.9594e-06	6.0592e-06	5.0443e-06	4.1811e-06
	1065	4.2633e-06	4.5938e-06	5.1339e-06	5.9067e-06	6.8576e-06	8.3335e-06	9.8926e-06	1.17135e-05	1.35241e-05	1.51785e-05	1.72474e-05	1.90521e-05	2.03975e-05	2.13671e-05	2.19319e-05	2.14315e-05	2.10089e-05	2.00198e-05	1.88873e-05	1.73802e-05	1.5734e-05	1.38443e-05	1.16859e-05	1.05476e-05	8.877e-06	7.4798e-06	6.3861e-06	5.4551e-06	4.8527e-06	3.7936e-06
	1136	3.5436e-06	4.2161e-06	5.1181e-06	6.1175e-06	7.6326e-06	8.7795e-06	1.01529e-05	1.18878e-05	1.42283e-05	1.59285e-05	1.76776e-05	1.88221e-05	2.00665e-05	2.1118e-05	2.14475e-05	2.10848e-05	2.05025e-05	1.9445e-05	1.84442e-05	1.66715e-05	1.53976e-05	1.37743e-05	1.19239e-05	1.04415e-05	9.1215e-06	7.8137e-06	6.6905e-06	5.7028e-06	4.8209e-06	3.9812e-06
	1207	3.8112e-06	4.3107e-06	4.9565e-06	5.991e-06	6.6758e-06	8.3748e-06	9.6169e-06	1.12701e-05	1.31089e-05	1.44937e-05	1.63769e-05	1.76965e-05	1.88787e-05	1.98789e-05	1.99437e-05	2.02811e-05	1.98965e-05	1.92206e-05	1.7973e-05	1.64762e-05	1.53971e-05	1.39401e-05	1.17907e-05	1.01361e-05	9.0463e-06	7.9524e-06	6.5849e-06	5.593e-06	4.7111e-06	4.0337e-06
	1278	3.4787e-06	3.5589e-06	4.2648e-06	5.5138e-06	6.1155e-06	7.6746e-06	9.0832e-06	1.05998e-05	1.25142e-05	1.40395e-05	1.58034e-05	1.69986e-05	1.81418e-05	1.92029e-05	1.97453e-05	1.97289e-05	1.92912e-05	1.81562e-05	1.72727e-05	1.63059e-05	1.48794e-05	1.31922e-05	1.11751e-05	9.7069e-06	8.7245e-06	7.6472e-06	6.3188e-06	5.4928e-06	4.6325e-06	4.0736e-06
	1349	3.3035e-06	3.3303e-06	3.7421e-06	4.3696e-06	5.3969e-06	6.7104e-06	7.86e-06	9.5262e-06	1.12347e-05	1.26659e-05	1.40575e-05	1.54196e-05	1.64031e-05	1.73874e-05	1.76667e-05	1.77956e-05	1.75019e-05	1.69925e-05	1.6328e-05	1.50844e-05	1.35965e-05	1.22861e-05	1.06199e-05	9.7916e-06	8.2029e-06	7.4096e-06	6.2544e-06	5.386e-06	4.8286e-06	3.8294e-06
	1420	2.6965e-06	3.2284e-06	3.719e-06	4.5751e-06	5.3018e-06	6.4723e-06	7.6758e-06	8.9928e-06	1.07925e-05	1.20542e-05	1.31806e-05	1.46098e-05	1.52959e-05	1.61623e-05	1.65107e-05	1.66226e-05	1.65564e-05	1.59371e-05	1.49865e-05	1.38073e-05	1.28536e-05	1.1766e-05	1.03109e-05	9.0786e-06	7.8816e-06	6.7341e-06	5.8182e-06	5.003e-06	4.7065e-06	4.0238e-06
	1491	2.6362e-06	2.9284e-06	3.5519e-06	4.1546e-06	4.8641e-06	5.7618e-06	6.7437e-06	7.7694e-06	9.158e-06	1.03203e-05	1.15051e-05	1.27969e-05	1.35666e-05	1.39456e-05	1.4386e-05	1.47472e-05	1.45964e-05	1.39099e-05	1.30012e-05	1.21697e-05	1.10173e-05	1.01501e-05	9.4378e-06	8.0865e-06	7.0994e-06	6.3609e-06	5.6823e-06	4.8377e-06	4.1866e-06	3.4147e-06
	1562	2.3133e-06	2.6185e-06	3.239e-06	3.5931e-06	4.2598e-06	5.0164e-06	5.6837e-06	7.0833e-06	8.3201e-06	9.2584e-06	1.00114e-05	1.10471e-05	1.22563e-05	1.25078e-05	1.28508e-05	1.29339e-05	1.2734e-05	1.20724e-05	1.15676e-05	1.07718e-05	1.01766e-05	9.2159e-06	8.0912e-06	7.343e-06	6.2848e-06	5.4469e-06	4.6757e-06	4.158e-06	3.5016e-06	3.2315e-06
	1633	2.1676e-06	2.5191e-06	2.707e-06	3.6295e-06	4.0625e-06	4.7207e-06	5.585e-06	6.4535e-06	7.5091e-06	8.1585e-06	8.8522e-06	9.6912e-06	1.00774e-05	1.03342e-05	1.097e-05	1.12189e-05	1.11355e-05	1.06628e-05	1.06437e-05	9.9539e-06	8.9792e-06	8.1357e-06	7.2627e-06	6.6195e-06	5.666e-06	5.1329e-06	4.6221e-06	4.1486e-06	3.899e-06	3.0589e-06
	1704	2.0427e-06	2.4178e-06	2.6531e-06	2.866e-06	3.2325e-06	3.8822e-06	4.3078e-06	4.8883e-06	5.7407e-06	6.5521e-06	7.1762e-06	7.6672e-06	8.3401e-06	8.5904e-06	8.7325e-06	9.1693e-06	8.9684e-06	8.6538e-06	8.1112e-06	7.8229e-06	7.3677e-06	6.8649e-06	5.9299e-06	5.2075e-06	4.8714e-06	4.4861e-06	4.0661e-06	3.4624e-06	3.4835e-06	2.8754e-06
	1775	1.7266e-06	2.0856e-06	2.64e-06	2.7269e-06	2.9948e-06	3.6277e-06	4.0195e-06	4.4307e-06	5.0391e-06	5.6884e-06	6.3066e-06	6.9017e-06	7.4807e-06	7.6234e-06	7.8504e-06	7.4417e-06	7.6819e-06	7.8017e-06	7.4587e-06	7.0377e-06	6.6942e-06	6.4e-06	5.3864e-06	5.2133e-06	4.7671e-06	4.1328e-06	3.5656e-06	3.1181e-06	2.9629e-06	2.5194e-06
	1846	1.797e-06	2.0674e-06	1.6369e-06	2.2706e-06	2.7201e-06	3.1333e-06	3.3703e-06	3.3878e-06	3.9596e-06	4.5143e-06	4.9756e-06	5.4029e-06	5.9763e-06	6.3044e-06	6.2439e-06	6.1084e-06	6.0579e-06	6.0253e-06	5.683e-06	5.2401e-06	5.1027e-06	4.8399e-06	4.4848e-06	3.913e-06	3.5814e-06	3.4517e-06	3.1786e-06	2.9547e-06	2.5899e-06	2.2938e-06
	1917	1.2193e-06	1.4704e-06	1.7361e-06	1.9783e-06	1.9833e-06	2.2865e-06	2.5154e-06	2.8338e-06	3.4855e-06	3.6336e-06	4.4174e-06	4.2972e-06	4.7366e-06	4.5797e-06	4.5136e-06	5.2755e-06	5.3039e-06	5.0351e-06	4.8382e-06	4.6972e-06	4.4531e-06	4.2421e-06	3.9064e-06	3.6203e-06	3.275e-06	3.1667e-06	2.9331e-06	2.517e-06	2.121e-06	1.905e-06
	1988	1.2e-06	1.1307e-06	1.3477e-06	1.4318e-06	1.7702e-06	1.919e-06	2.4612e-06	2.4139e-06	2.6606e-06	2.6105e-06	3.1296e-06	3.0376e-06	3.5629e-06	3.9346e-06	4.012e-06	3.9245e-06	3.9243e-06	3.8709e-06	3.9044e-06	3.7723e-06	3.6007e-06	3.517e-06	3.4567e-06	2.9729e-06	2.8509e-06	2.8072e-06	2.5812e-06	2.1919e-06	1.7893e-06	1.8667e-06
	2059	1.7361e-06	1.9783e-06	1.2696e-06	1.1893e-06	1.57e-06	1.8136e-06	2.1325e-06	2.4212e-06	2.1957e-06	2.2141e-06	2.3011e-06	2.5876e-06	2.8824e-06	3.013e-06	3.1235e-06	2.8689e-06	3.2761e-06	3.3188e-06	3.2221e-06	2.8866e-06	3.0375e-06	3.0288e-06	2.5988e-06	2.6229e-06	2.4676e-06	2.3974e-06	2.0535e-06	1.8614e-06	1.5853e-06	1.4619e-06
	2130	1.3477e-06	1.4318e-06	1.2021e-06	1.4483e-06	1.4462e-06	1.4707e-06	1.5576e-06	1.6285e-06	1.7885e-06	2.1582e-06	2.2537e-06	2.3248e-06	2.7146e-06	2.4384e-06	2.524e-06	2.6614e-06	2.912e-06	2.5611e-06	2.8259e-06	2.9222e-06	2.5725e-06	2.287e-06	2.393e-06	2.1793e-06	2.3602e-06	2.2385e-06	1.7063e-06	1.6623e-06	1.1635e-06	1.1308e-06
0.6ps
		69	138	207	276	345	414	483	552	621	690	759	828	897	966	1035	1104	1173	1242	1311	1380	1449	1518	1587	1656	1725	1794	1863	1932	2001	2070
	71	2.1608e-06	2.2552e-06	2.7653e-06	3.1073e-06	3.5122e-06	3.7077e-06	3.7209e-06	3.8603e-06	4.2054e-06	4.6425e-06	4.9647e-06	5.1105e-06	5.4246e-06	5.2581e-06	5.2608e-06	5.332e-06	5.1298e-06	5.1034e-06	4.9467e-06	4.9137e-06	4.4945e-06	4.3374e-06	3.7547e-06	3.5131e-06	3.1966e-06	3.0804e-06	2.6553e-06	2.4039e-06	2.0594e-06	1.7042e-06
	142	2.3755e-06	2.5736e-06	3.1316e-06	3.4936e-06	3.517e-06	4.2466e-06	4.6315e-06	4.9902e-06	5.1724e-06	5.3944e-06	5.8399e-06	5.5871e-06	5.7853e-06	6.1006e-06	5.9518e-06	5.7618e-06	5.902e-06	5.5496e-06	5.5133e-06	5.165e-06	4.5271e-06	4.0877e-06	3.9434e-06	3.5608e-06	3.4329e-06	3.0343e-06	3.0178e-06	2.5907e-06	2.0818e-06	1.9938e-06
	213	2.7374e-06	3.2361e-06	3.5351e-06	3.7376e-06	4.1949e-06	4.5334e-06	5.0812e-06	5.3973e-06	6.091e-06	6.3165e-06	6.6028e-06	6.7997e-06	6.8601e-06	7.0062e-06	7.0598e-06	6.6497e-06	6.7452e-06	6.0928e-06	6.3486e-06	5.8005e-06	5.4725e-06	4.9158e-06	4.7117e-06	4.3046e-06	3.6763e-06	3.4838e-06	3.1881e-06	3.2093e-06	2.7821e-06	2.3497e-06
	284	2.9489e-06	3.0633e-06	3.7424e-06	4.1314e-06	4.3533e-06	4.8207e-06	5.3771e-06	5.7907e-06	6.5449e-06	6.7299e-06	6.7804e-06	7.3149e-06	7.7423e-06	7.5709e-06	7.6404e-06	7.4693e-06	7.3466e-06	7.2771e-06	7.1564e-06	6.9079e-06	6.4324e-06	6.041e-06	5.1927e-06	4.78e-06	4.3059e-06	3.8075e-06	3.496e-06	3.1196e-06	2.9822e-06	2.6535e-06
	355	3.5503e-06	3.7503e-06	3.9096e-06	4.5492e-06	5.0599e-06	5.8496e-06	6.3054e-06	7.4029e-06	7.5582e-06	8.6194e-06	8.7558e-06	8.8968e-06	9.2902e-06	9.5147e-06	9.586e-06	9.3216e-06	9.1426e-06	8.4737e-06	8.3878e-06	7.6528e-06	7.4336e-06	6.9013e-06	6.0726e-06	5.4728e-06	4.9985e-06	4.8238e-06	4.2516e-06	3.6954e-06	3.1787e-06	2.8338e-06
	426	3.8389e-06	4.2326e-06	4.7999e-06	5.0545e-06	5.8157e-06	6.6094e-06	7.2434e-06	7.8089e-06	8.645e-06	9.3539e-06	9.7545e-06	1.03579e-05	1.06187e-05	1.08919e-05	1.1197e-05	1.10472e-05	1.04231e-05	9.7168e-06	9.0463e-06	8.6525e-06	8.2542e-06	7.323e-06	6.5398e-06	6.1604e-06	5.3863e-06	4.9128e-06	4.499e-06	4.2555e-06	3.8224e-06	3.1233e-06
	497	4.1713e-06	4.5354e-06	4.7592e-06	5.4011e-06	6.2447e-06	7.2356e-06	7.84e-06	8.8079e-06	9.9631e-06	1.07107e-05	1.16987e-05	1.24663e-05	1.32112e-05	1.3241e-05	1.31746e-05	1.297e-05	1.27433e-05	1.21491e-05	1.15189e-05	1.07095e-05	9.8502e-06	9.0296e-06	8.0405e-06	7.163e-06	6.3349e-06	6.0481e-06	5.2381e-06	4.5603e-06	4.019e-06	3.563e-06
	568	4.3459e-06	4.7059e-06	5.3071e-06	6.0543e-06	6.8326e-06	8.0016e-06	9.3989e-06	1.07126e-05	1.16759e-05	1.25622e-05	1.42819e-05	1.481e-05	1.56258e-05	1.62472e-05	1.64756e-05	1.63721e-05	1.59881e-05	1.51609e-05	1.37926e-05	1.28458e-05	1.14915e-05	1.02378e-05	9.1723e-06	8.2751e-06	7.2273e-06	6.5699e-06	5.5068e-06	4.7958e-06	4.4093e-06	3.8576e-06
	639	4.75e-06	5.1745e-06	5.7574e-06	6.8446e-06	8.2402e-06	9.3792e-06	1.04224e-05	1.15124e-05	1.33688e-05	1.44979e-05	1.53452e-05	1.618e-05	1.70054e-05	1.75813e-05	1.80262e-05	1.75745e-05	1.70659e-05	1.64089e-05	1.54807e-05	1.39153e-05	1.27595e-05	1.17043e-05	1.01216e-05	8.7213e-06	7.4264e-06	6.6808e-06	5.9019e-06	5.6399e-06	4.7966e-06	4.1627e-06
	710	5.0222e-06	5.6119e-06	6.1698e-06	7.2051e-06	8.1882e-06	9.7744e-06	1.13313e-05	1.28828e-05	1.46394e-05	1.64209e-05	1.7604e-05	1.85419e-05	1.95462e-05	2.04116e-05	2.09457e-05	2.04015e-05	1.99175e-05	1.91254e-05	1.76231e-05	1.60052e-05	1.49506e-05	1.28453e-05	1.12901e-05	9.9162e-06	8.6983e-06	7.7939e-06	6.7089e-06	5.9719e-06	5.1092e-06	4.7047e-06
	781	5.2296e-06	5.7193e-06	6.5693e-06	7.6307e-06	8.5929e-06	9.7404e-06	1.10526e-05	1.31956e-05	1.54061e-05	1.67736e-05	1.83812e-05	1.96334e-05	2.10345e-05	2.16605e-05	2.19783e-05	2.16108e-05	2.10691e-05	2.01965e-05	1.90879e-05	1.7289e-05	1.58599e-05	1.41269e-05	1.22228e-05	1.05833e-05	8.9072e-06	7.9649e-06	7.0472e-06	6.3197e-06	5.4941e-06	4.6949e-06
	852	5.0532e-06	5.826e-06	6.5476e-06	7.6997e-06	9.2371e-06	1.10389e-05	1.27284e-05	1.48605e-05	1.72434e-05	1.9032e-05	2.09947e-05	2.25491e-05	2.39632e-05	2.44518e-05	2.52465e-05	2.47358e-05	2.38812e-05	2.2414e-05	2.09981e-05	1.9378e-05	1.76215e-05	1.57844e-05	1.37706e-05	1.20507e-05	1.05449e-05	9.0531e-06	7.5261e-06	6.5742e-06	5.7652e-06	4.9219e-06
	923	5.3084e-06	6.0308e-06	6.8005e-06	8.0522e-06	9.5552e-06	1.17127e-05	1.35499e-05	1.56378e-05	1.83273e-05	2.04964e-05	2.2139e-05	2.33808e-05	2.46251e-05	2.59613e-05	2.6157e-05	2.6014e-05	2.51541e-05	2.3776e-05	2.22641e-05	2.02181e-05	1.85645e-05	1.65299e-05	1.42911e-05	1.25233e-05	1.05781e-05	9.1411e-06	7.9629e-06	6.9918e-06	5.7523e-06	4.7175e-06
	994	5.678e-06	6.3642e-06	7.3804e-06	8.8156e-06	1.00061e-05	1.1903e-05	1.40166e-05	1.62842e-05	1.84387e-05	2.03933e-05	2.23311e-05	2.41562e-05	2.58757e-05	2.6976e-05	2.74412e-05	2.73016e-05	2.64373e-05	2.48515e-05	2.34422e-05	2.12349e-05	1.94019e-05	1.74008e-05	1.4933e-05	1.2589e-05	1.08126e-05	9.4383e-06	7.9509e-06	6.8015e-06	5.9511e-06	5.129e-06
	1065	5.4304e-06	6.3218e-06	6.9155e-06	8.0959e-06	9.5769e-06	1.13621e-05	1.3467e-05	1.58169e-05	1.85853e-05	2.0661e-05	2.26001e-05	2.46387e-05	2.62032e-05	2.75215e-05	2.95369e-05	2.80369e-05	2.72875e-05	2.60526e-05	2.43864e-05	2.22781e-05	2.01795e-05	1.77523e-05	1.50943e-05	1.28854e-05	1.09051e-05	9.5424e-06	8.3515e-06	7.3111e-06	6.0091e-06	5.0012e-06
	1136	5.751e-06	6.2206e-06	7.2006e-06	8.3511e-06	9.4943e-06	1.15142e-05	1.31225e-05	1.55663e-05	1.83994e-05	2.04607e-05	2.26043e-05	2.46685e-05	2.64342e-05	2.71803e-05	2.7785e-05	2.75975e-05	2.69312e-05	2.56299e-05	2.4294e-05	2.2134e-05	2.03587e-05	1.81115e-05	1.5529e-05	1.3408e-05	1.13055e-05	1.03187e-05	8.9397e-06	7.8607e-06	6.3078e-06	5.4014e-06
	1207	5.1971e-06	5.4964e-06	6.4829e-06	7.8691e-06	9.0663e-06	1.09772e-05	1.26912e-05	1.47171e-05	1.73891e-05	1.93348e-05	2.17311e-05	2.33729e-05	2.51752e-05	2.59696e-05	2.66341e-05	2.65656e-05	2.60944e-05	2.47532e-05	2.3208e-05	2.13897e-05	1.98191e-05	1.72925e-05	1.53954e-05	1.34752e-05	1.14488e-05	9.7288e-06	8.3351e-06	7.2566e-06	6.3848e-06	5.4763e-06
	1278	5.0895e-06	5.6161e-06	6.4417e-06	7.8124e-06	9.2511e-06	1.08531e-05	1.25184e-05	1.52883e-05	1.77829e-05	1.97907e-05	2.16835e-05	2.31871e-05	2.48512e-05	2.58152e-05	2.61954e-05	2.59232e-05	2.51966e-05	2.41189e-05	2.25501e-05	2.08239e-05	1.91403e-05	1.70417e-05	1.46834e-05	1.29177e-05	1.12807e-05	9.8216e-06	8.0345e-06	7.184e-06	6.3551e-06	5.2526e-06
	1349	4.7194e-06	5.4185e-06	6.0246e-06	7.193e-06	7.9549e-06	9.7693e-06	1.12507e-05	1.31806e-05	1.57011e-05	1.7214e-05	1.91924e-05	2.04945e-05	2.20658e-05	2.28903e-05	2.3169e-05	2.34275e-05	2.28594e-05	2.19173e-05	2.05535e-05	1.89394e-05	1.732e-05	1.5586e-05	1.37786e-05	1.21963e-05	1.00892e-05	8.8887e-06	7.7215e-06	6.6969e-06	5.6567e-06	4.8316e-06
	1420	4.3168e-06	5.136e-06	5.7866e-06	6.685e-06	7.4729e-06	9.0538e-06	1.03096e-05	1.23682e-05	1.47192e-05	1.6387e-05	1.78867e-05	1.90455e-05	2.04147e-05	2.1501e-05	2.2248e-05	2.18322e-05	2.15215e-05	2.07371e-05	2.00014e-05	1.87159e-05	1.73314e-05	1.54297e-05	1.33672e-05	1.16243e-05	1.00258e-05	8.9251e-06	8.0707e-06	6.7147e-06	5.6899e-06	4.8125e-06
	1491	4.037e-06	4.4687e-06	5.0721e-06	5.6544e-06	7.004e-06	8.2691e-06	9.5239e-06	1.0895e-05	1.26871e-05	1.3712e-05	1.52446e-05	1.65671e-05	1.78882e-05	1.83119e-05	1.88401e-05	1.88204e-05	1.86864e-05	1.7865e-05	1.65402e-05	1.55334e-05	1.47583e-05	1.34319e-05	1.18604e-05	1.05418e-05	9.29e-06	7.8172e-06	6.7043e-06	6.1643e-06	5.538e-06	4.5549e-06
	1562	3.4686e-06	3.8666e-06	4.3202e-06	5.0124e-06	5.8441e-06	6.9203e-06	8.3129e-06	9.2539e-06	1.10677e-05	1.22908e-05	1.34693e-05	1.45633e-05	1.55452e-05	1.615e-05	1.68539e-05	1.70733e-05	1.68155e-05	1.62382e-05	1.53272e-05	1.42047e-05	1.31697e-05	1.17524e-05	1.04571e-05	9.362e-06	8.1361e-06	7.3328e-06	6.3624e-06	5.6446e-06	5.1531e-06	4.2538e-06
	1633	3.3543e-06	3.7257e-06	4.4091e-06	4.7041e-06	5.6472e-06	6.3277e-06	7.1265e-06	8.1346e-06	9.4451e-06	1.10756e-05	1.24941e-05	1.33651e-05	1.3876e-05	1.46905e-05	1.4819e-05	1.44732e-05	1.44455e-05	1.40541e-05	1.36023e-05	1.3068e-05	1.20699e-05	1.0742e-05	9.4164e-06	8.3766e-06	7.7698e-06	6.9242e-06	6.1029e-06	5.6312e-06	4.9261e-06	4.0242e-06
	1704	2.9928e-06	3.2335e-06	3.3346e-06	3.9828e-06	4.5819e-06	5.208e-06	5.6731e-06	6.8469e-06	7.9156e-06	8.7912e-06	9.743e-06	1.06211e-05	1.12498e-05	1.1628e-05	1.18649e-05	1.22173e-05	1.20684e-05	1.1997e-05	1.13481e-05	1.07256e-05	9.8686e-06	9.0212e-06	8.4061e-06	7.479e-06	6.3987e-06	5.9867e-06	5.2315e-06	4.5758e-06	3.9012e-06	3.4841e-06
	1775	2.2852e-06	2.3936e-06	2.8305e-06	3.3915e-06	3.8982e-06	4.623e-06	5.3326e-06	5.8845e-06	6.7418e-06	7.2919e-06	7.8643e-06	8.873e-06	9.7047e-06	9.9555e-06	1.04283e-05	1.04392e-05	1.0457e-05	1.02788e-05	9.8283e-06	9.1779e-06	8.4402e-06	7.5763e-06	6.7117e-06	5.8961e-06	5.357e-06	4.9612e-06	4.5589e-06	3.8597e-06	3.6103e-06	3.3633e-06
	1846	2.1454e-06	2.2208e-06	2.6644e-06	3.0404e-06	3.2176e-06	3.4643e-06	4.1467e-06	4.7188e-06	5.0436e-06	5.8483e-06	6.5012e-06	6.8913e-06	7.6234e-06	7.8497e-06	8.2575e-06	8.3407e-06	8.4823e-06	8.244e-06	7.964e-06	7.673e-06	7.3422e-06	6.7054e-06	6.0108e-06	5.4665e-06	4.9498e-06	4.6412e-06	4.1516e-06	3.7949e-06	3.2889e-06	2.869e-06
	1917	2.0002e-06	1.8747e-06	2.4424e-06	2.6624e-06	3.1432e-06	3.1873e-06	3.5495e-06	4.122e-06	4.6083e-06	4.9639e-06	5.5756e-06	5.7386e-06	6.3921e-06	6.8336e-06	6.5602e-06	6.6962e-06	6.8128e-06	6.7477e-06	6.8099e-06	6.3888e-06	6.1037e-06	5.6417e-06	5.2223e-06	4.8884e-06	4.455e-06	4.0699e-06	3.6696e-06	3.4933e-06	2.7673e-06	2.4774e-06
	1988	1.4813e-06	1.8897e-06	2.0684e-06	2.3867e-06	2.5954e-06	2.8986e-06	2.9974e-06	3.0395e-06	3.5934e-06	3.8498e-06	4.1962e-06	4.5407e-06	4.7087e-06	5.0432e-06	5.1156e-06	5.4466e-06	5.5555e-06	5.3106e-06	5.2791e-06	5.2322e-06	4.9204e-06	4.4772e-06	3.8909e-06	3.9217e-06	3.3893e-06	3.168e-06	2.9768e-06	2.6675e-06	2.4129e-06	2.1635e-06
	2059	1.6465e-06	1.7897e-06	1.7408e-06	1.8141e-06	1.9999e-06	2.3142e-06	2.3718e-06	2.8239e-06	3.0506e-06	3.0675e-06	3.3079e-06	3.4702e-06	3.6722e-06	3.5021e-06	4.0394e-06	3.9866e-06	3.8222e-06	3.8957e-06	3.7855e-06	4.0966e-06	4.0637e-06	3.537e-06	3.3971e-06	3.324e-06	3.2102e-06	3.1867e-06	2.7843e-06	2.2613e-06	2.0077e-06	2.0048e-06
	2130	1.2792e-06	1.329e-06	1.3815e-06	1.8073e-06	1.8288e-06	1.9328e-06	2.1255e-06	2.1594e-06	2.5391e-06	2.8351e-06	2.899e-06	2.916e-06	3.3163e-06	3.1903e-06	3.3229e-06	3.3734e-06	3.3821e-06	3.4941e-06	3.3613e-06	3.3395e-06	3.3155e-06	3.2771e-06	3.191e-06	2.9654e-06	2.4801e-06	2.1778e-06	1.8486e-06	1.6872e-06	1.8292e-06	1.8145e-06
1ps
		69	138	207	276	345	414	483	552	621	690	759	828	897	966	1035	1104	1173	1242	1311	1380	1449	1518	1587	1656	1725	1794	1863	1932	2001	2070
	71	2.4137e-06	2.6417e-06	2.9358e-06	3.5293e-06	3.6059e-06	3.9985e-06	4.0995e-06	4.8128e-06	4.9479e-06	5.0127e-06	5.4252e-06	5.4817e-06	5.5978e-06	5.8206e-06	5.7418e-06	5.6899e-06	5.6848e-06	5.2669e-06	4.9397e-06	4.8028e-06	4.2735e-06	4.0459e-06	4.0421e-06	3.7519e-06	3.1673e-06	2.7526e-06	2.4488e-06	2.1832e-06	2.0274e-06	1.7548e-06
	142	2.502e-06	2.8279e-06	3.1185e-06	3.3559e-06	3.7371e-06	4.0414e-06	4.4862e-06	4.7175e-06	5.1459e-06	5.4978e-06	5.6744e-06	5.8039e-06	5.6921e-06	5.9956e-06	5.9027e-06	5.935e-06	5.6628e-06	5.4074e-06	5.3825e-06	5.3348e-06	4.9351e-06	4.3644e-06	3.9247e-06	3.9814e-06	3.4839e-06	3.4399e-06	2.8652e-06	2.8226e-06	2.4476e-06	2.2543e-06
	213	3.22e-06	3.46e-06	3.7358e-06	4.0272e-06	4.4345e-06	4.8452e-06	5.2429e-06	5.2607e-06	5.9712e-06	6.6676e-06	6.8763e-06	7.0777e-06	7.0394e-06	7.208e-06	7.4707e-06	7.2143e-06	6.775e-06	7.0639e-06	6.6003e-06	6.0776e-06	5.9936e-06	5.6651e-06	5.3476e-06	4.9078e-06	4.4128e-06	3.5349e-06	3.4031e-06	2.9933e-06	2.8977e-06	2.3852e-06
	284	3.1228e-06	3.4537e-06	3.5278e-06	4.4791e-06	4.811e-06	5.4012e-06	5.895e-06	6.2127e-06	6.6256e-06	7.0103e-06	7.2497e-06	7.9208e-06	8.0732e-06	8.157e-06	8.0426e-06	8.1193e-06	8.0071e-06	7.4926e-06	7.1211e-06	6.9876e-06	6.3174e-06	5.9841e-06	5.525e-06	4.963e-06	4.7977e-06	4.326e-06	3.6566e-06	3.4181e-06	2.967e-06	2.7823e-06
	355	3.554e-06	3.6636e-06	4.2904e-06	4.7949e-06	5.1326e-06	6.0204e-06	6.9783e-06	7.4271e-06	7.8339e-06	8.2464e-06	9.1135e-06	9.7197e-06	9.9066e-06	9.8388e-06	9.831e-06	9.9498e-06	1.00447e-05	9.7575e-06	9.1806e-06	8.1659e-06	7.5821e-06	7.2565e-06	6.5231e-06	5.9102e-06	5.3842e-06	4.7384e-06	4.2381e-06	3.8091e-06	3.268e-06	2.7898e-06
	426	3.7405e-06	4.1347e-06	4.3626e-06	4.8364e-06	5.4982e-06	6.6605e-06	7.1726e-06	7.7561e-06	8.6907e-06	9.3968e-06	1.04539e-05	1.07776e-05	1.1347e-05	1.15248e-05	1.14462e-05	1.11709e-05	1.10345e-05	1.05862e-05	1.01074e-05	9.4051e-06	8.7525e-06	7.917e-06	6.9922e-06	6.3972e-06	5.8731e-06	5.2049e-06	4.6715e-06	4.2975e-06	4.2124e-06	3.6147e-06
	497	4.1012e-06	4.7272e-06	5.3306e-06	5.8155e-06	6.686e-06	7.6772e-06	8.665e-06	9.6957e-06	1.05157e-05	1.12594e-05	1.20536e-05	1.29003e-05	1.37102e-05	1.43279e-05	1.45523e-05	1.44403e-05	1.38586e-05	1.3316e-05	1.25307e-05	1.14939e-05	1.04347e-05	9.5759e-06	8.6913e-06	7.9732e-06	6.8923e-06	6.2393e-06	5.8809e-06	4.8951e-06	4.3303e-06	3.9548e-06
	568	4.7701e-06	5.0354e-06	5.737e-06	6.6233e-06	7.3873e-06	8.4493e-06	1.00286e-05	1.12251e-05	1.26973e-05	1.40137e-05	1.50499e-05	1.57279e-05	1.6537e-05	1.70753e-05	1.71536e-05	1.69485e-05	1.63407e-05	1.56601e-05	1.45379e-05	1.36587e-05	1.20976e-05	1.11472e-05	9.6501e-06	8.3578e-06	7.3472e-06	6.6625e-06	5.9245e-06	5.2473e-06	4.6043e-06	3.8091e-06
	639	4.8675e-06	5.2549e-06	6.13e-06	7.0754e-06	8.1055e-06	9.4786e-06	1.08067e-05	1.25307e-05	1.36515e-05	1.51838e-05	1.64389e-05	1.74882e-05	1.85936e-05	1.92799e-05	1.96166e-05	1.9127e-05	1.83958e-05	1.74953e-05	1.6373e-05	1.47612e-05	1.37426e-05	1.23311e-05	1.05623e-05	9.2338e-06	8.3051e-06	7.5306e-06	6.2446e-06	5.4614e-06	4.8243e-06	4.1805e-06
	710	5.2566e-06	5.8993e-06	6.505e-06	7.9293e-06	9.0746e-06	1.04765e-05	1.1931e-05	1.36169e-05	1.5813e-05	1.74413e-05	1.91186e-05	2.02462e-05	2.11106e-05	2.17447e-05	2.19093e-05	2.16277e-05	2.10072e-05	1.98111e-05	1.90006e-05	1.71613e-05	1.57406e-05	1.3946e-05	1.21483e-05	1.05983e-05	9.1123e-06	8.2041e-06	6.8791e-06	6.1625e-06	5.1365e-06	4.4261e-06
	781	5.2778e-06	5.6676e-06	6.7166e-06	8.1827e-06	9.4217e-06	1.11293e-05	1.26851e-05	1.46974e-05	1.66688e-05	1.82753e-05	2.03603e-05	2.18953e-05	2.29028e-05	2.3646e-05	2.38282e-05	2.31637e-05	2.23701e-05	2.11279e-05	1.96493e-05	1.7733e-05	1.58373e-05	1.42213e-05	1.26699e-05	1.10211e-05	9.2712e-06	8.2454e-06	7.047e-06	6.2693e-06	5.7985e-06	4.8586e-06
	852	5.4779e-06	6.1206e-06	7.2953e-06	8.6937e-06	1.00444e-05	1.21113e-05	1.37858e-05	1.56671e-05	1.79451e-05	1.9898e-05	2.17555e-05	2.31463e-05	2.412e-05	2.49185e-05	2.52698e-05	2.5363e-05	2.48353e-05	2.32925e-05	2.20717e-05	2.02535e-05	1.81992e-05	1.62791e-05	1.37767e-05	1.19028e-05	1.04111e-05	9.1464e-06	7.9835e-06	6.7329e-06	6.2122e-06	5.1839e-06
	923	5.6842e-06	6.2776e-06	7.2854e-06	8.6027e-06	9.7372e-06	1.1646e-05	1.32857e-05	1.54498e-05	1.82481e-05	2.02253e-05	2.26892e-05	2.4246e-05	2.57232e-05	2.67409e-05	2.72139e-05	2.68574e-05	2.61011e-05	2.45134e-05	2.35196e-05	2.15775e-05	1.97693e-05	1.79847e-05	1.55343e-05	1.32511e-05	1.1164e-05	9.4304e-06	8.1125e-06	7.1559e-06	5.9469e-06	5.1905e-06
	994	5.8256e-06	6.4378e-06	7.6851e-06	9.4587e-06	1.06249e-05	1.24278e-05	1.42948e-05	1.648e-05	1.9051e-05	2.15756e-05	2.37772e-05	2.56986e-05	2.70668e-05	2.80383e-05	2.82732e-05	2.84301e-05	2.77636e-05	2.63211e-05	2.42816e-05	2.21714e-05	2.02116e-05	1.76804e-05	1.51063e-05	1.33637e-05	1.14722e-05	9.87e-06	8.3397e-06	7.1316e-06	6.464e-06	5.3281e-06
	1065	5.8342e-06	6.5355e-06	7.4704e-06	8.6018e-06	1.03056e-05	1.25994e-05	1.4395e-05	1.67465e-05	1.94931e-05	2.16042e-05	2.42145e-05	2.62016e-05	2.73686e-05	2.84086e-05	2.88463e-05	2.85442e-05	2.79003e-05	2.63529e-05	2.48008e-05	2.26966e-05	1.98884e-05	1.80926e-05	1.57218e-05	1.33574e-05	1.15176e-05	1.00484e-05	8.8553e-06	7.5682e-06	6.6139e-06	5.3502e-06
	1136	5.7636e-06	6.6443e-06	7.5997e-06	8.8093e-06	1.00382e-05	1.23833e-05	1.44239e-05	1.64609e-05	1.91855e-05	2.1461e-05	2.38254e-05	2.59178e-05	2.77737e-05	2.88117e-05	2.91269e-05	2.90786e-05	2.80526e-05	2.6833e-05	2.52695e-05	2.32346e-05	2.12543e-05	1.91029e-05	1.61655e-05	1.40231e-05	1.20727e-05	1.05822e-05	9.1545e-06	7.8698e-06	6.4825e-06	5.329e-06
	1207	5.0905e-06	5.8938e-06	6.8002e-06	8.3958e-06	9.8532e-06	1.1485e-05	1.36251e-05	1.63666e-05	1.88084e-05	2.08954e-05	2.29998e-05	2.49726e-05	2.64108e-05	2.74295e-05	2.81039e-05	2.79424e-05	2.73356e-05	2.54779e-05	2.39821e-05	2.20003e-05	2.03893e-05	1.77323e-05	1.54161e-05	1.39002e-05	1.18055e-05	1.01873e-05	8.9306e-06	7.4818e-06	6.6012e-06	5.4103e-06
	1278	5.3581e-06	5.7845e-06	7.003e-06	8.2525e-06	9.6176e-06	1.12872e-05	1.29099e-05	1.5027e-05	1.74936e-05	1.93769e-05	2.15488e-05	2.31312e-05	2.46504e-05	2.5492e-05	2.58566e-05	2.58734e-05	2.52828e-05	2.39387e-05	2.26834e-05	2.08896e-05	1.89072e-05	1.68498e-05	1.444e-05	1.26197e-05	1.10328e-05	9.735e-06	8.5151e-06	6.9891e-06	6.1121e-06	5.1377e-06
	1349	4.9009e-06	5.3697e-06	6.051e-06	7.3402e-06	8.8582e-06	1.04161e-05	1.23475e-05	1.44939e-05	1.64319e-05	1.83475e-05	1.99152e-05	2.16008e-05	2.2964e-05	2.391e-05	2.4592e-05	2.46326e-05	2.4276e-05	2.26987e-05	2.14591e-05	1.96774e-05	1.79955e-05	1.60279e-05	1.41724e-05	1.23827e-05	1.09268e-05	9.814e-06	8.1183e-06	6.8819e-06	6.0184e-06	5.0097e-06
	1420	4.6516e-06	5.2208e-06	5.9059e-06	6.7958e-06	7.9526e-06	9.3062e-06	1.06431e-05	1.28589e-05	1.46735e-05	1.62421e-05	1.77393e-05	1.90388e-05	2.04245e-05	2.14505e-05	2.23806e-05	2.23751e-05	2.24601e-05	2.14774e-05	2.03578e-05	1.88426e-05	1.71645e-05	1.5284e-05	1.32145e-05	1.16199e-05	1.03229e-05	9.2743e-06	7.7438e-06	6.64e-06	5.6517e-06	4.6802e-06
	1491	3.8845e-06	4.6495e-06	5.2788e-06	6.6085e-06	7.3512e-06	8.627e-06	1.03931e-05	1.1826e-05	1.35707e-05	1.4922e-05	1.68721e-05	1.80771e-05	1.89706e-05	1.98756e-05	2.00683e-05	2.03566e-05	1.96226e-05	1.8603e-05	1.78123e-05	1.64633e-05	1.4949e-05	1.35147e-05	1.21605e-05	1.07337e-05	9.2508e-06	8.189e-06	7.3463e-06	6.5417e-06	5.5279e-06	4.4069e-06
	1562	3.9601e-06	4.2267e-06	4.5952e-06	5.3903e-06	6.1997e-06	7.2746e-06	8.5518e-06	9.8484e-06	1.18648e-05	1.31174e-05	1.39285e-05	1.53278e-05	1.62163e-05	1.68574e-05	1.70673e-05	1.71029e-05	1.69789e-05	1.67775e-05	1.59596e-05	1.47685e-05	1.36773e-05	1.23028e-05	1.10227e-05	9.7112e-06	8.6997e-06	7.6231e-06	6.6357e-06	6.1224e-06	5.2402e-06	4.1816e-06
	1633	3.3526e-06	3.92e-06	3.8191e-06	4.5784e-06	5.4638e-06	6.44e-06	7.2629e-06	8.3743e-06	9.6668e-06	1.09229e-05	1.20815e-05	1.32306e-05	1.45103e-05	1.50235e-05	1.54915e-05	1.56372e-05	1.5522e-05	1.48223e-05	1.42248e-05	1.34326e-05	1.25686e-05	1.13336e-05	1.01018e-05	8.8477e-06	7.8778e-06	7.0107e-06	6.0164e-06	5.4117e-06	4.8878e-06	4.0964e-06
	1704	3.0596e-06	3.3254e-06	3.4802e-06	4.16e-06	4.613e-06	5.3099e-06	6.2669e-06	7.3023e-06	8e-06	9.0305e-06	9.8676e-06	1.05985e-05	1.17477e-05	1.23664e-05	1.26523e-05	1.25548e-05	1.22354e-05	1.19745e-05	1.16905e-05	1.10549e-05	1.02008e-05	9.3529e-06	8.3457e-06	7.7675e-06	7.2132e-06	6.0471e-06	5.5807e-06	4.7476e-06	4.3685e-06	3.626e-06
	1775	2.5905e-06	3.0631e-06	3.3307e-06	3.7751e-06	4.1702e-06	5.0125e-06	5.3199e-06	6.1019e-06	6.9578e-06	7.8903e-06	8.4306e-06	8.999e-06	1.00267e-05	1.06647e-05	1.10523e-05	1.08536e-05	1.06856e-05	1.01338e-05	1.00269e-05	9.5313e-06	9.0897e-06	8.349e-06	7.4831e-06	6.6899e-06	6.2742e-06	5.5563e-06	4.8857e-06	4.2279e-06	3.6936e-06	3.4492e-06
	1846	1.9596e-06	2.3001e-06	2.7293e-06	2.8387e-06	3.7372e-06	3.9131e-06	4.3293e-06	4.8649e-06	5.8468e-06	6.5632e-06	6.9477e-06	7.1689e-06	7.6816e-06	8.1252e-06	8.4198e-06	8.7118e-06	8.5528e-06	8.4231e-06	8.0155e-06	7.506e-06	7.1615e-06	6.7964e-06	6.2496e-06	5.815e-06	5.1003e-06	4.8132e-06	4.1358e-06	3.7815e-06	3.5604e-06	2.9496e-06
	1917	2.1994e-06	2.1351e-06	2.4344e-06	2.752e-06	2.951e-06	3.5853e-06	3.9627e-06	4.2345e-06	4.7099e-06	5.1998e-06	5.5474e-06	6.1218e-06	6.5386e-06	6.8537e-06	7.5607e-06	7.5272e-06	7.4842e-06	7.4114e-06	7.0096e-06	6.7499e-06	6.3962e-06	6.0389e-06	5.4437e-06	5.218e-06	4.5459e-06	4.3125e-06	3.9425e-06	3.8132e-06	3.247e-06	2.8306e-06
	1988	1.8712e-06	1.8114e-06	2.5214e-06	2.5673e-06	2.6803e-06	3.0273e-06	3.0001e-06	3.183e-06	3.5523e-06	3.7692e-06	4.6087e-06	4.7718e-06	4.9725e-06	5.3765e-06	5.5157e-06	5.4839e-06	5.7703e-06	5.5585e-06	5.1942e-06	5.2206e-06	4.9062e-06	4.7055e-06	4.4275e-06	3.8407e-06	3.9748e-06	3.5647e-06	3.0586e-06	2.8109e-06	2.6628e-06	2.4477e-06
	2059	1.5273e-06	1.5337e-06	1.3378e-06	1.8761e-06	2.0201e-06	2.3084e-06	2.4444e-06	2.676e-06	2.9384e-06	2.9371e-06	3.2736e-06	3.4106e-06	3.309e-06	3.7072e-06	3.7982e-06	3.7843e-06	3.8353e-06	3.8159e-06	3.9505e-06	3.9463e-06	3.8769e-06	3.9182e-06	4.017e-06	3.3957e-06	3.3973e-06	3.0826e-06	2.7747e-06	2.3045e-06	2.2249e-06	1.7337e-06
	2130	1.2654e-06	1.1803e-06	1.4862e-06	1.7374e-06	1.7421e-06	1.9873e-06	2.2628e-06	2.3655e-06	2.7081e-06	2.9311e-06	3.1348e-06	3.1472e-06	3.6123e-06	3.443e-06	3.5206e-06	3.5625e-06	3.5262e-06	3.6269e-06	3.7823e-06	3.6103e-06	3.3718e-06	3.4753e-06	3.356e-06	3.2421e-06	3.1088e-06	2.769e-06	2.2885e-06	1.833e-06	1.8207e-06	1.9392e-06
5ps
		69	138	207	276	345	414	483	552	621	690	759	828	897	966	1035	1104	1173	1242	1311	1380	1449	1518	1587	1656	1725	1794	1863	1932	2001	2070
	71	2.2692e-06	2.4359e-06	2.7371e-06	2.8772e-06	3.0088e-06	3.4982e-06	3.5572e-06	3.7723e-06	4.2767e-06	4.3249e-06	4.4406e-06	4.5269e-06	4.5198e-06	4.4638e-06	4.7176e-06	4.7875e-06	4.5992e-06	4.4873e-06	4.4101e-06	4.2302e-06	3.8234e-06	3.6175e-06	3.1205e-06	2.7254e-06	2.8574e-06	2.5195e-06	2.3093e-06	2.001e-06	1.8749e-06	1.6859e-06
	142	2.1534e-06	2.569e-06	2.7055e-06	2.9482e-06	3.4874e-06	3.5871e-06	3.6518e-06	4.0286e-06	4.3627e-06	4.7607e-06	5.0702e-06	4.7635e-06	4.8854e-06	5.0289e-06	5.098e-06	4.8726e-06	4.9939e-06	4.7861e-06	4.7384e-06	4.7187e-06	4.0505e-06	3.8934e-06	3.6253e-06	3.6142e-06	3.2191e-06	2.7769e-06	2.7034e-06	2.3304e-06	1.8888e-06	1.5111e-06
	213	2.3647e-06	2.5052e-06	2.9231e-06	3.1758e-06	3.6573e-06	4.0831e-06	4.6685e-06	4.8082e-06	5.2867e-06	5.7742e-06	5.7811e-06	6.1185e-06	6.1074e-06	6.3335e-06	6.4652e-06	6.2188e-06	6.0255e-06	5.6321e-06	5.4182e-06	5.3073e-06	5.0606e-06	5.0069e-06	4.6215e-06	4.2462e-06	3.8253e-06	3.5039e-06	2.9109e-06	2.556e-06	2.3583e-06	2.0364e-06
	284	3.0022e-06	3.0849e-06	3.0246e-06	3.7091e-06	4.1022e-06	4.5674e-06	4.9439e-06	5.6473e-06	5.815e-06	6.3937e-06	6.7227e-06	6.7984e-06	7.0193e-06	6.9531e-06	7.1586e-06	7.0629e-06	6.9855e-06	6.2325e-06	6.1917e-06	5.5266e-06	5.3484e-06	5.0778e-06	4.5676e-06	4.1728e-06	3.7696e-06	3.7524e-06	3.3219e-06	2.6548e-06	2.4374e-06	2.0783e-06
	355	3.3925e-06	3.2272e-06	4.0156e-06	4.1169e-06	4.9221e-06	5.676e-06	6.036e-06	6.4033e-06	7.0798e-06	7.5996e-06	7.8652e-06	8.3489e-06	8.7007e-06	8.834e-06	8.9564e-06	8.858e-06	8.5399e-06	8.0963e-06	7.6567e-06	7.1534e-06	6.781e-06	5.9779e-06	5.8423e-06	5.2139e-06	4.6755e-06	3.8592e-06	3.8096e-06	3.6425e-06	3.1264e-06	2.689e-06
	426	3.2687e-06	3.597e-06	3.9308e-06	4.4383e-06	5.0779e-06	5.8379e-06	6.3767e-06	7.0889e-06	7.8995e-06	8.6496e-06	9.1211e-06	9.5823e-06	9.8016e-06	1.01652e-05	1.01747e-05	1.01523e-05	9.9535e-06	8.9315e-06	8.4523e-06	8.1195e-06	7.7763e-06	7.0744e-06	6.1311e-06	5.5187e-06	5.0194e-06	4.3962e-06	4.0566e-06	3.4052e-06	3.0021e-06	2.6629e-06
	497	3.5827e-06	4.0688e-06	4.5679e-06	5.0843e-06	5.7966e-06	6.6326e-06	7.3881e-06	8.3459e-06	9.1002e-06	1.00905e-05	1.08333e-05	1.13905e-05	1.17895e-05	1.22181e-05	1.2665e-05	1.27007e-05	1.24477e-05	1.15365e-05	1.10985e-05	1.03546e-05	9.1296e-06	8.1794e-06	7.3704e-06	6.666e-06	5.704e-06	5.2851e-06	5.0822e-06	4.1512e-06	3.6205e-06	3.2512e-06
	568	4.0777e-06	4.6963e-06	5.1633e-06	5.7206e-06	6.7266e-06	7.3372e-06	8.0867e-06	9.156e-06	1.07773e-05	1.16718e-05	1.26879e-05	1.35092e-05	1.42229e-05	1.48702e-05	1.50117e-05	1.48349e-05	1.42961e-05	1.35997e-05	1.2654e-05	1.17879e-05	1.06241e-05	9.4676e-06	8.8972e-06	7.9316e-06	6.9751e-06	6.1623e-06	5.3065e-06	4.53e-06	4.0983e-06	3.7426e-06
	639	4.2406e-06	4.5634e-06	5.547e-06	6.5075e-06	7.1528e-06	8.1546e-06	9.3622e-06	1.07735e-05	1.23769e-05	1.37477e-05	1.45948e-05	1.54679e-05	1.64006e-05	1.68338e-05	1.70104e-05	1.67463e-05	1.63116e-05	1.55117e-05	1.46679e-05	1.32258e-05	1.16584e-05	1.03932e-05	9.1699e-06	8.1584e-06	7.2379e-06	6.6107e-06	5.8484e-06	4.9282e-06	4.3559e-06	3.696e-06
	710	4.4956e-06	5.0537e-06	5.8459e-06	6.529e-06	7.2193e-06	8.7652e-06	9.9253e-06	1.14002e-05	1.33774e-05	1.48219e-05	1.64349e-05	1.7665e-05	1.86238e-05	1.88149e-05	1.89662e-05	1.88009e-05	1.83556e-05	1.75576e-05	1.64497e-05	1.48528e-05	1.36429e-05	1.22087e-05	1.05627e-05	9.2151e-06	8.1042e-06	7.4631e-06	6.3999e-06	5.5934e-06	5.0334e-06	4.2913e-06
	781	4.6541e-06	5.1691e-06	5.8116e-06	6.7636e-06	7.9104e-06	9.4456e-06	1.09029e-05	1.21361e-05	1.40854e-05	1.5804e-05	1.72947e-05	1.86861e-05	1.95993e-05	2.03865e-05	2.06683e-05	2.03756e-05	1.97611e-05	1.91728e-05	1.851e-05	1.66778e-05	1.49494e-05	1.3222e-05	1.14198e-05	9.892e-06	8.8494e-06	7.9783e-06	6.6812e-06	5.8585e-06	4.9579e-06	4.1202e-06
	852	4.971e-06	5.3918e-06	6.3649e-06	7.5232e-06	8.8451e-06	1.04033e-05	1.20593e-05	1.36003e-05	1.59641e-05	1.75364e-05	1.93117e-05	2.08465e-05	2.14873e-05	2.21505e-05	2.24518e-05	2.19835e-05	2.17176e-05	2.0648e-05	1.92109e-05	1.78292e-05	1.60089e-05	1.38564e-05	1.20544e-05	1.06287e-05	9.1494e-06	8.0884e-06	6.7979e-06	5.742e-06	4.9571e-06	4.3156e-06
	923	4.7179e-06	5.372e-06	6.2259e-06	7.7008e-06	8.6565e-06	1.02555e-05	1.16723e-05	1.376e-05	1.6267e-05	1.79307e-05	1.94589e-05	2.12522e-05	2.25697e-05	2.33564e-05	2.39064e-05	2.33729e-05	2.27346e-05	2.15198e-05	2.00778e-05	1.84564e-05	1.69736e-05	1.49981e-05	1.29353e-05	1.10271e-05	9.3456e-06	8.1776e-06	7.1716e-06	6.0841e-06	5.5459e-06	4.5631e-06
	994	4.7584e-06	5.4289e-06	6.2108e-06	7.535e-06	8.5547e-06	1.04957e-05	1.2002e-05	1.37699e-05	1.61862e-05	1.79799e-05	2.0171e-05	2.16016e-05	2.28501e-05	2.3574e-05	2.43408e-05	2.42867e-05	2.35476e-05	2.22916e-05	2.10592e-05	1.91761e-05	1.74154e-05	1.59468e-05	1.35197e-05	1.20838e-05	1.01355e-05	9.0629e-06	7.5094e-06	6.4688e-06	5.447e-06	4.8701e-06
	1065	4.9676e-06	5.5777e-06	6.4231e-06	7.4449e-06	8.9877e-06	1.08512e-05	1.2309e-05	1.43887e-05	1.65483e-05	1.86188e-05	2.08266e-05	2.23746e-05	2.35552e-05	2.40898e-05	2.46898e-05	2.4948e-05	2.44563e-05	2.31981e-05	2.20262e-05	2.02067e-05	1.85563e-05	1.63743e-05	1.41336e-05	1.24394e-05	1.08979e-05	9.4713e-06	8.0299e-06	6.8608e-06	5.7612e-06	4.5699e-06
	1136	4.8326e-06	5.6652e-06	6.464e-06	7.2963e-06	8.2484e-06	1.01888e-05	1.19316e-05	1.40538e-05	1.70353e-05	1.89312e-05	2.06979e-05	2.23535e-05	2.36233e-05	2.47265e-05	2.50928e-05	2.46927e-05	2.43756e-05	2.31915e-05	2.18221e-05	1.9984e-05	1.83021e-05	1.63632e-05	1.40215e-05	1.21788e-05	1.0278e-05	9.1285e-06	8.0192e-06	6.9859e-06	5.905e-06	5.0908e-06
	1207	4.6051e-06	5.5801e-06	6.3268e-06	7.0221e-06	8.2829e-06	1.0067e-05	1.16276e-05	1.35765e-05	1.56464e-05	1.74017e-05	1.9128e-05	2.09799e-05	2.22915e-05	2.28942e-05	2.32042e-05	2.33334e-05	2.28649e-05	2.17293e-05	2.04281e-05	1.91423e-05	1.73611e-05	1.56872e-05	1.36081e-05	1.18778e-05	1.01767e-05	9.0603e-06	7.7044e-06	6.637e-06	5.625e-06	4.6248e-06
	1278	4.4796e-06	5.2233e-06	5.9148e-06	6.8151e-06	7.8425e-06	9.3809e-06	1.11904e-05	1.32265e-05	1.55095e-05	1.70437e-05	1.87346e-05	2.0247e-05	2.13916e-05	2.20194e-05	2.25381e-05	2.22535e-05	2.1607e-05	2.0594e-05	1.99828e-05	1.83606e-05	1.66467e-05	1.50391e-05	1.29128e-05	1.15347e-05	9.8669e-06	8.8135e-06	7.4331e-06	6.5395e-06	5.54e-06	4.5875e-06
	1349	4.0542e-06	4.4087e-06	5.4171e-06	6.4935e-06	7.4116e-06	8.5289e-06	9.9248e-06	1.17316e-05	1.37421e-05	1.51188e-05	1.67904e-05	1.81487e-05	1.90111e-05	1.9602e-05	2.00351e-05	2.02363e-05	2.01444e-05	1.92671e-05	1.84125e-05	1.6944e-05	1.5759e-05	1.37397e-05	1.21113e-05	1.07294e-05	9.3864e-06	8.3091e-06	7.0121e-06	6.2172e-06	5.3661e-06	4.4186e-06
	1420	4.0148e-06	4.2351e-06	4.5774e-06	5.9975e-06	7.0779e-06	8.4944e-06	9.6197e-06	1.09322e-05	1.27621e-05	1.43912e-05	1.57726e-05	1.69109e-05	1.77756e-05	1.81306e-05	1.86724e-05	1.91589e-05	1.89178e-05	1.84241e-05	1.75717e-05	1.63266e-05	1.50719e-05	1.32227e-05	1.17775e-05	1.0384e-05	9.0724e-06	7.9987e-06	6.7824e-06	5.734e-06	5.165e-06	4.2384e-06
	1491	3.7165e-06	3.9292e-06	4.756e-06	5.5661e-06	6.322e-06	7.1328e-06	8.1755e-06	9.3325e-06	1.10956e-05	1.26564e-05	1.38186e-05	1.50027e-05	1.57026e-05	1.64518e-05	1.68431e-05	1.67207e-05	1.64568e-05	1.57181e-05	1.49322e-05	1.40771e-05	1.31275e-05	1.19972e-05	1.05963e-05	9.7134e-06	8.0252e-06	7.2223e-06	6.3155e-06	5.3406e-06	4.7298e-06	4.1128e-06
	1562	3.0122e-06	3.418e-06	3.9671e-06	4.5313e-06	5.3923e-06	6.2845e-06	7.1459e-06	8.2884e-06	1.00948e-05	1.07729e-05	1.19899e-05	1.29157e-05	1.3433e-05	1.41125e-05	1.48541e-05	1.49454e-05	1.44052e-05	1.40051e-05	1.37588e-05	1.28036e-05	1.17197e-05	1.06502e-05	9.439e-06	8.3304e-06	7.3382e-06	6.4461e-06	5.7537e-06	5.1498e-06	4.3341e-06	3.653e-06
	1633	3.13e-06	3.4226e-06	3.6997e-06	4.5095e-06	4.8475e-06	5.5423e-06	6.3725e-06	7.3e-06	8.6178e-06	9.2554e-06	1.01028e-05	1.12446e-05	1.19101e-05	1.27059e-05	1.27946e-05	1.27362e-05	1.26968e-05	1.19417e-05	1.13096e-05	1.04195e-05	1.00034e-05	9.3278e-06	8.1584e-06	7.4638e-06	6.4178e-06	5.8463e-06	5.2254e-06	4.8404e-06	4.2439e-06	3.6665e-06
	1704	2.4841e-06	2.6189e-06	2.9119e-06	3.5638e-06	3.8017e-06	4.6768e-06	5.2203e-06	5.7395e-06	6.909e-06	7.7e-06	8.8021e-06	9.2922e-06	9.7136e-06	1.00796e-05	1.0372e-05	1.04721e-05	1.07448e-05	1.03618e-05	1.00566e-05	9.7233e-06	9.0006e-06	8.1453e-06	7.0485e-06	6.3816e-06	6.1668e-06	5.4502e-06	4.9462e-06	4.344e-06	3.8045e-06	3.4423e-06
	1775	2.3485e-06	2.6416e-06	2.6731e-06	3.0661e-06	3.182e-06	3.7398e-06	4.5917e-06	5.2041e-06	5.8072e-06	6.6819e-06	7.4789e-06	7.9825e-06	8.3376e-06	8.7311e-06	8.9683e-06	9.086e-06	9.06e-06	8.8833e-06	8.556e-06	8.1461e-06	7.7719e-06	7.4513e-06	6.4608e-06	5.8617e-06	5.4887e-06	5.1604e-06	4.5379e-06	4.1855e-06	3.5165e-06	3.2784e-06
	1846	1.8466e-06	2.1666e-06	2.1974e-06	2.4825e-06	2.7387e-06	3.0177e-06	3.5376e-06	4.4e-06	4.9465e-06	5.1558e-06	5.4966e-06	6.1854e-06	6.7163e-06	7.0704e-06	7.3238e-06	7.7016e-06	7.4117e-06	7.2693e-06	6.8747e-06	6.6549e-06	6.4371e-06	5.7879e-06	5.4598e-06	4.8968e-06	4.4233e-06	4.034e-06	3.4265e-06	3.3494e-06	2.778e-06	2.6673e-06
	1917	1.6044e-06	1.6085e-06	1.9505e-06	2.2514e-06	2.5978e-06	2.8359e-06	2.9978e-06	3.3702e-06	4.0717e-06	4.533e-06	5.0608e-06	5.2783e-06	5.5216e-06	5.7205e-06	6.0627e-06	6.0313e-06	6.0836e-06	5.8924e-06	6.1208e-06	5.6544e-06	5.5476e-06	5.1613e-06	4.7505e-06	4.2471e-06	3.8003e-06	3.6362e-06	3.5616e-06	2.9722e-06	2.7596e-06	2.2592e-06
	1988	1.3835e-06	1.7288e-06	1.7968e-06	1.9713e-06	1.9884e-06	2.384e-06	2.792e-06	3.1542e-06	3.1606e-06	3.1755e-06	3.6927e-06	4.0341e-06	4.2759e-06	4.3548e-06	4.9177e-06	5.0518e-06	4.9659e-06	4.9022e-06	4.561e-06	4.4375e-06	4.0001e-06	3.8589e-06	3.9367e-06	3.8525e-06	3.0699e-06	2.8789e-06	2.7536e-06	2.6284e-06	2.4884e-06	1.8236e-06
	2059	1.2874e-06	1.6541e-06	1.6827e-06	1.6586e-06	1.8223e-06	1.7941e-06	2.1015e-06	2.3969e-06	2.5755e-06	2.9134e-06	3.1058e-06	3.097e-06	3.4068e-06	3.3997e-06	3.6858e-06	3.8082e-06	3.831e-06	3.8394e-06	3.7913e-06	3.6128e-06	3.1981e-06	3.4278e-06	3.1352e-06	2.8948e-06	2.8202e-06	2.6906e-06	2.3451e-06	2.4763e-06	2.2588e-06	1.9515e-06
	2130	2.2692e-06	1.2811e-06	1.2516e-06	1.347e-06	1.5797e-06	2.0352e-06	2.1015e-06	2.1267e-06	2.2932e-06	2.2483e-06	2.5353e-06	2.7122e-06	2.8746e-06	2.9968e-06	2.8495e-06	2.9111e-06	2.7761e-06	2.7856e-06	2.825e-06	2.9863e-06	3.02e-06	3.1088e-06	2.9597e-06	2.7058e-06	2.5929e-06	2.0848e-06	2.1528e-06	1.6784e-06	1.5331e-06	1.3863e-06

## Sheet: Fig2b
Fig2b
Positon (nm)	0 ps	0.5 ps	1.0 ps	1000 ps
1035	0.03075	0.05834	0.0686	0.11695
966	0.03075	0.05834	0.08944	0.11805
897	0.04084	0.07761	0.12296	0.15689
828	0.07326	0.11057	0.17248	0.21112
759	0.111	0.17142	0.22104	0.25193
690	0.16011	0.22781	0.28953	0.34137
621	0.23497	0.31055	0.35924	0.40967
552	0.31168	0.38977	0.44071	0.4861
483	0.38865	0.47928	0.53505	0.60282
414	0.51078	0.59753	0.62052	0.6972
345	0.60281	0.69284	0.70723	0.77016
276	0.72775	0.79175	0.79334	0.81681
207	0.82896	0.8666	0.86643	0.88814
138	0.8884	0.93365	0.92194	0.95306
69	0.96033	0.97501	0.9762	0.98214
0	1	1	1	1

## Sheet: Fig2c
Fig2c
Delay	MSD (μm2)	error
0	0	0.00172
0.3	0.01193	0.00173
0.5	0.01627	0.00159
0.6	0.0217	0.00188
0.8	0.02611	0.0022
1	0.03082	0.00213
1.2	0.03114	0.00227
1.8	0.03009	0.00219
2.3	0.03242	0.00204
2.8	0.02997	0.00214
4.8	0.0316	0.00251

## Sheet: Fig2d
Fig2d
Delay	MSD 1.55eV	error
0	0	0.01396
0.2	0.01468	0.01091
0.5	0.0333	0.00972
0.8	0.04698	0.00978
1.5	0.0603	0.00937
Delay	MSD 1.77eV	error
0	0	0.00172
0.3	0.01193	0.00173
0.5	0.01627	0.00159
0.6	0.0217	0.00188
0.8	0.02611	0.0022
1	0.03082	0.00213
1.2	0.03114	0.00227
1.8	0.03009	0.00219
2.3	0.03242	0.00204
Delay	MSD 1.94eV	error
0	0	0.00185
0.4	0.00769	0.00141
0.8	0.01756	0.00134
1.3	0.02197	0.00139
2	0.02216	0.00138
Delay	MSD 2.30eV	error
0	0	0.000889343
0.2	0.00568	0.000758859
0.5	0.01004	0.000757198
0.7	0.01274	0.000603776
1	0.01488	0.000744516
1.3	0.01686	0.000552595
1.5	0.01642	0.000735306
1.7	0.0162	0.000552595
2	0.01561	0.000841852
Delay	MSD 2.58eV	error
0	0	0.00108
0.5	0.00519	0.000545181
1	0.00928	0.000394928
1.5	0.01313	0.000562144
2.2	0.01243	0.000544578

## Sheet: Fig2e
Fig2e
Photon energy	Diffusion constant of Hot carrier transport	error	Diffusion constant of Hopping transport	error	Diffsion length	error
1.55	287	21	0.00463	0.00456	216.74	22.5607
1.77	155	9.5	0.00473	0.00425	175.5	6.06643
1.94	111	13.5	0.009	0.00211	148.22	4.68889
2.3	61	8	0.0075	0.00343	128.14	2.86906
2.58	41	8.15	0.00238	0.00198	114.58	2.39332

## Sheet: Fig3b
Fig3b
Delay	OPTP dynamics	Delay	TA integration	Delay	TA peak wavelength
-1.65	-0.01126	-2.00533	-0.00348	0.4	611.253
-1.6	0.02215	-1.88934	0.00922	0.46398	602.978
-1.55	-0.00484	-1.79067	-0.00662	0.53066	592.349
-1.5	0.03114	-1.68932	-0.01097	0.59999	589.989
-1.45	0.02729	-1.59068	-0.0132	0.67333	598.253
-1.4	0.01444	-1.49068	-0.00495	0.75067	595.891
-1.35	-0.03568	-1.39066	-0.00734	0.83065	585.269
-1.3	-0.01255	-1.29066	-0.00506	0.916	591.169
-1.25	0.01315	-1.19067	0.00636	1.00531	585.269
-1.2	0.026	-1.09199	0.01173	1.09865	586.449
-1.15	0.03371	-0.99067	-0.00666	1.19465	586.449
-1.1	0.01444	-0.89068	0.01517	1.29467	586.449
-1.05	0.04014	-0.79066	0.00691	1.404	577.015
-1	-0.04082	-0.69066	0.00407	1.516	582.91
-0.95	0.02729	-0.58934	-0.00401	1.63067	575.837
-0.9	-0.01897	-0.49067	0.00153	1.756	582.91
-0.85	0.00544	-0.39067	0.00257	1.88666	582.91
-0.8	-0.00098235	-0.29068	0.01387	2.02267	575.837
-0.75	-0.01769	-0.19066	-0.00923	2.16798	575.837
-0.7	-0.01126	-0.09066	0.00391	2.31732	579.373
-0.65	-0.01383	0.00934	0.000798976	2.47598	575.837
-0.6	-0.03054	0.06134	0.02527	2.64134	586.449
-0.55	0.01701	0.11333	0.03825	2.816	577.015
-0.5	-0.02925	0.16665	0.29566	2.99867	585.269
-0.45	0.01958	0.22533	0.75437	3.18933	575.837
-0.4	-0.04596	0.28534	1	3.39199	585.269
-0.35	0.00673	0.35068	0.95871	3.60132	571.124
-0.3	0.000302608	0.41733	0.94731	3.82267	575.124
-0.25	-0.00484	0.48666	0.95089	4.056	579.373
-0.2	-0.02026	0.56	0.95966	4.29999	575.124
-0.15	-0.06395	0.63599	0.94313	4.55466	578.194
-0.1	-0.04981	0.716	0.95837	4.824	575.124
-0.05	-0.00998	0.80267	0.98578	5.10533	575.124
4.54747e-13	-0.03825	0.89066	0.99377
0.05	-0.00227	0.98399	0.99015
0.1	0.04528	1.08267	0.99813
0.15	0.07612	1.18134	0.95453
0.2	0.24316	1.29199	0.9446
0.25	0.50015	1.40267	0.91502
0.3	0.70574	1.52133	0.88643
0.35	0.92933	1.64666	0.89184
0.4	1	1.776	0.91304
0.45	0.89463	1.91333	0.90605
0.5	0.73401	2.056	0.87622
0.55	0.59395	2.20668	0.87781
0.6	0.50401	2.36534	0.82451
0.65	0.47445	2.53067	0.85576
0.7	0.50272	2.70666	0.83127
0.75	0.41663	2.88801	0.86668
0.8	0.36523	3.07999	0.86831
0.85	0.34724	3.28133	0.83488
0.9	0.27271	3.492	0.80985
0.95	0.19176	3.71333	0.82854
1	0.11852	3.94534	0.82249
1.05	0.16349	4.18801	0.79893
1.1	0.13394	4.44532	0.7813
1.15	0.08896	4.71334	0.77913
1.2	0.0941	4.99466	0.76313
1.25	0.09153	5.28934	0.74268
1.3	0.0607
1.35	0.06584
1.4	0.08382
1.45	0.12237
1.5	0.11852
1.55	0.05042
1.6	0.03243
1.65	0.03757
1.7	0.05042
1.75	0.0774
1.8	0.04656
1.85	0.08511
1.9	0.04528
1.95	0.07098
2	0.06841
2.05	0.035
2.1	0.03114
2.15	0.0517
2.2	0.06841
2.25	0.07483
2.3	0.02729
2.35	0.05042
2.4	0.08254
2.45	0.01829
2.5	0.06327
2.55	0.05941
2.6	0.01958
2.65	0.03757
2.7	0.08125
2.75	0.035
2.8	0.05042
2.85	0.08254
2.9	0.02729
2.95	0.05813
3	0.06455
3.05	0.01958
3.1	0.02086
3.15	0.01572
3.2	0.04913
3.25	0.02986
3.3	0.03885
3.35	0.05813
3.4	0.02086
3.45	0.02986
3.5	0.03628
3.55	0.05684
3.6	0.03114
3.65	0.01058
3.7	0.000302608
3.75	0.05042
3.8	0.03114
3.85	0.03757
3.9	0.05299
3.95	0.04142
4	0.05684
4.05	0.08768
4.1	0.04399
4.15	0.01958
4.2	0.07355
4.25	0.03628
4.3	-0.02925
4.35	0.0517
4.4	0.02857
4.45	0.01958
4.5	-0.00227
4.55	0.01058
4.6	0.04014
4.65	0.02857
4.7	0.06455
4.75	0.04528
4.8	0.01701
4.85	0.00673
4.9	0.035
4.95	0.01572
5	-0.01126
5.05	0.04142
5.1	0.00416
5.15	0.01701
5.2	0.035
5.25	0.05556
5.3	-0.00355

[truncated: 6 more sheets: Fig3c, Fig3d, Fig3e, Fig4a, Fig4b, Fig4c]
