# Supplementary material for: Unlocking ultrafast hot hole transport in transition metal oxides governed by the nature of optical transitions
Source: Nat Commun. 2025 Nov 14;16:10024. doi: 10.1038/s41467-025-66193-x (PMC12618571; doi:10.1038/s41467-025-66193-x)
Supplement: Supplementary file 4 — Source Data 2 [file 41467_2025_66193_MOESM4_ESM.xlsx]

## Sheet: FigS1
FigS1
Raman Shift (cm-1)	Intensity
1001.85	104.941
1000.1	-30.0646
998.355	-6.83125
996.605	-67.1515
994.857	-24.426
993.107	-28.0721
991.357	54.3338
989.607	66.3109
987.857	-13.3702
986.105	51.4655
984.354	54.6229
982.602	3.29727
980.85	16.942
979.098	44.408
977.344	28.9074
975.592	52.8701
973.838	19.7554
972.084	-5.07098
970.33	36.6035
968.574	41.1774
966.818	17.2091
965.064	17.217
963.309	-1.33586
961.551	19.7067
959.795	20.8027
958.037	67.1666
956.279	-9.82042
954.521	-20.2538
952.764	-10.9016
951.006	-29.9091
949.246	-0.80821
947.486	59.393
945.729	26.1611
943.967	43.8579
942.207	-12.0103
940.445	55.1636
938.686	-26.1417
936.924	19.7972
935.162	-3.53004
933.398	-5.65538
931.637	-13.4299
929.873	-15.5532
928.109	-0.73298
926.346	-9.91895
924.582	14.7685
922.816	15.4531
921.051	20.3642
919.287	8.34163
917.52	1.95478
915.754	27.9866
913.988	-24.938
912.221	-18.6677
910.453	35.4866
908.686	-1.95965
906.918	-40.8177
905.148	48.446
903.381	48.9642
901.611	-15.2831
899.842	23.1876
898.07	-17.1661
896.301	31.0768
894.529	-2.29005
892.76	5.09731
890.988	27.9094
889.215	14.1413
887.443	3.15652
885.67	37.0904
883.896	4.97122
882.123	5.12483
880.35	5.24434
878.576	16.5576
876.801	-22.6812
875.025	-8.62839
873.25	-12.8463
871.475	-3.07131
869.699	-14.359
867.922	7.96684
866.146	-38.4069
864.369	6.27765
862.59	-27.5218
860.812	-22.1164
859.033	2.86654
857.256	16.6235
855.477	-27.022
853.697	37.0751
851.916	68.9573
850.137	2.91774
848.355	30.5836
846.574	20.4885
844.793	102.644
843.012	45.0278
841.229	67.073
839.445	76.5455
837.662	73.4563
835.879	66.1936
834.096	70.1174
832.311	25.213
830.527	100.344
828.742	80.6094
826.957	30.23
825.17	67.7461
823.385	102.494
821.598	91.2687
819.811	67.5479
818.023	103.785
816.236	92.6961
814.447	108.117
812.658	112.445
810.869	127.96
809.08	140.741
807.291	72.879
805.502	85.7858
803.711	112.657
801.92	74.2311
800.129	116.516
798.338	71.2935
796.545	91.4678
794.752	146.436
792.959	79.2303
791.166	130.161
789.373	90.9052
787.58	43.4165
785.785	97.329
783.99	120.775
782.195	95.7416
780.4	51.3847
778.604	8.51489
776.807	66.9369
775.01	67.2072
773.213	39.8465
771.416	25.0461
769.619	-27.0623
767.82	10.9374
766.021	-2.22283
764.223	-26.3718
762.424	-42.1303
760.623	11.3693
758.822	48.3222
757.021	-7.32091
755.221	11.791
753.42	-24.327
751.619	-14.7562
749.816	37.7098
748.014	-18.9124
746.211	-3.63288
744.408	-22.8209
742.604	14.6568
740.799	-12.6968
738.994	15.2068
737.189	32.109
735.385	11.8073
733.578	28.79
731.773	36.1498
729.967	57.3264
728.16	42.6944
726.352	105.253
724.545	105.819
722.736	77.4857
720.928	109.762
719.119	107.622
717.311	222.472
715.5	152.898
713.691	194.78
711.881	244.893
710.068	300.477
708.258	310.653
706.447	352.418
704.635	358.416
702.822	525.128
701.01	680.746
699.195	990.068
697.383	1218.21
695.568	1605.43
693.754	1992.44
691.939	2078.74
690.125	2040.11
688.309	1801.2
686.492	1484.17
684.676	1185.03
682.859	959.951
681.043	823.959
679.225	694.793
677.406	623.12
675.588	523.997
673.77	460.415
671.951	421.398
670.131	365.871
668.311	299.314
666.49	254.558
664.67	301.333
662.85	250.889
661.027	212.647
659.205	233.062
657.383	168.621
655.561	168.28
653.738	203.313
651.914	232.728
650.09	139.121
648.266	187.358
646.441	184.936
644.615	171.449
642.791	164.638
640.965	172.674
639.139	180.55
637.311	150.095
635.484	186.274
633.656	165.048
631.828	192.708
630	222.916
628.172	242.053
626.344	258.294
624.514	268.915
622.684	348.761
620.854	360.384
619.021	233.098
617.191	293.361
615.359	288.169
613.527	228.444
611.695	246.038
609.863	209.114
608.029	272.555
606.195	221.73
604.361	235.936
602.527	258.121
600.693	227.208
598.857	215.143
597.023	197.507
595.188	124.114
593.35	213.313
591.514	117.96
589.676	172.942
587.838	85.4762
586	115.774
584.162	87.6795
582.324	71.6518
580.484	109.65
578.645	60.8761
576.805	25.5339
574.965	29.3253
573.123	16.7611
571.283	24.3853
569.441	52.174
567.6	1.44451
565.756	14.1532
563.914	-15.116
562.07	-3.94055
560.227	47.6655
558.383	-19.6565
556.539	-35.7209
554.693	-11.3624
552.848	2.12774
551.004	-43.7982
549.156	16.7857
547.311	-7.65217
545.463	-26.735
543.617	-13.485
541.77	23.9796
539.92	-1.92944
538.072	48.9464
536.223	41.8694
534.373	80.5696
532.523	189.254
530.674	155.235
528.824	282.712
526.973	247.365
525.121	272.581
523.27	272.269
521.418	216.873
519.564	160.191
517.713	176.156
515.859	188.13
514.006	170.608
512.15	95.4072
510.297	112.96
508.441	121.179
506.586	159.002
504.73	159.33
502.873	212.061
501.018	180.385
499.16	233.295
497.303	280.93
495.445	308.558
493.586	365.767
491.729	407.01
489.869	460.413
488.01	539.373
486.148	542.122
484.289	661.471
482.428	565.465
480.566	540.564
478.705	386.088
476.844	282.661
474.98	194.148
473.119	194.075
471.256	135.369
469.391	183.753
467.527	136.123
465.664	116.745
463.799	179.01
461.934	169.352
460.066	65.128
458.201	157.3
456.334	133.564
454.469	135.385
452.6	133.401
450.732	156.956
448.865	114.063
446.996	74.06
445.127	40.945
443.258	66.6625
441.389	24.6628
439.518	76.09
437.646	103.747
435.775	-4.13974
433.904	70.5155
432.033	50.9035
430.16	62.1001
428.287	32.2841
426.414	9.33882
424.541	54.3951
422.668	51.8043
420.793	28.1671
418.918	57.8729
417.043	0.12971
415.168	30.2347
413.291	26.0183
411.416	-41.6959
409.539	-28.254
407.66	75.5726
405.783	76.1043
403.904	11.8597
402.027	14.1015
400.148	-2.02768
398.268	44.3029
396.389	6.00612
394.508	-14.8839
392.629	29.2769
390.746	88.149
388.865	133.915
386.984	42.2022
385.102	14.1825
383.219	2.19114
381.336	43.2373
379.453	-42.5126
377.568	15.978
375.684	-48.3242
373.799	-10.7504
371.914	13.7137
370.029	-42.2762
368.143	-37.3994
366.256	-44.3048
364.369	20.1491
362.482	-15.6093
360.594	29.2011
358.707	25.2685
356.818	-43.1907
354.93	16.3131
353.039	-40.1186
351.15	11.5691
349.26	1.37557
347.369	-31.1584
345.479	-12.2861
343.586	-31.5596
341.695	24.2181
339.803	11.575
337.91	59.4708
336.016	4.77174
334.123	23.7364
332.229	26.9241
330.334	-22.4698
328.439	77.9583
326.545	28.5526
324.648	57.968
322.752	-4.57968
320.855	20.8397
318.959	39.652
317.062	3.29963
315.164	15.475
313.266	24.9759
311.367	44.9152
309.469	-8.63467
307.568	11.1988
305.67	20.4722
303.77	-7.00565
301.867	42.759
299.967	-0.56565
298.064	26.7714
296.164	39.6144
294.262	27.5104
292.357	-35.698
290.455	-20.4696
288.551	15.6003
286.646	-2.04818
284.742	84.8154
282.838	-0.98852
280.932	52.9898
279.027	25.8424
277.121	-10.5246
275.213	19.6389
273.307	48.385
271.398	23.5083
269.49	6.37873
267.582	11.3439
265.674	-2.05001
263.766	-20.7482
261.855	8.71775
259.945	-23.1921
258.035	3.47116
256.123	-50.753
254.213	-6.03589
252.301	-23.9412
250.389	4.95376
248.477	44.1666
246.562	31.2187
244.648	54.6323
242.734	-20.9204
240.82	10.1434
238.906	-30.4049
236.99	9.60423
235.076	7.92768
233.16	-23.7029
231.242	23.8736
229.326	-45.5448
227.408	-5.89981
225.49	-54.6218
223.572	0.47185
221.654	24.3402
219.734	10.521
217.816	26.4946
215.896	15.1811
213.975	-2.65252
212.055	0.22042
210.133	-15.0907
208.213	13.6225
206.289	8.60733
204.367	28.1674
202.445	-32.5995
200.521	50.3353
198.598	68.4849
196.674	58.1272
194.748	115.022
192.824	28.2853
190.898	70.8785
188.973	-8.10924
187.047	39.5845
185.119	21.3195
183.191	9.49096
181.264	-32.0755
179.336	-3.92002
177.408	25.477
175.479	12.2233
173.549	1.51398
171.619	19.15
169.689	-20.0322
167.76	5.23547
165.828	-5.66981
163.896	-7.60973
161.965	-14.7729
160.031	16.6502
158.1	-25.4541
156.166	13.5168
154.232	42.0742
152.299	-17.0271
150.363	37.0552
148.43	33.0873
146.494	-17.321
144.557	4.18765
142.621	15.2539
140.684	-32.9816
138.748	8.61795
136.811	70.5848
134.871	-12.8472
132.934	-6.52028
130.994	-6.82602
129.055	55.5636
127.115	38.1084
125.176	19.1369
123.234	-0.08018
121.293	52.2849
119.352	3.03377
117.41	53.5336
115.467	57.5622
113.525	11.3026
111.582	-13.4719
109.639	62.6451
107.693	46.1737
105.75	81.8742
103.805	19.9097
101.859	-16.7822

## Sheet: FigS3
FigS3
Photon energy	(Ahv)^2		linear fitting x	linear fitting y
0.62	0.00548		0.79061	0
0.62031	0.00555		0.79116	3.1648e-05
0.62062	0.00555		0.79172	6.3296e-05
0.62093	0.00548		0.79227	9.4944e-05
0.62124	0.00554		0.79283	0.000126592
0.62155	0.00554		0.79338	0.00015824
0.62187	0.00553		0.79394	0.000189888
0.62218	0.00559		0.79449	0.000221536
0.62249	0.00557		0.79505	0.000253184
0.6228	0.00558		0.7956	0.000284832
0.62312	0.00557		0.79616	0.00031648
0.62343	0.00562		0.79671	0.000348128
0.62374	0.00558		0.79727	0.000379776
0.62406	0.00563		0.79782	0.000411424
0.62437	0.00567		0.79838	0.000443072
0.62469	0.00563		0.79893	0.00047472
0.625	0.00564		0.79949	0.000506368
0.62532	0.00564		0.80004	0.000538016
0.62563	0.00559		0.8006	0.000569664
0.62595	0.00562		0.80115	0.000601312
0.62626	0.00561		0.80171	0.00063296
0.62658	0.00563		0.80226	0.000664608
0.6269	0.0056		0.80282	0.000696256
0.62721	0.00562		0.80337	0.000727904
0.62753	0.00564		0.80393	0.000759552
0.62785	0.00562		0.80448	0.0007912
0.62817	0.00563		0.80504	0.000822848
0.62848	0.00569		0.80559	0.000854496
0.6288	0.00564		0.80615	0.000886144
0.62912	0.00561		0.8067	0.000917792
0.62944	0.00563		0.80726	0.00094944
0.62976	0.00567		0.80781	0.000981088
0.63008	0.00568		0.80837	0.00101
0.6304	0.00568		0.80892	0.00104
0.63072	0.0057		0.80947	0.00108
0.63104	0.00571		0.81003	0.00111
0.63136	0.00571		0.81058	0.00114
0.63169	0.00568		0.81114	0.00117
0.63201	0.00572		0.81169	0.0012
0.63233	0.00572		0.81225	0.00123
0.63265	0.00573		0.8128	0.00127
0.63298	0.00571		0.81336	0.0013
0.6333	0.00572		0.81391	0.00133
0.63362	0.00573		0.81447	0.00136
0.63395	0.00577		0.81502	0.00139
0.63427	0.00576		0.81558	0.00142
0.6346	0.00579		0.81613	0.00146
0.63492	0.00575		0.81669	0.00149
0.63525	0.00576		0.81724	0.00152
0.63557	0.00578		0.8178	0.00155
0.6359	0.00574		0.81835	0.00158
0.63622	0.00578		0.81891	0.00161
0.63655	0.00574		0.81946	0.00165
0.63688	0.00574		0.82002	0.00168
0.6372	0.00577		0.82057	0.00171
0.63753	0.0058		0.82113	0.00174
0.63786	0.00577		0.82168	0.00177
0.63819	0.00577		0.82224	0.0018
0.63852	0.00576		0.82279	0.00184
0.63885	0.00579		0.82335	0.00187
0.63918	0.00574		0.8239	0.0019
0.6395	0.00578		0.82446	0.00193
0.63983	0.00579		0.82501	0.00196
0.64017	0.00581		0.82557	0.00199
0.6405	0.00577		0.82612	0.00203
0.64083	0.00583		0.82668	0.00206
0.64116	0.00583		0.82723	0.00209
0.64149	0.00579		0.82778	0.00212
0.64182	0.00585		0.82834	0.00215
0.64215	0.00581		0.82889	0.00218
0.64249	0.0058		0.82945	0.00222
0.64282	0.00585		0.83	0.00225
0.64315	0.00585		0.83056	0.00228
0.64349	0.00587		0.83111	0.00231
0.64382	0.00585		0.83167	0.00234
0.64416	0.00587		0.83222	0.00237
0.64449	0.00587		0.83278	0.00241
0.64483	0.0059		0.83333	0.00244
0.64516	0.00589		0.83389	0.00247
0.6455	0.00588		0.83444	0.0025
0.64583	0.00592		0.835	0.00253
0.64617	0.00586		0.83555	0.00256
0.64651	0.00593		0.83611	0.0026
0.64684	0.00591		0.83666	0.00263
0.64718	0.00592		0.83722	0.00266
0.64752	0.00591		0.83777	0.00269
0.64786	0.00601		0.83833	0.00272
0.6482	0.00594		0.83888	0.00275
0.64854	0.00595		0.83944	0.00279
0.64887	0.00591		0.83999	0.00282
0.64921	0.00595		0.84055	0.00285
0.64955	0.00595		0.8411	0.00288
0.6499	0.00602		0.84166	0.00291
0.65024	0.00602		0.84221	0.00294
0.65058	0.00604		0.84277	0.00297
0.65092	0.00604		0.84332	0.00301
0.65126	0.0061		0.84388	0.00304
0.6516	0.00616		0.84443	0.00307
0.65195	0.00612		0.84499	0.0031
0.65229	0.00621		0.84554	0.00313
0.65263	0.00614		0.84609	0.00316
0.65298	0.0062		0.84665	0.0032
0.65332	0.00618		0.8472	0.00323
0.65366	0.00623		0.84776	0.00326
0.65401	0.00623		0.84831	0.00329
0.65435	0.0062		0.84887	0.00332
0.6547	0.00622		0.84942	0.00335
0.65504	0.00629		0.84998	0.00339
0.65539	0.00628		0.85053	0.00342
0.65574	0.00634		0.85109	0.00345
0.65608	0.00632		0.85164	0.00348
0.65643	0.00636		0.8522	0.00351
0.65678	0.00631		0.85275	0.00354
0.65713	0.00631		0.85331	0.00358
0.65748	0.00626		0.85386	0.00361
0.65782	0.00625		0.85442	0.00364
0.65817	0.0062		0.85497	0.00367
0.65852	0.00614		0.85553	0.0037
0.65887	0.00609		0.85608	0.00373
0.65922	0.00601		0.85664	0.00377
0.65957	0.00597		0.85719	0.0038
0.65993	0.00596		0.85775	0.00383
0.66028	0.00601		0.8583	0.00386
0.66063	0.00598		0.85886	0.00389
0.66098	0.00604		0.85941	0.00392
0.66133	0.0061		0.85997	0.00396
0.66169	0.00608		0.86052	0.00399
0.66204	0.00615		0.86108	0.00402
0.66239	0.00621		0.86163	0.00405
0.66275	0.00621		0.86219	0.00408
0.6631	0.00624		0.86274	0.00411
0.66346	0.00621		0.8633	0.00415
0.66381	0.00625		0.86385	0.00418
0.66417	0.00623		0.8644	0.00421
0.66452	0.00622		0.86496	0.00424
0.66488	0.00623		0.86551	0.00427
0.66524	0.00627		0.86607	0.0043
0.66559	0.00629		0.86662	0.00434
0.66595	0.00638		0.86718	0.00437
0.66631	0.00646		0.86773	0.0044
0.66667	0.00652		0.86829	0.00443
0.66703	0.00654		0.86884	0.00446
0.66738	0.00652		0.8694	0.00449
0.66774	0.00655		0.86995	0.00453
0.6681	0.00656		0.87051	0.00456
0.66846	0.00653		0.87106	0.00459
0.66882	0.00646		0.87162	0.00462
0.66919	0.00644		0.87217	0.00465
0.66955	0.00637		0.87273	0.00468
0.66991	0.0064		0.87328	0.00472
0.67027	0.00632		0.87384	0.00475
0.67063	0.00636		0.87439	0.00478
0.671	0.00633		0.87495	0.00481
0.67136	0.00636		0.8755	0.00484
0.67172	0.0063		0.87606	0.00487
0.67209	0.00639		0.87661	0.00491
0.67245	0.00639		0.87717	0.00494
0.67282	0.00642		0.87772	0.00497
0.67318	0.00649		0.87828	0.005
0.67355	0.00648		0.87883	0.00503
0.67391	0.0065		0.87939	0.00506
0.67428	0.0065		0.87994	0.0051
0.67465	0.00655		0.8805	0.00513
0.67501	0.00659		0.88105	0.00516
0.67538	0.00661		0.88161	0.00519
0.67575	0.00661		0.88216	0.00522
0.67612	0.00662		0.88271	0.00525
0.67649	0.00663		0.88327	0.00529
0.67686	0.00669		0.88382	0.00532
0.67723	0.00669		0.88438	0.00535
0.6776	0.00671		0.88493	0.00538
0.67797	0.0067		0.88549	0.00541
0.67834	0.0067		0.88604	0.00544
0.67871	0.00677		0.8866	0.00548
0.67908	0.0068		0.88715	0.00551
0.67945	0.00682		0.88771	0.00554
0.67982	0.00685		0.88826	0.00557
0.6802	0.0068		0.88882	0.0056
0.68057	0.00688		0.88937	0.00563
0.68094	0.00686		0.88993	0.00566
0.68132	0.00688		0.89048	0.0057
0.68169	0.00687		0.89104	0.00573
0.68207	0.00685		0.89159	0.00576
0.68244	0.00687		0.89215	0.00579
0.68282	0.00687		0.8927	0.00582
0.6832	0.0069		0.89326	0.00585
0.68357	0.00691		0.89381	0.00589
0.68395	0.00686		0.89437	0.00592
0.68433	0.00688		0.89492	0.00595
0.6847	0.00687		0.89548	0.00598
0.68508	0.00691		0.89603	0.00601
0.68546	0.00692		0.89659	0.00604
0.68584	0.00691		0.89714	0.00608
0.68622	0.00693		0.8977	0.00611
0.6866	0.0069		0.89825	0.00614
0.68698	0.00698		0.89881	0.00617
0.68736	0.00697		0.89936	0.0062
0.68774	0.00698		0.89991	0.00623
0.68812	0.00695		0.90047	0.00627
0.68851	0.00694		0.90102	0.0063
0.68889	0.00694		0.90158	0.00633
0.68927	0.00699		0.90213	0.00636
0.68966	0.00693		0.90269	0.00639
0.69004	0.00698		0.90324	0.00642
0.69042	0.00696		0.9038	0.00646
0.69081	0.00693		0.90435	0.00649
0.69119	0.00695		0.90491	0.00652
0.69158	0.00696		0.90546	0.00655
0.69196	0.00698		0.90602	0.00658
0.69235	0.00701		0.90657	0.00661
0.69274	0.00702		0.90713	0.00665
0.69312	0.007		0.90768	0.00668
0.69351	0.00701		0.90824	0.00671
0.6939	0.00704		0.90879	0.00674
0.69429	0.00703		0.90935	0.00677
0.69468	0.00703		0.9099	0.0068
0.69507	0.00706		0.91046	0.00684
0.69546	0.00706		0.91101	0.00687
0.69585	0.00706		0.91157	0.0069
0.69624	0.00704		0.91212	0.00693
0.69663	0.00707		0.91268	0.00696
0.69702	0.00707		0.91323	0.00699
0.69741	0.0071		0.91379	0.00703
0.69781	0.00708		0.91434	0.00706
0.6982	0.0071		0.9149	0.00709
0.69859	0.00714		0.91545	0.00712
0.69899	0.00713		0.91601	0.00715
0.69938	0.00713		0.91656	0.00718
0.69977	0.00713		0.91712	0.00722
0.70017	0.00713		0.91767	0.00725
0.70056	0.00718		0.91822	0.00728
0.70096	0.00718		0.91878	0.00731
0.70136	0.00719		0.91933	0.00734
0.70175	0.0072		0.91989	0.00737
0.70215	0.00719		0.92044	0.00741
0.70255	0.00724		0.921	0.00744
0.70295	0.00728		0.92155	0.00747
0.70335	0.00727		0.92211	0.0075
0.70375	0.00729		0.92266	0.00753
0.70415	0.00727		0.92322	0.00756
0.70455	0.0073		0.92377	0.0076
0.70495	0.00731		0.92433	0.00763
0.70535	0.00732		0.92488	0.00766
0.70575	0.00731		0.92544	0.00769
0.70615	0.00733		0.92599	0.00772
0.70655	0.00736		0.92655	0.00775
0.70696	0.00733		0.9271	0.00779
0.70736	0.00736		0.92766	0.00782
0.70776	0.00736		0.92821	0.00785
0.70817	0.00743		0.92877	0.00788
0.70857	0.00743		0.92932	0.00791
0.70898	0.00745		0.92988	0.00794
0.70938	0.00742		0.93043	0.00798
0.70979	0.00742		0.93099	0.00801
0.71019	0.00747		0.93154	0.00804
0.7106	0.00749		0.9321	0.00807
0.71101	0.00744		0.93265	0.0081
0.71142	0.00751		0.93321	0.00813
0.71183	0.00752		0.93376	0.00817
0.71223	0.00753		0.93432	0.0082
0.71264	0.00752		0.93487	0.00823
0.71305	0.00757		0.93543	0.00826
0.71346	0.00755		0.93598	0.00829
0.71387	0.00754		0.93653	0.00832
0.71429	0.0076		0.93709	0.00836
0.7147	0.00762		0.93764	0.00839
0.71511	0.00764		0.9382	0.00842
0.71552	0.00761		0.93875	0.00845
0.71594	0.00767		0.93931	0.00848
0.71635	0.00765		0.93986	0.00851
0.71676	0.00768		0.94042	0.00854
0.71718	0.00769		0.94097	0.00858
0.71759	0.00771		0.94153	0.00861
0.71801	0.00773		0.94208	0.00864
0.71842	0.00771		0.94264	0.00867
0.71884	0.00777		0.94319	0.0087
0.71926	0.00779		0.94375	0.00873
0.71967	0.00779		0.9443	0.00877
0.72009	0.00784		0.94486	0.0088
0.72051	0.00783		0.94541	0.00883
0.72093	0.00787		0.94597	0.00886
0.72135	0.00788		0.94652	0.00889
0.72177	0.00789		0.94708	0.00892
0.72219	0.00789		0.94763	0.00896
0.72261	0.00792		0.94819	0.00899
0.72303	0.00796		0.94874	0.00902
0.72345	0.00799		0.9493	0.00905
0.72388	0.00798		0.94985	0.00908
0.7243	0.00803		0.95041	0.00911
0.72472	0.00801		0.95096	0.00915
0.72515	0.00805		0.95152	0.00918
0.72557	0.00807		0.95207	0.00921
0.726	0.00807		0.95263	0.00924
0.72642	0.00809		0.95318	0.00927
0.72685	0.00813		0.95374	0.0093
0.72727	0.00811		0.95429	0.00934
0.7277	0.00818		0.95484	0.00937
0.72813	0.00818		0.9554	0.0094
0.72855	0.00818		0.95595	0.00943
0.72898	0.00824		0.95651	0.00946
0.72941	0.00823		0.95706	0.00949
0.72984	0.00825		0.95762	0.00953
0.73027	0.00825		0.95817	0.00956
0.7307	0.00828		0.95873	0.00959
0.73113	0.00831		0.95928	0.00962
0.73156	0.0083		0.95984	0.00965
0.732	0.00833		0.96039	0.00968
0.73243	0.00836		0.96095	0.00972
0.73286	0.00838		0.9615	0.00975
0.73329	0.0084		0.96206	0.00978
0.73373	0.00843		0.96261	0.00981
0.73416	0.00849		0.96317	0.00984
0.7346	0.00842		0.96372	0.00987
0.73503	0.00847		0.96428	0.00991
0.73547	0.0085		0.96483	0.00994
0.73591	0.00851		0.96539	0.00997
0.73634	0.00857		0.96594	0.01
0.73678	0.00859		0.9665	0.01003
0.73722	0.00859		0.96705	0.01006
0.73766	0.00861		0.96761	0.0101
0.7381	0.00864		0.96816	0.01013
0.73853	0.00869		0.96872	0.01016
0.73897	0.00866		0.96927	0.01019
0.73942	0.00868		0.96983	0.01022
0.73986	0.00873		0.97038	0.01025
0.7403	0.00876		0.97094	0.01029
0.74074	0.00875		0.97149	0.01032
0.74118	0.00877		0.97205	0.01035
0.74163	0.00881		0.9726	0.01038
0.74207	0.00885		0.97315	0.01041
0.74251	0.00884		0.97371	0.01044
0.74296	0.00889		0.97426	0.01048
0.74341	0.00891		0.97482	0.01051
0.74385	0.00894		0.97537	0.01054
0.7443	0.00893		0.97593	0.01057
0.74474	0.00898		0.97648	0.0106
0.74519	0.00899		0.97704	0.01063
0.74564	0.009		0.97759	0.01067
0.74609	0.00904		0.97815	0.0107
0.74654	0.00905		0.9787	0.01073
0.74699	0.0091		0.97926	0.01076
0.74744	0.00914		0.97981	0.01079
0.74789	0.00912		0.98037	0.01082
0.74834	0.00913		0.98092	0.01086
0.74879	0.0092		0.98148	0.01089
0.74924	0.00922		0.98203	0.01092
0.7497	0.00922		0.98259	0.01095
0.75015	0.00927		0.98314	0.01098
0.75061	0.00929		0.9837	0.01101
0.75106	0.00933		0.98425	0.01105
0.75152	0.00934		0.98481	0.01108
0.75197	0.00935		0.98536	0.01111
0.75243	0.00939		0.98592	0.01114
0.75288	0.0094		0.98647	0.01117
0.75334	0.00943		0.98703	0.0112
0.7538	0.00944		0.98758	0.01124
0.75426	0.00948		0.98814	0.01127
0.75472	0.00952		0.98869	0.0113
0.75518	0.00957		0.98925	0.01133
0.75564	0.00953		0.9898	0.01136
0.7561	0.00957		0.99036	0.01139
0.75656	0.00962		0.99091	0.01142
0.75702	0.00964		0.99146	0.01146
0.75748	0.00967		0.99202	0.01149
0.75795	0.00968		0.99257	0.01152
0.75841	0.00972		0.99313	0.01155
0.75887	0.00972		0.99368	0.01158
0.75934	0.00978		0.99424	0.01161
0.7598	0.0098		0.99479	0.01165
0.76027	0.00984		0.99535	0.01168
0.76074	0.00986		0.9959	0.01171
0.7612	0.00987		0.99646	0.01174
0.76167	0.00991		0.99701	0.01177
0.76214	0.00994		0.99757	0.0118
0.76261	0.00996		0.99812	0.01184
0.76308	0.00998		0.99868	0.01187
0.76355	0.01		0.99923	0.0119
0.76402	0.01006		0.99979	0.01193
0.76449	0.01009		1.00034	0.01196
0.76496	0.01012		1.0009	0.01199
0.76543	0.01012		1.00145	0.01203
0.7659	0.01017		1.00201	0.01206
0.76638	0.01016		1.00256	0.01209
0.76685	0.01023		1.00312	0.01212
0.76733	0.01024		1.00367	0.01215
0.7678	0.01025		1.00423	0.01218
0.76828	0.01032		1.00478	0.01222
0.76875	0.01032		1.00534	0.01225
0.76923	0.01036		1.00589	0.01228
0.76971	0.01039		1.00645	0.01231
0.77019	0.01042		1.007	0.01234
0.77067	0.01045		1.00756	0.01237
0.77114	0.01051		1.00811	0.01241
0.77162	0.01054		1.00867	0.01244
0.7721	0.01058		1.00922	0.01247
0.77259	0.01059		1.00977	0.0125
0.77307	0.01061		1.01033	0.01253
0.77355	0.01062		1.01088	0.01256
0.77403	0.01064		1.01144	0.0126
0.77452	0.01065		1.01199	0.01263
0.775	0.01072		1.01255	0.01266
0.77548	0.01073		1.0131	0.01269
0.77597	0.01079		1.01366	0.01272
0.77646	0.0108		1.01421	0.01275
0.77694	0.01084		1.01477	0.01279
0.77743	0.01087		1.01532	0.01282
0.77792	0.01094		1.01588	0.01285
0.77841	0.01094		1.01643	0.01288
0.77889	0.01098		1.01699	0.01291
0.77938	0.011		1.01754	0.01294
0.77987	0.011		1.0181	0.01298
0.78037	0.0111		1.01865	0.01301
0.78086	0.01109		1.01921	0.01304
0.78135	0.01115		1.01976	0.01307
0.78184	0.01116		1.02032	0.0131
0.78233	0.01118		1.02087	0.01313
0.78283	0.01122		1.02143	0.01317
0.78332	0.01126		1.02198	0.0132
0.78382	0.01129		1.02254	0.01323
0.78431	0.01133		1.02309	0.01326
0.78481	0.01134		1.02365	0.01329
0.78531	0.01137		1.0242	0.01332
0.7858	0.0114		1.02476	0.01336
0.7863	0.01143		1.02531	0.01339
0.7868	0.01145		1.02587	0.01342
0.7873	0.01148		1.02642	0.01345
0.7878	0.01149		1.02697	0.01348
0.7883	0.01157		1.02753	0.01351
0.7888	0.01158		1.02808	0.01355
0.78931	0.01162		1.02864	0.01358
0.78981	0.01164		1.02919	0.01361
0.79031	0.0117		1.02975	0.01364
0.79082	0.01169		1.0303	0.01367
0.79132	0.01174		1.03086	0.0137
0.79183	0.01174		1.03141	0.01374
0.79233	0.0118		1.03197	0.01377
0.79284	0.01181		1.03252	0.0138
0.79335	0.01187		1.03308	0.01383
0.79385	0.01188		1.03363	0.01386
0.79436	0.01191		1.03419	0.01389
0.79487	0.01194		1.03474	0.01393
0.79538	0.01198		1.0353	0.01396
0.79589	0.012		1.03585	0.01399
0.7964	0.01201		1.03641	0.01402
0.79692	0.01205		1.03696	0.01405
0.79743	0.01207		1.03752	0.01408
0.79794	0.01213		1.03807	0.01412
0.79845	0.01212		1.03863	0.01415
0.79897	0.01219		1.03918	0.01418
0.79948	0.01218		1.03974	0.01421
0.8	0.01223		1.04029	0.01424
0.80052	0.01226		1.04085	0.01427
0.80103	0.01227		1.0414	0.0143
0.80155	0.01233		1.04196	0.01434
0.80207	0.01234		1.04251	0.01437
0.80259	0.01237		1.04307	0.0144
0.80311	0.01241		1.04362	0.01443
0.80363	0.0124		1.04418	0.01446
0.80415	0.01245		1.04473	0.01449
0.80467	0.01245		1.04528	0.01453
0.80519	0.01249		1.04584	0.01456
0.80572	0.01255		1.04639	0.01459
0.80624	0.01255		1.04695	0.01462
0.80677	0.0126		1.0475	0.01465
0.80729	0.01258		1.04806	0.01468
0.80782	0.01264		1.04861	0.01472
0.80834	0.01265		1.04917	0.01475
0.80887	0.01264		1.04972	0.01478
0.8094	0.0127		1.05028	0.01481
0.80993	0.01271		1.05083	0.01484
0.81046	0.01274		1.05139	0.01487
0.81099	0.01276		1.05194	0.01491
0.81152	0.01281		1.0525	0.01494
0.81205	0.0128		1.05305	0.01497
0.81258	0.01284		1.05361	0.015
0.81311	0.01283		1.05416	0.01503
0.81365	0.01287		1.05472	0.01506
0.81418	0.01287		1.05527	0.0151
0.81472	0.01292		1.05583	0.01513
0.81525	0.01293		1.05638	0.01516
0.81579	0.01294		1.05694	0.01519
0.81633	0.01295		1.05749	0.01522
0.81686	0.01298		1.05805	0.01525
0.8174	0.01298		1.0586	0.01529
0.81794	0.01301		1.05916	0.01532
0.81848	0.01304		1.05971	0.01535
0.81902	0.01305		1.06027	0.01538
0.81956	0.01307		1.06082	0.01541
0.82011	0.01308		1.06138	0.01544
0.82065	0.01309		1.06193	0.01548
0.82119	0.0131		1.06249	0.01551
0.82174	0.0131		1.06304	0.01554
0.82228	0.01313		1.06359	0.01557
0.82283	0.01316		1.06415	0.0156
0.82337	0.01315		1.0647	0.01563
0.82392	0.01319		1.06526	0.01567
0.82447	0.01322		1.06581	0.0157
0.82502	0.0132		1.06637	0.01573
0.82557	0.01325		1.06692	0.01576
0.82612	0.01327		1.06748	0.01579
0.82667	0.01326		1.06803	0.01582
0.82722	0.0133		1.06859	0.01586
0.82777	0.01328		1.06914	0.01589
0.82832	0.01331		1.0697	0.01592
0.82888	0.01331		1.07025	0.01595
0.82943	0.01337		1.07081	0.01598
0.82999	0.01339		1.07136	0.01601
0.83054	0.0134		1.07192	0.01605
0.8311	0.01337		1.07247	0.01608
0.83166	0.01341		1.07303	0.01611
0.83221	0.01344		1.07358	0.01614
0.83277	0.01346		1.07414	0.01617
0.83333	0.01346		1.07469	0.0162
0.83389	0.01347		1.07525	0.01624
0.83445	0.01351		1.0758	0.01627
0.83502	0.01351		1.07636	0.0163
0.83558	0.01355		1.07691	0.01633
0.83614	0.01355		1.07747	0.01636
0.83671	0.01356		1.07802	0.01639
0.83727	0.01357		1.07858	0.01643
0.83784	0.0136		1.07913	0.01646
0.8384	0.01361		1.07969	0.01649
0.83897	0.01361		1.08024	0.01652
0.83954	0.01361		1.0808	0.01655
0.84011	0.01365		1.08135	0.01658
0.84068	0.01366		1.0819	0.01662
0.84125	0.01367		1.08246	0.01665
0.84182	0.0137		1.08301	0.01668
0.84239	0.01372		1.08357	0.01671
0.84296	0.01372		1.08412	0.01674
0.84354	0.01375		1.08468	0.01677
0.84411	0.01374		1.08523	0.01681
0.84469	0.01381		1.08579	0.01684
0.84526	0.01379		1.08634	0.01687
0.84584	0.01384		1.0869	0.0169
0.84642	0.01384		1.08745	0.01693
0.84699	0.01388		1.08801	0.01696
0.84757	0.01385		1.08856	0.01699
0.84815	0.01393		1.08912	0.01703
0.84873	0.01391		1.08967	0.01706
0.84932	0.01394		1.09023	0.01709
0.8499	0.01395		1.09078	0.01712
0.85048	0.01398		1.09134	0.01715
0.85106	0.014		1.09189	0.01718
0.85165	0.014		1.09245	0.01722
0.85223	0.01402		1.093	0.01725
0.85282	0.01407		1.09356	0.01728
0.85341	0.01407		1.09411	0.01731
0.85399	0.01405		1.09467	0.01734
0.85458	0.01409		1.09522	0.01737
0.85517	0.01408		1.09578	0.01741
0.85576	0.01415		1.09633	0.01744
0.85635	0.01411		1.09689	0.01747
0.85695	0.01415		1.09744	0.0175
0.85754	0.01417		1.098	0.01753
0.85813	0.0142		1.09855	0.01756
0.85873	0.01417		1.09911	0.0176
0.85932	0.01422		1.09966	0.01763
0.85992	0.01423		1.10021	0.01766
0.86051	0.01425		1.10077	0.01769
0.86111	0.01425		1.10132	0.01772
0.86171	0.01429		1.10188	0.01775
0.86231	0.0143		1.10243	0.01779
0.86291	0.01433		1.10299	0.01782
0.86351	0.01438		1.10354	0.01785
0.86411	0.01436		1.1041	0.01788
0.86471	0.0144		1.10465	0.01791
0.86532	0.0144		1.10521	0.01794
0.86592	0.01444		1.10576	0.01798
0.86653	0.01442		1.10632	0.01801
0.86713	0.01448		1.10687	0.01804
0.86774	0.01446		1.10743	0.01807
0.86835	0.0145		1.10798	0.0181
0.86896	0.0145		1.10854	0.01813
0.86957	0.01452		1.10909	0.01817
0.87018	0.01451		1.10965	0.0182
0.87079	0.01454		1.1102	0.01823
0.8714	0.01453		1.11076	0.01826
0.87201	0.01456		1.11131	0.01829
0.87262	0.01459		1.11187	0.01832
0.87324	0.01459		1.11242	0.01836
0.87385	0.01457		1.11298	0.01839
0.87447	0.0146		1.11353	0.01842
0.87509	0.01459		1.11409	0.01845
0.87571	0.0146		1.11464	0.01848
0.87633	0.0146		1.1152	0.01851
0.87694	0.01461		1.11575	0.01855
0.87757	0.01462		1.11631	0.01858
0.87819	0.01462		1.11686	0.01861
0.87881	0.01461		1.11742	0.01864
0.87943	0.01465		1.11797	0.01867
0.88006	0.01467		1.11852	0.0187
0.88068	0.01468		1.11908	0.01874
0.88131	0.0147		1.11963	0.01877
0.88193	0.01471		1.12019	0.0188
0.88256	0.01472		1.12074	0.01883
0.88319	0.01472		1.1213	0.01886
0.88382	0.01476		1.12185	0.01889
0.88445	0.01478		1.12241	0.01893
0.88508	0.01483		1.12296	0.01896
0.88571	0.01483		1.12352	0.01899
0.88635	0.01488		1.12407	0.01902
0.88698	0.0149		1.12463	0.01905
0.88762	0.01496		1.12518	0.01908
0.88825	0.015		1.12574	0.01912
0.88889	0.01502		1.12629	0.01915
0.88953	0.01499		1.12685	0.01918
0.89017	0.015		1.1274	0.01921
0.8908	0.01495		1.12796	0.01924
0.89145	0.01497		1.12851	0.01927
0.89209	0.01499		1.12907	0.01931
0.89273	0.01501		1.12962	0.01934
0.89337	0.01503		1.13018	0.01937
0.89402	0.0151		1.13073	0.0194
0.89466	0.0152		1.13129	0.01943
0.89531	0.01524		1.13184	0.01946
0.89595	0.01538		1.1324	0.0195
0.8966	0.01542		1.13295	0.01953
0.89725	0.01549		1.13351	0.01956
0.8979	0.01548		1.13406	0.01959
0.89855	0.01549		1.13462	0.01962
0.8992	0.01547		1.13517	0.01965
0.89985	0.01547		1.13573	0.01969
0.90051	0.01544		1.13628	0.01972
0.90116	0.01542		1.13683	0.01975
0.90182	0.01543		1.13739	0.01978
0.90247	0.01547		1.13794	0.01981
0.90313	0.01555		1.1385	0.01984
0.90379	0.01561		1.13905	0.01987
0.90445	0.01569		1.13961	0.01991
0.90511	0.01576		1.14016	0.01994
0.90577	0.01583		1.14072	0.01997
0.90643	0.01587		1.14127	0.02
0.9071	0.01592		1.14183	0.02003
0.90776	0.01595		1.14238	0.02006
0.90842	0.01597		1.14294	0.0201
0.90909	0.01594		1.14349	0.02013
0.90976	0.01597		1.14405	0.02016
0.91043	0.01601		1.1446	0.02019
0.91109	0.01605		1.14516	0.02022
0.91176	0.01612		1.14571	0.02025
0.91244	0.01622		1.14627	0.02029
0.91311	0.01633		1.14682	0.02032
0.91378	0.01647		1.14738	0.02035
0.91445	0.01654		1.14793	0.02038
0.91513	0.01664		1.14849	0.02041
0.91581	0.01667		1.14904	0.02044
0.91648	0.01676		1.1496	0.02048
0.91716	0.01683		1.15015	0.02051
0.91784	0.01688		1.15071	0.02054
0.91852	0.0169		1.15126	0.02057
0.9192	0.01691		1.15182	0.0206
0.91988	0.01673		1.15237	0.02063
0.92056	0.01672		1.15293	0.02067
0.92125	0.01702		1.15348	0.0207
0.92193	0.01675		1.15403	0.02073
0.92262	0.01686		1.15459	0.02076
0.92331	0.01678		1.15514	0.02079
0.92399	0.01677		1.1557	0.02082
0.92468	0.01679		1.15625	0.02086
0.92537	0.01665		1.15681	0.02089
0.92606	0.01678		1.15736	0.02092
0.92676	0.01666		1.15792	0.02095
0.92745	0.0168		1.15847	0.02098
0.92814	0.01676		1.15903	0.02101
0.92884	0.01658		1.15958	0.02105
0.92954	0.01658		1.16014	0.02108
0.93023	0.01672		1.16069	0.02111
0.93093	0.01665		1.16125	0.02114
0.93163	0.01663		1.1618	0.02117
0.93233	0.01683		1.16236	0.0212
0.93303	0.01671		1.16291	0.02124
0.93373	0.01671		1.16347	0.02127
0.93444	0.01671		1.16402	0.0213
0.93514	0.01686		1.16458	0.02133
0.93585	0.01696		1.16513	0.02136
0.93656	0.01691		1.16569	0.02139
0.93726	0.01686		1.16624	0.02143
0.93797	0.01681		1.1668	0.02146
0.93868	0.01675		1.16735	0.02149
0.93939	0.0168		1.16791	0.02152
0.94011	0.0168		1.16846	0.02155
0.94082	0.01683		1.16902	0.02158
0.94153	0.01684		1.16957	0.02162
0.94225	0.01683		1.17013	0.02165
0.94297	0.01691		1.17068	0.02168
0.94368	0.01693		1.17124	0.02171
0.9444	0.01696		1.17179	0.02174
0.94512	0.01697		1.17234	0.02177
0.94584	0.01694		1.1729	0.02181
0.94656	0.01694		1.17345	0.02184
0.94729	0.01703		1.17401	0.02187
0.94801	0.01709		1.17456	0.0219
0.94874	0.01716		1.17512	0.02193
0.94946	0.01713		1.17567	0.02196
0.95019	0.01715		1.17623	0.022
0.95092	0.01723		1.17678	0.02203
0.95165	0.01727		1.17734	0.02206
0.95238	0.01729		1.17789	0.02209
0.95311	0.01734		1.17845	0.02212
0.95385	0.0174		1.179	0.02215
0.95458	0.0175		1.17956	0.02219
0.95532	0.01748		1.18011	0.02222
0.95605	0.0175		1.18067	0.02225
0.95679	0.01757		1.18122	0.02228
0.95753	0.01757		1.18178	0.02231
0.95827	0.01764		1.18233	0.02234
0.95901	0.01764		1.18289	0.02238
0.95975	0.01758		1.18344	0.02241
0.9605	0.01769		1.184	0.02244
0.96124	0.01778		1.18455	0.02247
0.96199	0.0178		1.18511	0.0225
0.96273	0.01773		1.18566	0.02253
0.96348	0.01781		1.18622	0.02257
0.96423	0.01797		1.18677	0.0226
0.96498	0.01789		1.18733	0.02263
0.96573	0.01778		1.18788	0.02266
0.96648	0.01796		1.18844	0.02269
0.96724	0.01811		1.18899	0.02272
0.96799	0.01803		1.18955	0.02275
0.96875	0.01794		1.1901	0.02279
0.96951	0.01791		1.19065	0.02282
0.97027	0.01797		1.19121	0.02285
0.97103	0.01821		1.19176	0.02288
0.97179	0.01816		1.19232	0.02291
0.97255	0.01816		1.19287	0.02294
0.97331	0.0182		1.19343	0.02298
0.97408	0.01822		1.19398	0.02301
0.97484	0.01818		1.19454	0.02304
0.97561	0.01814		1.19509	0.02307
0.97638	0.01838		1.19565	0.0231
0.97715	0.01841		1.1962	0.02313
0.97792	0.01828		1.19676	0.02317
0.97869	0.01829		1.19731	0.0232
0.97946	0.01834		1.19787	0.02323
0.98024	0.01854		1.19842	0.02326
0.98101	0.01856		1.19898	0.02329
0.98179	0.01848		1.19953	0.02332
0.98257	0.01848		1.20009	0.02336
0.98335	0.01862		1.20064	0.02339
0.98413	0.01861		1.2012	0.02342
0.98491	0.01852		1.20175	0.02345
0.98569	0.01851		1.20231	0.02348
0.98648	0.01869		1.20286	0.02351
0.98726	0.0187		1.20342	0.02355
0.98805	0.01881		1.20397	0.02358
0.98884	0.01882		1.20453	0.02361
0.98962	0.01885		1.20508	0.02364
0.99042	0.01882		1.20564	0.02367
0.99121	0.01881		1.20619	0.0237
0.992	0.01893		1.20675	0.02374
0.99279	0.01891		1.2073	0.02377
0.99359	0.01902		1.20786	0.0238
0.99439	0.01907		1.20841	0.02383
0.99518	0.01901		1.20896	0.02386
0.99598	0.01894		1.20952	0.02389
0.99678	0.01904		1.21007	0.02393
0.99759	0.01919		1.21063	0.02396
0.99839	0.01921		1.21118	0.02399
0.99919	0.01925		1.21174	0.02402
1	0.01925		1.21229	0.02405
1.00081	0.01924		1.21285	0.02408
1.00162	0.01932		1.2134	0.02412
1.00243	0.01934		1.21396	0.02415
1.00324	0.01934		1.21451	0.02418
1.00405	0.01936		1.21507	0.02421
1.00486	0.01938		1.21562	0.02424
1.00568	0.0194		1.21618	0.02427
1.00649	0.01942		1.21673	0.02431
1.00731	0.01949		1.21729	0.02434
1.00813	0.01953		1.21784	0.02437
1.00895	0.01955		1.2184	0.0244
1.00977	0.01955		1.21895	0.02443
1.01059	0.01951		1.21951	0.02446
1.01142	0.01953		1.22006	0.0245
1.01224	0.01971		1.22062	0.02453
1.01307	0.01978		1.22117	0.02456
1.0139	0.01975		1.22173	0.02459
1.01473	0.01974		1.22228	0.02462
1.01556	0.01975		1.22284	0.02465
1.01639	0.01977		1.22339	0.02469
1.01723	0.01979		1.22395	0.02472
1.01806	0.01983		1.2245	0.02475
1.0189	0.0199		1.22506	0.02478
1.01974	0.01997		1.22561	0.02481
1.02058	0.01997		1.22617	0.02484
1.02142	0.01998		1.22672	0.02488
1.02226	0.01998		1.22727	0.02491
1.0231	0.01997		1.22783	0.02494
1.02395	0.02005		1.22838	0.02497
1.02479	0.02008		1.22894	0.025
1.02564	0.02012		1.22949	0.02503
1.02649	0.0202		1.23005	0.02507
1.02734	0.02016		1.2306	0.0251
1.02819	0.02014		1.23116	0.02513
1.02905	0.02013		1.23171	0.02516
1.0299	0.02018		1.23227	0.02519
1.03076	0.02018		1.23282	0.02522
1.03161	0.02027		1.23338	0.02526
1.03247	0.02037		1.23393	0.02529
1.03333	0.02036		1.23449	0.02532
1.0342	0.02039		1.23504	0.02535
1.03506	0.02031		1.2356	0.02538
1.03592	0.02038		1.23615	0.02541
1.03679	0.02033		1.23671	0.02544
1.03766	0.02038		1.23726	0.02548
1.03853	0.02041		1.23782	0.02551
1.0394	0.02041		1.23837	0.02554
1.04027	0.02044		1.23893	0.02557
1.04114	0.02045		1.23948	0.0256
1.04202	0.0205		1.24004	0.02563
1.04289	0.0205		1.24059	0.02567
1.04377	0.02053		1.24115	0.0257
1.04465	0.02054		1.2417	0.02573
1.04553	0.02056		1.24226	0.02576
1.04641	0.02057		1.24281	0.02579
1.0473	0.02059		1.24337	0.02582
1.04818	0.02063		1.24392	0.02586
1.04907	0.02081		1.24448	0.02589
1.04996	0.02089		1.24503	0.02592
1.05085	0.02079		1.24558	0.02595
1.05174	0.02073		1.24614	0.02598
1.05263	0.02074		1.24669	0.02601
1.05353	0.02075		1.24725	0.02605
1.05442	0.02069		1.2478	0.02608
1.05532	0.02074		1.24836	0.02611
1.05622	0.02076		1.24891	0.02614
1.05712	0.02076		1.24947	0.02617
1.05802	0.0208		1.25002	0.0262
1.05892	0.02079		1.25058	0.02624
1.05983	0.02081		1.25113	0.02627
1.06074	0.0208		1.25169	0.0263
1.06164	0.02081		1.25224	0.02633
1.06255	0.02085		1.2528	0.02636
1.06346	0.02084		1.25335	0.02639
1.06438	0.02086		1.25391	0.02643
1.06529	0.02089		1.25446	0.02646
1.06621	0.02083		1.25502	0.02649
1.06713	0.02089		1.25557	0.02652
1.06804	0.02088		1.25613	0.02655
1.06897	0.02092		1.25668	0.02658
1.06989	0.02095		1.25724	0.02662
1.07081	0.02093		1.25779	0.02665
1.07174	0.02096		1.25835	0.02668
1.07266	0.02094		1.2589	0.02671
1.07359	0.02096		1.25946	0.02674
1.07452	0.02096		1.26001	0.02677
1.07546	0.02099		1.26057	0.02681
1.07639	0.02101		1.26112	0.02684
1.07732	0.02102		1.26168	0.02687
1.07826	0.02101		1.26223	0.0269
1.0792	0.02081		1.26279	0.02693
1.08014	0.02087		1.26334	0.02696
1.08108	0.02094		1.26389	0.027
1.08202	0.02098		1.26445	0.02703
1.08297	0.02101		1.265	0.02706
1.08392	0.02106		1.26556	0.02709
1.08486	0.02106		1.26611	0.02712
1.08581	0.02134		1.26667	0.02715
1.08677	0.02138		1.26722	0.02719
1.08772	0.02118		1.26778	0.02722
1.08867	0.0211		1.26833	0.02725
1.08963	0.0211		1.26889	0.02728
1.09059	0.02113		1.26944	0.02731
1.09155	0.02116		1.27	0.02734
1.09251	0.0211		1.27055	0.02738
1.09347	0.02104		1.27111	0.02741
1.09444	0.02102		1.27166	0.02744
1.09541	0.02116		1.27222	0.02747
1.09637	0.02135		1.27277	0.0275
1.09735	0.02129		1.27333	0.02753
1.09832	0.02134		1.27388	0.02757
1.09929	0.02128		1.27444	0.0276
1.10027	0.02129		1.27499	0.02763
1.10124	0.02128		1.27555	0.02766
1.10222	0.02135		1.2761	0.02769
1.1032	0.0214		1.27666	0.02772
1.10419	0.0215		1.27721	0.02776
1.10517	0.02149		1.27777	0.02779
1.10616	0.0216		1.27832	0.02782
1.10714	0.02155		1.27888	0.02785
1.10813	0.02155		1.27943	0.02788
1.10912	0.02152		1.27999	0.02791
1.11012	0.0216		1.28054	0.02795
1.11111	0.02153		1.28109	0.02798
1.11211	0.0216		1.28165	0.02801
1.11311	0.02161		1.2822	0.02804
1.11411	0.02163		1.28276	0.02807
1.11511	0.02164		1.28331	0.0281
1.11611	0.02162		1.28387	0.02814
1.11712	0.02168		1.28442	0.02817
1.11812	0.02176		1.28498	0.0282
1.11913	0.02175		1.28553	0.02823
1.12014	0.02175		1.28609	0.02826
1.12116	0.02179		1.28664	0.02829
1.12217	0.02176		1.2872	0.02832
1.12319	0.02179		1.28775	0.02836
1.12421	0.0217		1.28831	0.02839
1.12523	0.0218		1.28886	0.02842
1.12625	0.02195		1.28942	0.02845
1.12727	0.02195		1.28997	0.02848
1.1283	0.02185		1.29053	0.02851
1.12933	0.02154		1.29108	0.02855
1.13036	0.02157		1.29164	0.02858
1.13139	0.02167		1.29219	0.02861
1.13242	0.02223		1.29275	0.02864
1.13346	0.02236		1.2933	0.02867
1.13449	0.02219		1.29386	0.0287
1.13553	0.02195		1.29441	0.02874
1.13657	0.02182		1.29497	0.02877
1.13761	0.02188		1.29552	0.0288
1.13866	0.0219		1.29608	0.02883
1.13971	0.02179		1.29663	0.02886
1.14075	0.02173		1.29719	0.02889
1.1418	0.02184		1.29774	0.02893
1.14286	0.02202		1.2983	0.02896
1.14391	0.02162		1.29885	0.02899
1.14497	0.0218		1.2994	0.02902
1.14603	0.02203		1.29996	0.02905
1.14709	0.02219		1.30051	0.02908
1.14815	0.02218		1.30107	0.02912
1.14921	0.02236		1.30162	0.02915
1.15028	0.02232		1.30218	0.02918
1.15135	0.02204		1.30273	0.02921
1.15242	0.0222		1.30329	0.02924
1.15349	0.02229		1.30384	0.02927
1.15456	0.02219		1.3044	0.02931
1.15564	0.02229		1.30495	0.02934
1.15672	0.02227		1.30551	0.02937
1.1578	0.02227		1.30606	0.0294
1.15888	0.02239		1.30662	0.02943
1.15996	0.02254		1.30717	0.02946
1.16105	0.02248		1.30773	0.0295
1.16214	0.02249		1.30828	0.02953
1.16323	0.02218		1.30884	0.02956
1.16432	0.02228		1.30939	0.02959
1.16541	0.02267		1.30995	0.02962
1.16651	0.02268		1.3105	0.02965
1.16761	0.02205		1.31106	0.02969
1.16871	0.02279		1.31161	0.02972
1.16981	0.02298		1.31217	0.02975
1.17092	0.02291		1.31272	0.02978
1.17202	0.0224		1.31328	0.02981
1.17313	0.02238		1.31383	0.02984
1.17424	0.02258		1.31439	0.02988
1.17536	0.0229		1.31494	0.02991
1.17647	0.02277		1.3155	0.02994
1.17759	0.02298		1.31605	0.02997
1.17871	0.02277		1.31661	0.03
1.17983	0.02296		1.31716	0.03003
1.18095	0.02294		1.31771	0.03007
1.18208	0.02304		1.31827	0.0301
1.18321	0.02311		1.31882	0.03013
1.18434	0.02306		1.31938	0.03016
1.18547	0.02306		1.31993	0.03019
1.1866	0.02311		1.32049	0.03022
1.18774	0.02323		1.32104	0.03026
1.18888	0.02322		1.3216	0.03029
1.19002	0.02341		1.32215	0.03032
1.19116	0.02307		1.32271	0.03035
1.19231	0.02349		1.32326	0.03038
1.19346	0.0235		1.32382	0.03041
1.19461	0.02331		1.32437	0.03045
1.19576	0.02367		1.32493	0.03048
1.19691	0.0236		1.32548	0.03051
1.19807	0.0234		1.32604	0.03054
1.19923	0.02373		1.32659	0.03057
1.20039	0.02377		1.32715	0.0306
1.20155	0.02382		1.3277	0.03064
1.20272	0.02387		1.32826	0.03067
1.20388	0.02396		1.32881	0.0307
1.20505	0.02396		1.32937	0.03073
1.20623	0.02402		1.32992	0.03076
1.2074	0.02408		1.33048	0.03079
1.20858	0.02414		1.33103	0.03083
1.20976	0.02421		1.33159	0.03086
1.21094	0.02427		1.33214	0.03089
1.21212	0.02428		1.3327	0.03092
1.21331	0.02436		1.33325	0.03095
1.2145	0.02437		1.33381	0.03098
1.21569	0.02446		1.33436	0.03102
1.21688	0.02451		1.33492	0.03105
1.21807	0.02456		1.33547	0.03108
1.21927	0.02462		1.33602	0.03111
1.22047	0.02473		1.33658	0.03114
1.22167	0.02475		1.33713	0.03117
1.22288	0.02482		1.33769	0.0312
1.22409	0.02486		1.33824	0.03124
1.2253	0.02495		1.3388	0.03127
1.22651	0.02495		1.33935	0.0313
1.22772	0.02507		1.33991	0.03133
1.22894	0.02511		1.34046	0.03136
1.23016	0.02517		1.34102	0.03139
1.23138	0.02526		1.34157	0.03143
1.2326	0.0253		1.34213	0.03146
1.23383	0.02538		1.34268	0.03149
1.23506	0.02547		1.34324	0.03152
1.23629	0.02553		1.34379	0.03155
1.23752	0.02553		1.34435	0.03158
1.23876	0.0256		1.3449	0.03162
1.24	0.02568
1.24124	0.02575
1.24248	0.02581
1.24373	0.02591
1.24498	0.02593
1.24623	0.02609
1.24748	0.02604
1.24874	0.0262
1.25	0.02622
1.25126	0.02629
1.25253	0.02633
1.25379	0.02647
1.25506	0.02647
1.25633	0.02654
1.25761	0.02667
1.25888	0.02677
1.26016	0.02678
1.26144	0.0268
1.26273	0.02697
1.26402	0.02696
1.26531	0.02709
1.2666	0.02715
1.26789	0.02722
1.26919	0.02722
1.27049	0.02738
1.27179	0.02744
1.2731	0.02747
1.27441	0.02753
1.27572	0.02764
1.27703	0.02769
1.27835	0.0278
1.27967	0.02779
1.28099	0.02797
1.28232	0.02798
1.28364	0.02806
1.28497	0.02814
1.28631	0.02818
1.28764	0.02824
1.28898	0.02826
1.29032	0.0284
1.29167	0.02849
1.29301	0.02854
1.29436	0.02867
1.29572	0.02875
1.29707	0.02885
1.29843	0.02888
1.29979	0.02896
1.30115	0.02907
1.30252	0.02907
1.30389	0.02921
1.30526	0.02931
1.30664	0.02942
1.30802	0.02936
1.3094	0.02965
1.31078	0.02963
1.31217	0.02973
1.31356	0.02978
1.31495	0.02984
1.31635	0.03002
1.31775	0.0301
1.31915	0.03005
1.32055	0.03021
1.32196	0.03032
1.32337	0.03028
1.32479	0.03049
1.3262	0.03064
1.32762	0.03068
1.32905	0.03079
1.33047	0.03088
1.3319	0.031
1.33333	0.03098
1.33477	0.03111
1.33621	0.03116
1.33765	0.0313
1.33909	0.03142
1.34054	0.03149
1.34199	0.03163
1.34345	0.03161
1.3449	0.03173
1.34636	0.03181
1.34783	0.03199
1.34929	0.03212
1.35076	0.03231
1.35224	0.0322
1.35371	0.03227
1.35519	0.03257
1.35667	0.03244
1.35816	0.03249
1.35965	0.0326
1.36114	0.03298
1.36264	0.03304
1.36414	0.03304
1.36564	0.03308
1.36714	0.03339
1.36865	0.03339
1.37017	0.03365
1.37168	0.03372
1.3732	0.0337
1.37472	0.03394
1.37625	0.03381
1.37778	0.03398
1.37931	0.0342
1.38085	0.03445
1.38239	0.03442
1.38393	0.03474
1.38547	0.03485
1.38702	0.03495
1.38858	0.03513
1.39013	0.03509
1.39169	0.0351
1.39326	0.03534
1.39483	0.03537
1.3964	0.03568
1.39797	0.03616
1.39955	0.03572
1.40113	0.03621
1.40271	0.03625
1.4043	0.03649
1.4059	0.03662
1.40749	0.0364
1.40909	0.037
1.41069	0.03726
1.4123	0.03696
1.41391	0.03731
1.41553	0.0375
1.41714	0.03771
1.41876	0.03788
1.42039	0.03792
1.42202	0.0386
1.42365	0.03824
1.42529	0.03877
1.42693	0.0386
1.42857	0.03899
1.43022	0.03923
1.43187	0.03918
1.43353	0.03969
1.43519	0.03997
1.43685	0.03995
1.43852	0.04028
1.44019	0.04129
1.44186	0.04075
1.44354	0.04099
1.44522	0.0414
1.44691	0.04157
1.4486	0.04215
1.45029	0.04113
1.45199	0.0426
1.45369	0.0427
1.4554	0.0427
1.45711	0.04303
1.45882	0.043
1.46054	0.04363
1.46226	0.04383
1.46399	0.04435
1.46572	0.04476
1.46746	0.04405
1.46919	0.04496
1.47094	0.04563
1.47268	0.04641
1.47444	0.04591
1.47619	0.0462
1.47795	0.04693
1.47971	0.04704
1.48148	0.04727
1.48325	0.04752
1.48503	0.04659
1.48681	0.04831
1.4886	0.04882
1.49038	0.04865
1.49218	0.0494
1.49398	0.05066
1.49578	0.05002
1.49758	0.04912
1.4994	0.05093
1.50121	0.05082
1.50303	0.05175
1.50485	0.05273
1.50668	0.05203
1.50852	0.05204
1.51035	0.05365
1.5122	0.0535
1.51404	0.05451
1.51589	0.05408
1.51775	0.05509
1.51961	0.0558
1.52147	0.05641
1.52334	0.05647
1.52522	0.05568
1.52709	0.05553
1.52898	0.05789
1.53086	0.05641
1.53276	0.05813
1.53465	0.05648
1.53656	0.05946
1.53846	0.05791
1.54037	0.05965
1.54229	0.06018
1.54421	0.06131
1.54613	0.06003
1.54806	0.06034
1.55	0.06053
1.55194	0.06068
1.55388	0.06143
1.55583	0.06086
1.55779	0.06223
1.55975	0.06363
1.56171	0.06452
1.56368	0.06325
1.56566	0.06449
1.56764	0.06335
1.56962	0.06568
1.57161	0.06604
1.5736	0.06691
1.5756	0.06572
1.57761	0.06669
1.57962	0.06752
1.58163	0.06792
1.58365	0.06836
1.58568	0.06915
1.58771	0.06999
1.58974	0.06937
1.59178	0.06922
1.59383	0.07195
1.59588	0.07139
1.59794	0.07314
1.6	0.07226
1.60207	0.07204
1.60414	0.07332
1.60622	0.07366
1.6083	0.07405
1.61039	0.0743
1.61248	0.07498
1.61458	0.07524
1.61669	0.07674
1.6188	0.0762
1.62092	0.07707
1.62304	0.07721
1.62516	0.07933
1.6273	0.07879
1.62943	0.07836
1.63158	0.07946
1.63373	0.08036
1.63588	0.07981
1.63804	0.08106
1.64021	0.08079
1.64238	0.08191
1.64456	0.08147
1.64675	0.0825
1.64894	0.08354
1.65113	0.08112
1.65333	0.08285
1.65554	0.08321
1.65775	0.08385
1.65997	0.08393
1.6622	0.08547
1.66443	0.08486
1.66667	0.08629
1.66891	0.08534
1.67116	0.08589
1.67341	0.086
1.67568	0.08786
1.67794	0.08804
1.68022	0.08775
1.6825	0.08808
1.68478	0.08818
1.68707	0.08908
1.68937	0.08926
1.69168	0.08832
1.69399	0.09021
1.69631	0.09051
1.69863	0.09055
1.70096	0.09047
1.7033	0.09132
1.70564	0.09202
1.70799	0.09159
1.71034	0.09166
1.71271	0.0918
1.71508	0.09266
1.71745	0.09247
1.71983	0.09226
1.72222	0.09334
1.72462	0.09348
1.72702	0.09396
1.72943	0.09413
1.73184	0.09494
1.73427	0.09403
1.73669	0.09456
1.73913	0.09557
1.74157	0.09618
1.74402	0.09622
1.74648	0.0965
1.74894	0.09614
1.75141	0.09679
1.75389	0.09712
1.75637	0.0974
1.75887	0.0972
1.76136	0.0977
1.76387	0.09778
1.76638	0.09824
1.7689	0.09823
1.77143	0.09945
1.77396	0.09932
1.7765	0.09944
1.77905	0.09956
1.78161	0.09993
1.78417	0.10007
1.78674	0.09972
1.78932	0.10002
1.79191	0.1012
1.7945	0.10145
1.7971	0.10174
1.79971	0.10145
1.80233	0.1017
1.80495	0.10212
1.80758	0.10297
1.81022	0.10264
1.81287	0.10326
1.81552	0.10397
1.81818	0.10359
1.82085	0.10434
1.82353	0.10418
1.82622	0.10454
1.82891	0.10465
1.83161	0.10479
1.83432	0.10458
1.83704	0.10557
1.83976	0.10633
1.8425	0.10601
1.84524	0.10635
1.84799	0.10721
1.85075	0.10679
1.85351	0.10682
1.85629	0.10776
1.85907	0.10748
1.86186	0.10781
1.86466	0.1086
1.86747	0.10815
1.87029	0.10828
1.87311	0.10918
1.87595	0.10957
1.87879	0.10959
1.88164	0.10971
1.8845	0.11009
1.88737	0.11065
1.89024	0.11049
1.89313	0.11133
1.89602	0.11096
1.89893	0.11187
1.90184	0.11187
1.90476	0.11186
1.90769	0.11239
1.91063	0.11274
1.91358	0.11293
1.91654	0.11281
1.9195	0.11382
1.92248	0.11382
1.92547	0.11437
1.92846	0.11436
1.93146	0.11426
1.93448	0.1155
1.9375	0.11548
1.94053	0.11571
1.94357	0.11713
1.94662	0.1161
1.94969	0.11701
1.95276	0.11701
1.95584	0.11734
1.95893	0.11803
1.96203	0.11795
1.96513	0.11881
1.96825	0.11958
1.97138	0.11973
1.97452	0.12015
1.97767	0.12008
1.98083	0.12069
1.984	0.1211
1.98718	0.12197
1.99037	0.1223
1.99357	0.12254
1.99678	0.12279
2	0.12357
2.00323	0.12466
2.00647	0.12492
2.00972	0.1251
2.01299	0.12575
2.01626	0.12561
2.01954	0.12614
2.02284	0.12672
2.02614	0.1276
2.02946	0.1279
2.03279	0.12871
2.03612	0.12905
2.03947	0.12964
2.04283	0.1308
2.0462	0.13083
2.04959	0.13164
2.05298	0.13239
2.05638	0.13328
2.0598	0.13334
2.06323	0.13368
2.06667	0.13405
2.07012	0.13502
2.07358	0.13545
2.07705	0.13554
2.08054	0.13653
2.08403	0.13803
2.08754	0.13762
2.09106	0.13874
2.09459	0.13863
2.09814	0.13923
2.10169	0.14063
2.10526	0.14048
2.10884	0.14171
2.11244	0.14245
2.11604	0.1435
2.11966	0.1437
2.12329	0.1449
2.12693	0.14647
2.13058	0.14763
2.13425	0.14808
2.13793	0.149
2.14162	0.14932
2.14533	0.15043
2.14905	0.15194
2.15278	0.1523
2.15652	0.15379
2.16028	0.15545
2.16405	0.15603
2.16783	0.15661
2.17163	0.15721
2.17544	0.15804
2.17926	0.16033
2.1831	0.16114
2.18695	0.16129
2.19081	0.16326
2.19469	0.16503
2.19858	0.1664
2.20249	0.16911
2.20641	0.16858
2.21034	0.16995
2.21429	0.17069
2.21825	0.17282
2.22222	0.17356
2.22621	0.17496
2.23022	0.1766
2.23423	0.17863
2.23827	0.17756
2.24231	0.18017
2.24638	0.18192
2.25045	0.18295
2.25455	0.18413
2.25865	0.18529
2.26277	0.18732
2.26691	0.18879
2.27106	0.19099
2.27523	0.19273
2.27941	0.1945
2.28361	0.19627
2.28782	0.19768
2.29205	0.19831
2.2963	0.19997
2.30056	0.20336
2.30483	0.20385
2.30912	0.20624
2.31343	0.20733
2.31776	0.20886
2.3221	0.21088
2.32645	0.21197
2.33083	0.21441
2.33522	0.2148
2.33962	0.21793
2.34405	0.2193
2.34848	0.22033
2.35294	0.22292
2.35741	0.22513
2.3619	0.22779
2.36641	0.22922
2.37094	0.23108
2.37548	0.23229
2.38004	0.23548
2.38462	0.23662
2.38921	0.23889
2.39382	0.24258
2.39845	0.24281
2.4031	0.24399
2.40777	0.24836
2.41245	0.24832
2.41715	0.25142
2.42188	0.25337
2.42661	0.2552
2.43137	0.25916
2.43615	0.26023
2.44094	0.26188
2.44576	0.26422
2.45059	0.26549
2.45545	0.26853
2.46032	0.26924
2.46521	0.27363
2.47012	0.27505
2.47505	0.27732
2.48	0.28085
2.48497	0.28147
2.48996	0.28457
2.49497	0.28876
2.5	0.29041
2.50505	0.29422
2.51012	0.29429
2.51521	0.29768
2.52033	0.29881
2.52546	0.30336
2.53061	0.30555
2.53579	0.30623
2.54098	0.30887
2.5462	0.30949
2.55144	0.31476
2.5567	0.31724
2.56198	0.31829
2.56729	0.32249
2.57261	0.32415
2.57796	0.32503
2.58333	0.32763
2.58873	0.33138
2.59414	0.33289
2.59958	0.33495
2.60504	0.33872
2.61053	0.34173
2.61603	0.34434
2.62156	0.34589
2.62712	0.34921
2.6327	0.35207
2.6383	0.35392
2.64392	0.35814
2.64957	0.35857
2.65525	0.36278
2.66094	0.36563
2.66667	0.3664
2.67241	0.37149
2.67819	0.37166
2.68398	0.37527
2.6898	0.37931
2.69565	0.38053
2.70153	0.38386
2.70742	0.3841
2.71335	0.38781
2.7193	0.38985
2.72527	0.3915
2.73128	0.39573
2.73731	0.39889
2.74336	0.40149
2.74945	0.40052
2.75556	0.40346
2.76169	0.40913
2.76786	0.40986
2.77405	0.41191
2.78027	0.41706
2.78652	0.41857
2.79279	0.4201
2.7991	0.42451
2.80543	0.42904
2.81179	0.43261
2.81818	0.43187
2.8246	0.43586
2.83105	0.43849
2.83753	0.43869
2.84404	0.44574
2.85057	0.44623
2.85714	0.44913
2.86374	0.45001
2.87037	0.45341
2.87703	0.45626
2.88372	0.45429
2.89044	0.4628
2.8972	0.46315
2.90398	0.47061
2.9108	0.47214
2.91765	0.47051
2.92453	0.47713
2.93144	0.47647
2.93839	0.47844
2.94537	0.48146
2.95238	0.48363
2.95943	0.48813
2.96651	0.49492
2.97362	0.49186
2.98077	0.49494
2.98795	0.49178
2.99517	0.49454
3.00242	0.50029
3.00971	0.50268
3.01703	0.50551
3.02439	0.50876
3.03178	0.51398
3.03922	0.51489
3.04668	0.51589
3.05419	0.51729
3.06173	0.51804
3.06931	0.53147
3.07692	0.52262
3.08458	0.52939
3.09227	0.53605
3.1	0.53624
3.10777	0.54676
3.11558	0.53706
3.12343	0.54959
3.13131	0.54773
3.13924	0.55158
3.14721	0.54742
3.15522	0.5565
3.16327	0.55996
3.17136	0.55845
3.17949	0.56796
3.18766	0.57692
3.19588	0.5583
3.20413	0.57865
3.21244	0.57302
3.22078	0.58557
3.22917	0.59299
3.2376	0.59265
3.24607	0.59085
3.25459	0.60555
3.26316	0.60666
3.27177	0.60818
3.28042	0.61022
3.28912	0.61326
3.29787	0.61347
3.30667	0.6298
3.31551	0.63312
3.3244	0.63615
3.33333	0.63606
3.34232	0.64668
3.35135	0.64392
3.36043	0.64256
3.36957	0.65453
3.37875	0.64996
3.38798	0.66066
3.39726	0.67865
3.40659	0.67598
3.41598	0.69763
3.42541	0.68347
3.4349	0.71284
3.44444	0.68361
3.45404	0.70848
3.46369	0.70086
3.47339	0.73586
3.48315	0.7124
3.49296	0.72157
3.50282	0.7421
3.51275	0.74346
3.52273	0.7444
3.53276	0.7743
3.54286	0.77255
3.55301	0.77698
3.56322	0.79894
3.57349	0.78236
3.58382	0.79179
3.5942	0.80185
3.60465	0.76934
3.61516	0.80408
3.62573	0.77804
3.63636	0.85903
3.64706	0.82329
3.65782	0.82649
3.66864	0.79807
3.67953	0.83062
3.69048	0.86428
3.70149	0.88338
3.71257	0.92638
3.72372	0.90327
3.73494	0.88692
3.74622	0.88255
3.75758	0.88904
3.769	0.89096
3.78049	0.90006
3.79205	0.91454
3.80368	0.91572
3.81538	0.94102
3.82716	0.8843
3.83901	0.97707
3.85093	1.00349
3.86293	0.93473
3.875	0.96707
3.88715	1.00009
3.89937	0.98763
3.91167	1.03261
3.92405	1.05127
3.93651	1.02151
3.94904	1.09276
3.96166	1.0971
3.97436	1.02252
3.98714	1.08692
4	1.08035
4.01294	1.07792
4.02597	1.06074
4.03909	1.12544
4.05229	1.16416
4.06557	1.16574
4.07895	1.20653
4.09241	1.22653
4.10596	1.20528
4.1196	1.21266
4.13333	1.18991
4.14716	1.29859
4.16107	1.27216
4.17508	1.28027
4.18919	1.26677
4.20339	1.32551
4.21769	1.32181
4.23208	1.32821
4.24658	1.41301
4.26117	1.40258
4.27586	1.41573
4.29066	1.46755
4.30556	1.45877
4.32056	1.49715
4.33566	1.54158
4.35088	1.54776
4.3662	1.57004
4.38163	1.58446
4.39716	1.57071
4.41281	1.67264
4.42857	1.69543
4.44444	1.74592
4.46043	1.74658
4.47653	1.81076
4.49275	1.83655
4.50909	1.86136
4.52555	1.89224
4.54212	1.89273
4.55882	1.92155
4.57565	1.95209
4.59259	2.02981
4.60967	1.98954
4.62687	2.08179
4.64419	2.07702
4.66165	2.2061
4.67925	2.15742
4.69697	2.23544
4.71483	2.21583
4.73282	2.33375
4.75096	2.31364
4.76923	2.3817
4.78764	2.37217
4.8062	2.40563
4.8249	2.48897
4.84375	2.51275
4.86275	2.53002
4.88189	2.52277
4.90119	2.59302
4.92063	2.57243
4.94024	2.65008
4.96	2.64383
4.97992	2.73318
5	2.65038
5.02024	2.74359
5.04065	2.78055
5.06122	2.86789
5.08197	2.84206
5.10288	2.94079
5.12397	2.95897
5.14523	3.04594
5.16667	3.14955
5.18828	3.24962
5.21008	3.31311
5.23207	3.10982
5.25424	3.31666
5.2766	3.44685
5.29915	3.45211
5.32189	3.62851
5.34483	3.73736
5.36797	3.58756
5.3913	3.62108
5.41485	3.49737
5.4386	3.67613
5.46256	3.6274
5.48673	3.568
5.51111	3.50052
5.53571	3.51729
5.56054	3.60528
5.58559	3.21255
5.61086	3.62304
5.63636	3.23341
5.6621	3.24177
5.68807	3.35961
5.71429	3.38077
5.74074	3.15891
5.76744	3.19702
5.79439	2.76496
5.8216	2.81789
5.84906	2.88334
5.87678	2.12962
5.90476	2.62412
5.93301	2.82497
5.96154	2.31751
5.99034	3.01973
6.01942	2.3876
6.04878	2.12294
6.07843	1.91932
6.10837	0.73571
6.13861	1.89752
6.16915	4.21115
6.2	3.37775

## Sheet: FigS4
FigS4
Delay	delta A H2O		Delay	delta A MeOH		Delay	delta A AgNO3
-80.4069	-8.86007e-05		-80.3667	-0.000536881		-80.3953	-0.00374
-70.4069	-0.00943		-70.3667	0.00187		-70.3953	-0.00181
-60.4069	-0.0056		-60.3667	-0.000749323		-60.3953	0.00295
-50.4069	5.58934e-05		-50.3667	-0.0033		-50.3953	0.00998
-45.4069	-0.00377		-45.3667	-0.00183		-45.3953	0.000941095
-40.4069	-0.00275		-40.3667	0.00259		-40.3953	-0.000970317
-35.4069	-0.00111		-35.3667	-0.00249		-35.3953	-0.000277215
-30.4069	0.00329		-30.3667	0.000801292		-30.3953	-0.00518
-25.4069	0.00177		-25.3667	-0.00625		-25.3953	-0.00261
-20.4069	0.00643		-20.3667	-0.000685648		-20.3953	0.00809
-15.4069	0.00606		-15.3667	0.00938		-15.3953	0.00081265
-12.4069	-0.00192		-12.3667	0.00253		-12.3953	-0.000579646
-10.4069	-0.000690339		-10.3667	-0.00205		-10.3953	-0.00139
-8.40694	0.0082		-8.36674	-0.00671		-8.39531	-0.00483
-5.40694	-0.00188		-5.36674	-0.00096928		-5.39531	0.000199987
-4.40694	-0.00176		-4.36674	-0.00506		-4.39531	0.0037
-3.40694	0.00173		-3.36674	0.000802168		-3.39531	-0.00508
-2.40694	0.000201604		-2.36674	0.00266		-2.39531	-0.00645
-1.90694	0.00648		-1.86674	0.00251		-1.89531	-0.00248
-1.90694	0.00648		-1.86674	0.00251		-1.89531	-0.00248
-1.40694	0.00156		-1.36674	-0.00083584		-1.39531	0.00118
-1.20694	-0.00453		-1.16674	0.00231		-1.19531	0.000957108
-1.10694	-0.000925721		-1.06674	-0.00165		-1.09531	0.00311
-1.00694	-0.000770988		-0.96674	0.000787617		-0.99531	0.00412
-0.90694	-0.0058		-0.86674	-0.00408		-0.89531	-6.29085e-05
-0.85694	-0.00479		-0.81674	-0.00221		-0.84531	0.00163
-0.80694	0.0019		-0.76674	0.006		-0.79531	0.0012
-0.75694	0.000947045		-0.71674	0.00444		-0.74531	0.00272
-0.70694	0.00403		-0.66674	-0.000257219		-0.69531	0.000259279
-0.65694	0.00334		-0.61674	-0.00133		-0.64531	0.00394
-0.60694	0.00301		-0.56674	-0.00169		-0.59531	0.00488
-0.50694	-0.00821		-0.46674	0.00815		-0.49531	0.000652571
-0.45694	-0.0043		-0.41674	-0.00327		-0.44531	0.00219
-0.40694	-0.00406		-0.36674	-0.00231		-0.39531	0.00302
-0.35694	-0.00445		-0.31674	0.00147		-0.34531	0.000849948
-0.30694	-0.00962		-0.26674	-0.01197		-0.29531	-0.00114
-0.25694	-0.00997		-0.21674	-0.0095		-0.24531	-0.000324898
-0.20694	0.000608904		-0.16674	-0.01047		-0.19531	-0.00922
-0.15694	0.03343		-0.11674	0.02486		-0.14531	-0.00642
-0.10694	0.1365		-0.06674	0.20049		-0.09531	0.07225
-0.05694	0.28594		-0.01674	0.43171		-0.04531	0.26224
-0.00694	0.46395		0.03326	0.8584		0.00469	0.52169
0.04306	0.64696		0.08326	--		0.05469	0.88921
0.09306	0.72085		0.13326	0.9821		0.10469	0.98405
0.14306	0.76962		0.18326	0.91208		0.15469	0.90123
0.19306	0.84611		0.23326	0.93367		0.20469	0.89689
0.24306	0.92527		0.28326	0.98514		0.25469	0.95726
0.29306	0.97433		0.33326	0.99364		0.30469	0.99178
0.34306	1		0.38326	1		0.35469	0.99722
0.39306	0.98996		0.43326	0.97802		0.40469	0.98586
0.44306	0.97902		0.48326	0.95628		0.45469	1
0.49306	0.97898		0.53326	0.93983		0.50469	0.98964
0.54306	0.98136		0.58326	0.93407		0.55469	0.99133
0.59306	0.97022		0.63326	0.92786		0.60469	0.98575
0.69306	0.96248		0.73326	0.90399		0.70469	0.97224
0.79306	0.95847		0.83326	0.88033		0.80469	0.96201
0.89306	0.93959		0.93326	0.86096		0.90469	0.95306
0.99306	0.92215		1.03326	0.85231		1.00469	0.93963
1.09306	0.90259		1.13326	0.84205		1.10469	0.92496
1.19306	0.88826		1.23326	0.8163		1.20469	0.9043
1.29306	0.87577		1.33326	0.81023		1.30469	0.88541
1.39306	0.86046		1.43326	0.80154		1.40469	0.87975
1.49306	0.85525		1.53326	0.77544		1.50469	0.87313
1.59306	0.84869		1.63326	0.78117		1.60469	0.85813
1.69306	0.83409		1.73326	0.78257		1.70469	0.84522
1.79306	0.82273		1.83326	0.7604		1.80469	0.84281
1.89306	0.82159		1.93326	0.74666		1.90469	0.83951
1.99306	0.8245		2.03326	0.74418		2.00469	0.83504
2.09306	0.82296		2.13326	0.74749		2.10469	0.83389
2.19306	0.81474		2.23326	0.73114		2.20469	0.82462
2.29306	0.8124		2.33326	0.73095		2.30469	0.81779
2.39306	0.8173		2.43326	0.73055		2.40469	0.81709
2.49306	0.81672		2.53326	0.71298		2.50469	0.81219
2.59306	0.80812		2.63326	0.71173		2.60469	0.80685
2.79306	0.79056		2.83326	0.7068		2.80469	0.79754
2.99306	0.78695		3.03326	0.70346		3.00469	0.78169
3.19306	0.78604		3.23326	0.70308		3.20469	0.77811
3.39306	0.77364		3.43326	0.69778		3.40469	0.78001
3.59306	0.77148		3.63326	0.68539		3.60469	0.76828
3.79306	0.76056		3.83326	0.67533		3.80469	0.76003
3.99306	0.74341		4.03326	0.66773		4.00469	0.74696
4.19306	0.74188		4.23326	0.66085		4.20469	0.73969
4.39306	0.7376		4.43326	0.65534		4.40469	0.73472
4.59306	0.73717		4.63326	0.65276		4.60469	0.73794
4.84306	0.72353		4.88326	0.64634		4.85469	0.73027
5.09306	0.71561		5.13326	0.63842		5.10469	0.71723
5.34306	0.70946		5.38326	0.64259		5.35469	0.69751
5.59306	0.70237		5.63326	0.63661		5.60469	0.69764
5.84306	0.69601		5.88326	0.62544		5.85469	0.69718
6.09306	0.68933		6.13326	0.62099		6.10469	0.68406
6.34306	0.67962		6.38326	0.61548		6.35469	0.66733
6.59306	0.67712		6.63326	0.60998		6.60469	0.67462
6.84306	0.67094		6.88326	0.604		6.85469	0.67477
7.09306	0.67556		7.13326	0.59838		7.10469	0.66565
7.34306	0.67453		7.38326	0.5892		7.35469	0.65986
7.59306	0.66539		7.63326	0.58392		7.60469	0.65112
8.09306	0.65635		8.13326	0.58152		8.10469	0.63995
8.59306	0.64257		8.63326	0.56952		8.60469	0.62739
9.09306	0.62761		9.13326	0.55602		9.10469	0.63895
9.59306	0.62895		9.63326	0.55269		9.60469	0.61906
10.0931	0.6256		10.1333	0.54746		10.1047	0.60219
10.5931	0.60508		10.6333	0.54083		10.6047	0.59768
11.5931	0.5821		11.6333	0.51871		11.6047	0.58274
12.5931	0.57124		12.6333	0.50757		12.6047	0.57551
13.5931	0.55369		13.6333	0.4944		13.6047	0.55819
14.5931	0.54825		14.6333	0.47624		14.6047	0.54385
15.5931	0.54255		15.6333	0.47059		15.6047	0.5292
16.5931	0.52561		16.6333	0.46		16.6047	0.52985
17.5931	0.5209		17.6333	0.44847		17.6047	0.51252
18.5931	0.51279		18.6333	0.44054		18.6047	0.50439
19.5931	0.50085		19.6333	0.43236		19.6047	0.48961
21.5931	0.48322		21.6333	0.41265		21.6047	0.48319

## Sheet: FigS5
FigS5
0.2 mJ/cm2				0.6 mJ/cm2				1.2 mJ/cm2
Wavelength	0.2ps	1.4ps		Wavelength	0.2ps	1.4ps		Wavelength	0.2ps	1.4ps
349.766	0.10447	0.24888		349.766	-0.06919	0.16504		349.766	0.25551	0.25567
350.918	0.19342	0.08048		350.918	-0.09507	0.07132		350.918	-0.0223	0.26193
352.07	0.01988	0.19622		352.07	-0.10189	0.23552		352.07	0.04084	0.1561
353.223	0.42678	0.02167		353.223	-0.10111	0.1257		353.223	0.07564	0.20863
354.375	0.04356	0.17919		354.375	0.07188	0.18963		354.375	0.02812	0.28558
355.528	0.02682	0.27858		355.528	-0.16526	0.15018		355.528	-0.05548	0.21444
356.681	-0.194	0.20031		356.681	-0.03062	0.28735		356.681	-0.04946	0.15202
357.834	0.03285	0.15735		357.834	-0.14028	0.17422		357.834	-0.20386	0.1081
358.987	-0.09492	0.20762		358.987	-0.31264	0.04195		358.987	-0.2424	0.17738
360.14	-0.08872	0.0872		360.14	-0.35187	0.08843		360.14	-0.22022	0.14367
361.294	0.16902	0.16954		361.294	-0.48538	0.08944		361.294	-0.25439	0.1253
362.447	0.13192	0.25388		362.447	-0.48889	0.15364		362.447	-0.18858	0.1058
363.601	-0.02984	0.17727		363.601	-0.28228	0.12128		363.601	-0.23634	0.14011
364.755	0.09935	0.20826		364.755	-0.26447	0.16076		364.755	-0.21235	0.11416
365.909	0.05826	0.04864		365.909	-0.1588	0.06699		365.909	-0.15552	0.20474
367.063	-0.08162	0.02261		367.063	-0.18059	0.10765		367.063	-0.10511	0.12742
368.217	0.04445	0.18612		368.217	-0.06298	0.1013		368.217	-0.17145	0.08384
369.371	-0.09586	0.08512		369.371	-0.12114	0.01726		369.371	-0.21478	0.08879
370.526	-0.21155	0.11821		370.526	-0.2049	0.05041		370.526	-0.19731	0.08043
371.68	0.04836	0.00209		371.68	-0.33118	0.06909		371.68	-0.31281	0.02654
372.835	-0.20183	-0.04847		372.835	-0.40793	0.09926		372.835	-0.26516	0.09381
373.99	-0.05984	0.12166		373.99	-0.51	-0.01278		373.99	-0.24286	-0.04314
375.145	-0.1788	0.04585		375.145	-0.53937	-0.01303		375.145	-0.28153	0.02958
376.3	-0.2363	-0.0293		376.3	-0.52631	-0.04385		376.3	-0.2097	0.03062
377.456	-0.06428	-0.17617		377.456	-0.47924	-0.05139		377.456	-0.29099	-0.00295
378.611	0.06439	0.07675		378.611	-0.37752	-0.06876		378.611	-0.22582	-0.0523
379.767	-0.27906	0.16848		379.767	-0.26244	-0.01448		379.767	-0.35671	-0.02783
380.922	-0.32204	0.05755		380.922	-0.33685	-0.0488		380.922	-0.37339	-0.01869
382.078	-0.23488	-0.06952		382.078	-0.49517	-0.10651		382.078	-0.40721	-0.09437
383.234	-0.36422	-0.05862		383.234	-0.5093	-0.09287		383.234	-0.44173	-0.0172
384.39	-0.53613	-0.12511		384.39	-0.60846	-0.0702		384.39	-0.52873	-0.02133
385.547	-0.5008	0.01008		385.547	-0.54409	-0.03801		385.547	-0.55379	-0.039
386.703	-0.63783	-0.01226		386.703	-0.68981	-0.04485		386.703	-0.60421	-0.07629
387.86	-0.52533	-0.08239		387.86	-0.76733	-0.08019		387.86	-0.65825	-0.11806
389.016	-0.4627	-0.17675		389.016	-0.80418	-0.12465		389.016	-0.67926	-0.1151
390.173	-0.51497	-0.13006		390.173	-0.83632	-0.10853		390.173	-0.57785	-0.14498
391.33	-0.47843	-0.05052		391.33	-0.79175	-0.22812		391.33	-0.60423	-0.18408
392.487	-0.52699	-0.11052		392.487	-0.6836	-0.15093		392.487	-0.61738	-0.18824
393.644	-0.51778	-0.12017		393.644	-0.60611	-0.25252		393.644	-0.60911	-0.21303
394.802	-0.56141	-0.13963		394.802	-0.52346	-0.22292		394.802	-0.6492	-0.20138
395.959	-0.54458	-0.14829		395.959	-0.58477	-0.24934		395.959	-0.70556	-0.22661
397.117	-0.66665	-0.12212		397.117	-0.6058	-0.2543		397.117	-0.73795	-0.23953
398.275	-0.66879	-0.19659		398.275	-0.73897	-0.25009		398.275	-0.82179	-0.24012
399.433	-0.76902	-0.21075		399.433	-0.77317	-0.31542		399.433	-0.8641	-0.28151
400.591	-0.8709	-0.24171		400.591	-0.85717	-0.28744		400.591	-0.97792	-0.29936
401.749	-0.91473	-0.27979		401.749	-0.95028	-0.28299		401.749	-1.00869	-0.25523
402.907	-0.9939	-0.22035		402.907	-0.9897	-0.26786		402.907	-1.07184	-0.30751
404.066	-0.88277	-0.27403		404.066	-1.00469	-0.33522		404.066	-1.11663	-0.30933
405.224	-0.88546	-0.34123		405.224	-1.13218	-0.32097		405.224	-1.1846	-0.33371
406.383	-0.84356	-0.26146		406.383	-1.14976	-0.32738		406.383	-1.16779	-0.3635
407.542	-0.78707	-0.28558		407.542	-1.13848	-0.34558		407.542	-1.13558	-0.34112
408.701	-0.72111	-0.37511		408.701	-1.0961	-0.33899		408.701	-1.11695	-0.31207
409.86	-0.79823	-0.36428		409.86	-0.99342	-0.38177		409.86	-1.0476	-0.35638
411.019	-0.78868	-0.42233		411.019	-0.94695	-0.39412		411.019	-0.93775	-0.40417
412.178	-0.86573	-0.37457		412.178	-0.92237	-0.37358		412.178	-0.99681	-0.42297
413.338	-0.82406	-0.37366		413.338	-0.92448	-0.38846		413.338	-0.99395	-0.36769
414.498	-0.92528	-0.3067		414.498	-0.93468	-0.42845		414.498	-1.09553	-0.46121
415.658	-1.06016	-0.43329		415.658	-1.0067	-0.38178		415.658	-1.10306	-0.44377
416.817	-1.10727	-0.36051		416.817	-1.07272	-0.41337		416.817	-1.13291	-0.43257
417.978	-1.1716	-0.45673		417.978	-1.07809	-0.44887		417.978	-1.22217	-0.45347
419.138	-1.24401	-0.37823		419.138	-1.16414	-0.42043		419.138	-1.29545	-0.47313
420.298	-1.33512	-0.46169		420.298	-1.21428	-0.4531		420.298	-1.37666	-0.4743
421.459	-1.42212	-0.46672		421.459	-1.36499	-0.45842		421.459	-1.44794	-0.45938
422.619	-1.38153	-0.44598		422.619	-1.37455	-0.44126		422.619	-1.51135	-0.47397
423.78	-1.3537	-0.50845		423.78	-1.39189	-0.43028		423.78	-1.54287	-0.49558
424.941	-1.42188	-0.46141		424.941	-1.44575	-0.4727		424.941	-1.59862	-0.5068
426.102	-1.33188	-0.4881		426.102	-1.42118	-0.46097		426.102	-1.62699	-0.49659
427.263	-1.31566	-0.43514		427.263	-1.41778	-0.46317		427.263	-1.59503	-0.51163
428.424	-1.21564	-0.44874		428.424	-1.37161	-0.47081		428.424	-1.57394	-0.51218
429.586	-1.19867	-0.50342		429.586	-1.32666	-0.48553		429.586	-1.55197	-0.51818
430.747	-1.24353	-0.45501		430.747	-1.22774	-0.468		430.747	-1.47978	-0.5298
431.909	-1.1854	-0.49134		431.909	-1.14661	-0.48461		431.909	-1.37816	-0.5183
433.071	-1.19668	-0.51177		433.071	-1.23324	-0.47988		433.071	-1.29999	-0.54104
434.233	-1.24689	-0.49247		434.233	-1.22895	-0.451		434.233	-1.28917	-0.52935
435.395	-1.29552	-0.45613		435.395	-1.24091	-0.47044		435.395	-1.31009	-0.52542
436.557	-1.33748	-0.4655		436.557	-1.24248	-0.49087		436.557	-1.33943	-0.52129
437.72	-1.40853	-0.47971		437.72	-1.29233	-0.47032		437.72	-1.35717	-0.52357
438.882	-1.44504	-0.51927		438.882	-1.32152	-0.49344		438.882	-1.38838	-0.5322
440.045	-1.47208	-0.52414		440.045	-1.37279	-0.48179		440.045	-1.4337	-0.51244
441.208	-1.50697	-0.49096		441.208	-1.38956	-0.49325		441.208	-1.46442	-0.52843
442.371	-1.52727	-0.5082		442.371	-1.45624	-0.50084		442.371	-1.5231	-0.53676
443.534	-1.60351	-0.47459		443.534	-1.5228	-0.49029		443.534	-1.57499	-0.53169
444.697	-1.65954	-0.51243		444.697	-1.55725	-0.45549		444.697	-1.62199	-0.50484
445.86	-1.62892	-0.44518		445.86	-1.5816	-0.46646		445.86	-1.683	-0.52824
447.024	-1.6096	-0.51603		447.024	-1.60706	-0.4491		447.024	-1.71602	-0.54212
448.187	-1.6706	-0.50577		448.187	-1.63852	-0.45452		448.187	-1.74646	-0.51063
449.351	-1.57758	-0.45629		449.351	-1.58899	-0.48027		449.351	-1.78567	-0.50706
450.515	-1.57619	-0.46309		450.515	-1.58205	-0.44056		450.515	-1.80068	-0.49356
451.679	-1.45252	-0.4104		451.679	-1.5877	-0.43667		451.679	-1.79312	-0.48029
452.843	-1.34329	-0.42656		452.843	-1.51724	-0.40022		452.843	-1.80502	-0.48404
454.007	-1.29099	-0.44289		454.007	-1.45378	-0.44348		454.007	-1.74755	-0.49205
455.172	-1.35162	-0.46649		455.172	-1.38101	-0.41355		455.172	-1.685	-0.49844
456.336	-1.43197	-0.44876		456.336	-1.4296	-0.46198		456.336	-1.64356	-0.46533
457.501	-1.3835	-0.41559		457.501	-1.37983	-0.42288		457.501	-1.5755	-0.43746
458.666	-1.34983	-0.41862		458.666	-1.39454	-0.4299		458.666	-1.51227	-0.44708
459.831	-1.33474	-0.46105		459.831	-1.39145	-0.37037		459.831	-1.49392	-0.45452
460.996	-1.36188	-0.43524		460.996	-1.36654	-0.38877		460.996	-1.44907	-0.4472
462.161	-1.36132	-0.38411		462.161	-1.35085	-0.42177		462.161	-1.45977	-0.42513
463.327	-1.38729	-0.35963		463.327	-1.3372	-0.40396		463.327	-1.48259	-0.39902
464.492	-1.34947	-0.3969		464.492	-1.3669	-0.36354		464.492	-1.4766	-0.41579
465.658	-1.38851	-0.3932		465.658	-1.36862	-0.36461		465.658	-1.439	-0.3942
466.824	-1.32218	-0.33232		466.824	-1.36518	-0.36263		466.824	-1.46047	-0.40511
467.99	-1.38532	-0.38654		467.99	-1.34158	-0.3459		467.99	-1.46367	-0.38453
469.156	-1.38245	-0.31584		469.156	-1.39325	-0.34557		469.156	-1.47407	-0.38371
470.322	-1.38968	-0.33118		470.322	-1.37782	-0.30211		470.322	-1.49158	-0.35318
471.488	-1.40625	-0.30628		471.488	-1.37568	-0.28211		471.488	-1.51457	-0.31822
472.655	-1.37096	-0.2851		472.655	-1.38285	-0.27654		472.655	-1.51785	-0.32579
473.821	-1.3467	-0.24253		473.821	-1.41532	-0.25564		473.821	-1.54973	-0.30981
474.988	-1.42121	-0.27639		474.988	-1.41206	-0.27727		474.988	-1.54287	-0.31012
476.155	-1.39628	-0.27036		476.155	-1.39766	-0.2765		476.155	-1.55967	-0.30012
477.322	-1.42027	-0.23857		477.322	-1.37106	-0.23228		477.322	-1.58525	-0.29919
478.489	-1.34325	-0.2068		478.489	-1.35901	-0.23098		478.489	-1.57093	-0.27429
479.656	-1.256	-0.19862		479.656	-1.3727	-0.2077		479.656	-1.613	-0.24744
480.824	-1.32228	-0.20279		480.824	-1.29752	-0.18999		480.824	-1.58936	-0.22271
481.991	-1.22568	-0.16632		481.991	-1.23005	-0.15078		481.991	-1.62468	-0.19535
483.159	-1.16937	-0.16774		483.159	-1.1571	-0.14973		483.159	-1.57464	-0.20027
484.327	-1.16094	-0.12884		484.327	-1.15435	-0.16207		484.327	-1.53626	-0.18919
485.495	-1.11719	-0.11077		485.495	-1.12483	-0.12152		485.495	-1.49697	-0.16125
486.663	-1.09043	-0.09407		486.663	-1.12723	-0.12913		486.663	-1.48086	-0.1587
487.831	-1.14182	-0.01918		487.831	-1.06593	-0.05743		487.831	-1.39501	-0.15531
489	-1.07481	-0.04826		489	-1.06213	-0.05759		489	-1.29837	-0.10359
490.168	-1.00487	-0.01413		490.168	-1.04309	-0.06925		490.168	-1.2103	-0.12424
491.337	-1.0011	-0.0606		491.337	-1.03747	-0.04229		491.337	-1.19412	-0.1037
492.505	-1.02714	-0.0331		492.505	-0.99045	-0.05997		492.505	-1.1137	-0.06738
493.674	-0.90832	0.01809		493.674	-0.9636	-0.03963		493.674	-1.08206	-0.05022
494.843	-1.00353	-0.00318		494.843	-0.9431	-0.0134		494.843	-1.06551	-0.00999
496.013	-0.89881	0.08548		496.013	-0.90245	0.01487		496.013	-1.0484	-0.02301
497.182	-1.00465	0.04553		497.182	-0.89571	0.04851		497.182	-1.01675	0.0061
498.351	-0.87055	0.03076		498.351	-0.84636	0.10616		498.351	-0.98967	0.01953
499.521	-0.86261	0.05847		499.521	-0.83535	0.11381		499.521	-0.94936	0.02719
500.691	-0.86264	0.08225		500.691	-0.78089	0.10702		500.691	-0.90679	0.04382
501.861	-0.79922	0.1442		501.861	-0.76466	0.12605		501.861	-0.89858	0.08884
503.031	-0.75448	0.14901		503.031	-0.7544	0.13319		503.031	-0.83191	0.11121
504.201	-0.72706	0.1325		504.201	-0.72548	0.15729		504.201	-0.79255	0.13185
505.371	-0.67135	0.16919		505.371	-0.67564	0.19331		505.371	-0.7942	0.13622
506.541	-0.65859	0.20148		506.541	-0.66499	0.18472		506.541	-0.76255	0.14453
507.712	-0.67469	0.20724		507.712	-0.59646	0.2211		507.712	-0.74759	0.16745
508.883	-0.60653	0.26087		508.883	-0.61088	0.27021		508.883	-0.71665	0.15875
510.054	-0.57148	0.26907		510.054	-0.6033	0.23595		510.054	-0.67692	0.2443
511.225	-0.56596	0.26361		511.225	-0.56044	0.24876		511.225	-0.67279	0.26244
512.396	-0.46824	0.29889		512.396	-0.51184	0.30483		512.396	-0.64083	0.22926
513.567	-0.60503	0.3878		513.567	-0.51655	0.3097		513.567	-0.64076	0.27226
514.738	-0.50219	0.34094		514.738	-0.44232	0.34497		514.738	-0.62586	0.29043
515.91	-0.4851	0.31087		515.91	-0.44486	0.34273		515.91	-0.5623	0.2942
517.081	-0.48219	0.39132		517.081	-0.43248	0.3924		517.081	-0.53283	0.33355
518.253	-0.33646	0.37928		518.253	-0.34473	0.4319		518.253	-0.52142	0.35917
519.425	-0.39428	0.37457		519.425	-0.31662	0.41151		519.425	-0.48859	0.35998
520.597	-0.40276	0.44286		520.597	-0.32537	0.40795		520.597	-0.48254	0.40461
521.769	-0.23074	0.46116		521.769	-0.30959	0.44164		521.769	-0.47081	0.41347
522.942	-0.29052	0.45105		522.942	-0.27137	0.47611		522.942	-0.42692	0.42449
524.114	-0.24153	0.43239		524.114	-0.27857	0.49728		524.114	-0.39509	0.45396
525.287	-0.22815	0.48294		525.287	-0.24103	0.53396		525.287	-0.29567	0.45001
526.459	-0.29001	0.54782		526.459	-0.22002	0.52994		526.459	-0.25447	0.46849
527.632	-0.18083	0.57099		527.632	-0.16196	0.56629		527.632	-0.23535	0.51105
528.805	-0.15667	0.50674		528.805	-0.14566	0.56072		528.805	-0.21713	0.4899
529.978	-0.17687	0.54235		529.978	-0.08681	0.56842		529.978	-0.13578	0.52651
531.152	-0.09508	0.53876		531.152	-0.06416	0.60775		531.152	-0.09078	0.551
532.325	-0.07317	0.57412		532.325	-0.01169	0.5768		532.325	-0.09564	0.57405
533.499	0.01346	0.65337		533.499	0.01002	0.63678		533.499	-0.06742	0.56897
534.672	-0.0329	0.62163		534.672	0.03749	0.61581		534.672	-0.01058	0.60327
535.846	0.06878	0.62273		535.846	0.03968	0.6257		535.846	0.0059	0.62422
537.02	0.03636	0.66362		537.02	0.06259	0.64806		537.02	0.05268	0.64759
538.194	0.05532	0.60773		538.194	0.12583	0.67304		538.194	0.03111	0.64223
539.368	0.12107	0.66418		539.368	0.14009	0.69476		539.368	0.09317	0.6678
540.543	0.19303	0.75208		540.543	0.20171	0.72377		540.543	0.10437	0.64645
541.717	0.1703	0.73185		541.717	0.21184	0.72118		541.717	0.14752	0.712
542.892	0.25961	0.73059		542.892	0.22398	0.72472		542.892	0.20346	0.71082
544.067	0.22407	0.73961		544.067	0.26157	0.72985		544.067	0.20669	0.73372
545.241	0.2904	0.76345		545.241	0.30061	0.75778		545.241	0.2382	0.74114
546.417	0.33055	0.73034		546.417	0.30246	0.7617		546.417	0.27034	0.74378
547.592	0.36438	0.78631		547.592	0.33597	0.77878		547.592	0.28896	0.78615
548.767	0.42554	0.7747		548.767	0.36878	0.81202		548.767	0.31893	0.76771
549.942	0.46157	0.82732		549.942	0.36271	0.80355		549.942	0.33157	0.77873
551.118	0.45951	0.83754		551.118	0.39115	0.80905		551.118	0.36714	0.82165
552.294	0.45354	0.78196		552.294	0.4391	0.8121		552.294	0.38843	0.81655
553.47	0.42674	0.84089		553.47	0.45458	0.82301		553.47	0.4022	0.83667
554.646	0.48982	0.87968		554.646	0.48265	0.87894		554.646	0.41828	0.83066
555.822	0.48862	0.84796		555.822	0.49872	0.85208		555.822	0.48703	0.85172
556.998	0.53958	0.87064		556.998	0.53276	0.86377		556.998	0.51778	0.87536
558.174	0.59704	0.86283		558.174	0.53788	0.90199		558.174	0.52914	0.86191
559.351	0.56301	0.89764		559.351	0.57386	0.91015		559.351	0.56943	0.86228
560.528	0.6183	0.85621		560.528	0.60355	0.89103		560.528	0.55598	0.85198
561.704	0.59972	0.86682		561.704	0.59514	0.88536		561.704	0.60068	0.89859
562.881	0.63502	0.87072		562.881	0.63338	0.90399		562.881	0.63232	0.9119
564.058	0.68849	0.95303		564.058	0.67142	0.95982		564.058	0.66508	0.93177
565.236	0.64209	0.88175		565.236	0.64853	0.92362		565.236	0.69571	0.91887
566.413	0.71683	0.905		566.413	0.70419	0.93039		566.413	0.71537	0.93775
567.591	0.74327	0.97409		567.591	0.70999	0.95201		567.591	0.73607	0.9516
568.768	0.65701	0.89124		568.768	0.76206	0.95048		568.768	0.73918	0.94828
569.946	0.76351	0.94142		569.946	0.75492	0.96374		569.946	0.77267	0.94694
571.124	0.77289	0.96009		571.124	0.80979	0.96928		571.124	0.7753	0.95924
572.302	0.78644	0.89383		572.302	0.78487	0.96512		572.302	0.78165	0.97784
573.48	0.80596	0.90363		573.48	0.81145	1		573.48	0.80951	0.96782
574.658	0.83055	0.94508		574.658	0.79104	0.97102		574.658	0.82496	0.97068
575.837	0.85214	0.97682		575.837	0.82784	0.95455		575.837	0.85065	0.99962
577.015	0.85064	0.91252		577.015	0.81684	0.95173		577.015	0.82221	0.96076
578.194	0.88255	0.92345		578.194	0.84537	0.96798		578.194	0.87014	0.99527
579.373	0.88261	1		579.373	0.85985	0.97872		579.373	0.87069	0.96858
580.552	0.89741	0.9536		580.552	0.88708	0.97055		580.552	0.87133	0.99741
581.731	0.86834	0.9553		581.731	0.86464	0.99114		581.731	0.89282	0.97514
582.91	0.96814	0.98136		582.91	0.92294	0.94295		582.91	0.91667	0.98168
584.09	0.8819	0.93531		584.09	0.91851	0.98181		584.09	0.92653	1
585.269	0.89572	0.95817		585.269	0.94357	0.94985		585.269	0.92664	0.98104
586.449	0.92193	0.95612		586.449	0.93259	0.96457		586.449	0.93082	0.9892
587.629	0.94997	0.91162		587.629	0.92755	0.96949		587.629	0.94427	0.97871
588.809	0.92205	0.92507		588.809	0.95525	0.99428		588.809	0.95651	0.97431
589.989	0.95924	0.98445		589.989	0.9494	0.96562		589.989	0.95856	0.98224
591.169	0.97284	0.95179		591.169	0.92612	0.95114		591.169	0.9696	0.99489
592.349	0.92844	0.89631		592.349	0.95181	0.92776		592.349	0.9502	0.95678
593.53	0.97331	0.95269		593.53	0.96312	0.98107		593.53	0.97742	0.96373
594.71	0.97555	0.89843		594.71	0.95319	0.98631		594.71	0.95823	0.93074
595.891	0.94619	0.96306		595.891	1	0.9967		595.891	0.97504	0.94686
597.072	0.94061	0.90686		597.072	0.99068	0.97638		597.072	0.98667	0.93628
598.253	0.96352	0.8731		598.253	0.98061	0.93351		598.253	0.98809	0.93536
599.434	0.97352	0.93393		599.434	0.99054	0.96587		599.434	1	0.9694
600.615	0.95608	0.93258		600.615	0.96076	0.92347		600.615	0.98152	0.95462
601.797	0.97274	0.97211		601.797	0.95712	0.93792		601.797	0.9565	0.88736
602.978	1	0.9156		602.978	0.95703	0.92933		602.978	0.98437	0.92906
604.16	0.96774	0.84805		604.16	0.94758	0.8741		604.16	0.98306	0.92387
605.342	0.92187	0.8517		605.342	0.93829	0.90739		605.342	0.94917	0.89736
606.524	0.94387	0.83608		606.524	0.95973	0.90374		606.524	0.9759	0.89417
607.706	0.88923	0.84141		607.706	0.94319	0.86355		607.706	0.96566	0.89267
608.888	0.9109	0.78743		608.888	0.92487	0.88239		608.888	0.95457	0.84326
610.071	0.86627	0.82766		610.071	0.91529	0.87512		610.071	0.93802	0.83338
611.253	0.94776	0.7719		611.253	0.93682	0.85578		611.253	0.95353	0.83755
612.436	0.90085	0.70834		612.436	0.89722	0.81289		612.436	0.93996	0.86022
613.619	0.92156	0.84071		613.619	0.90811	0.80559		613.619	0.92538	0.83377
614.802	0.85001	0.81322		614.802	0.89552	0.77728		614.802	0.9265	0.79319
615.985	0.8714	0.74099		615.985	0.93755	0.78866		615.985	0.92933	0.80011
617.168	0.89401	0.79155		617.168	0.90599	0.75643		617.168	0.90306	0.79132
618.351	0.84137	0.65483		618.351	0.8486	0.76416		618.351	0.91212	0.81833
619.535	0.86927	0.72966		619.535	0.86543	0.74226		619.535	0.90864	0.78743
620.718	0.95038	0.73583		620.718	0.83723	0.71665		620.718	0.89049	0.80193
621.902	0.93768	0.70236		621.902	0.85634	0.72238		621.902	0.89565	0.78456
623.086	0.82438	0.71905		623.086	0.83633	0.69642		623.086	0.84571	0.74864
624.27	0.80421	0.72915		624.27	0.82267	0.70052		624.27	0.88977	0.73543
625.454	0.87249	0.70823		625.454	0.84	0.71024		625.454	0.84374	0.70674
626.638	0.79533	0.65311		626.638	0.83297	0.72181		626.638	0.85671	0.70997
627.823	0.72186	0.69768		627.823	0.78825	0.68285		627.823	0.82971	0.68569
629.007	0.7405	0.64641		629.007	0.81469	0.67003		629.007	0.81179	0.66978
630.192	0.80932	0.64154		630.192	0.81487	0.66767		630.192	0.86187	0.64436
631.377	0.79208	0.65114		631.377	0.73199	0.6449		631.377	0.84899	0.65185
632.562	0.75599	0.53926		632.562	0.75654	0.57386		632.562	0.84471	0.65794
633.747	0.78214	0.60946		633.747	0.78781	0.56249		633.747	0.82766	0.64918
634.932	0.71835	0.56305		634.932	0.75292	0.63119		634.932	0.85228	0.64865
636.117	0.67692	0.5886		636.117	0.71062	0.55731		636.117	0.80739	0.63151
637.303	0.6958	0.59767		637.303	0.75759	0.52415		637.303	0.76037	0.64218
638.489	0.66591	0.4845		638.489	0.73409	0.60857		638.489	0.75237	0.59337
639.674	0.75572	0.54565		639.674	0.6969	0.58038		639.674	0.74549	0.57948
640.86	0.66859	0.50429		640.86	0.64727	0.55059		640.86	0.7285	0.54826
642.046	0.6446	0.4462		642.046	0.63828	0.52159		642.046	0.7164	0.56482
643.233	0.69539	0.46872		643.233	0.70477	0.50889		643.233	0.69398	0.54564
644.419	0.6253	0.46045		644.419	0.65562	0.45584		644.419	0.64836	0.49953
645.605	0.51754	0.44487		645.605	0.62347	0.44158		645.605	0.65824	0.51854
646.792	0.60129	0.4074		646.792	0.65069	0.52446		646.792	0.6343	0.47342
647.979	0.47955	0.38547		647.979	0.62452	0.48417		647.979	0.66305	0.47009
649.166	0.496	0.39029		649.166	0.63984	0.44037		649.166	0.5911	0.45749
650.353	0.3491	0.36468		719.432	0.08209	0.00199		650.353	0.58572	0.42999
651.54	0.50241	0.38207		720.627	0.10876	-0.01661		651.54	0.56827	0.44567
652.727	0.54883	0.33843		721.822	-0.04883	-0.04975		652.727	0.54142	0.40047
653.914	0.49659	0.37074		723.017	0.03235	0.04594		653.914	0.50254	0.35982
655.102	0.36553	0.28859		724.213	0.04746	-0.09944		655.102	0.48897	0.40026
656.29	0.48582	0.34581		725.408	0.09917	-0.10295		656.29	0.53208	0.37341
657.477	0.44399	0.34733		726.604	-0.01897	-0.12401		657.477	0.44286	0.38132
658.665	0.39463	0.25375		727.8	-0.06837	-0.14209		658.665	0.43549	0.34442
659.854	0.42309	0.2766		728.996	0.07811	-0.0907		659.854	0.47194	0.3908
661.042	0.44628	0.25762		730.192	-0.00653	-0.10633		661.042	0.44434	0.34845
662.23	0.43414	0.37034		731.388	0.07486	-0.21067		662.23	0.46819	0.39674
663.419	0.3534	0.32222		732.585	-0.12967	-0.17019		663.419	0.45657	0.37497
664.607	0.42959	0.34322		733.781	-0.19797	-0.04448		664.607	0.52756	0.33716
665.796	0.43287	0.31		734.978	0.0993	0.01191		665.796	0.52779	0.36976
666.985	0.36043	0.22879		736.175	-0.03864	0.06381		666.985	0.52719	0.40544
668.174	0.36839	0.23628		737.371	-0.00145	-0.12015		668.174	0.59855	0.42427
669.363	0.43956	0.36528		738.569	-0.0222	-0.16689		669.363	0.59828	0.41286
670.553	0.40902	0.34637		739.766	0.03743	-0.02535		750.547	0.17274	0.06653
671.742	0.32088	0.35669		740.963	0.04361	-0.20762		751.745	0.10026	0.07918
672.932	0.51392	0.46645		742.161	-0.13863	0.02629		752.944	0.35572	-0.07702
674.121	0.44651	0.35943		743.358	-0.11178	-0.12493		754.143	0.19734	-0.05282
675.311	0.42422	0.37558		744.556	-0.01151	-0.06986		755.342	0.21859	-0.04413
676.501	0.46057	0.43129		745.754	0.15905	0.06456		756.541	0.2485	0.11748
677.691	0.56692	0.4356		746.952	-0.10407	-0.11559		757.74	0.26222	0.01127
678.882	0.47163	0.51274		748.15	0.05259	-0.18609		758.94	0.33224	0.09419
680.072	0.36271	0.42708		749.348	0.01589	-0.00435		760.139	0.32636	0.1143
681.263	0.37697	0.47243		750.547	-0.08841	0.06429		761.339	0.33853	0.09818
682.453	0.50129	0.49792		751.745	0.07794	0.05642		762.538	0.18822	0.0675
683.644	0.53841	0.54376		752.944	0.07629	-0.12796		763.738	0.22796	0.05387
684.835	0.4545	0.55052		754.143	0.08679	0.0055		764.938	0.22844	0.06277
686.026	0.49631	0.56865		755.342	0.05016	-5.88352e-05		766.139	0.15906	0.14692
687.217	0.24168	0.65802		756.541	0.02256	-0.03884		767.339	0.02074	0.0629
688.409	0.28222	0.6289		757.74	0.20369	0.11036		768.539	-0.10704	0.08357
689.6	0.15317	0.5075		758.94	0.13521	0.21856		769.74	-0.08272	0.07078
690.792	0.19601	0.61771		760.139	0.014	0.24225		770.941	-0.13019	0.16553
691.984	0.14369	0.63823		761.339	0.06242	0.01572		772.142	-0.12063	0.14836
693.175	0.25761	0.5767		762.538	0.05285	-0.03461		773.343	-0.10899	0.21714
694.367	0.15698	0.6449		763.738	0.1156	0.11		774.544	-0.08222	0.0982
695.56	0.32726	0.76735		764.938	0.10707	0.08707		775.745	-0.01416	0.19536
696.752	0.26873	0.68598		766.139	0.10348	0.16972		776.947	0.06411	0.16808
697.944	0.22072	0.69929		767.339	0.09249	0.22105		778.148	0.17639	0.11062
699.137	0.19521	0.69182		768.539	0.02166	0.16116		779.35	0.19523	0.09326
700.33	0.00378	0.78402		769.74	-0.09923	-0.01836		780.552	0.26163	0.17271
701.523	-0.00778	0.66625		770.941	-0.08018	0.05322		781.754	0.27852	0.11167
702.716	0.048	0.46462		772.142	-0.13192	0.02629		782.956	0.24509	0.21669
703.909	0.02057	0.50326		773.343	-0.03183	0.01637		784.158	0.19345	0.10053
705.102	0.17914	0.48726		774.544	-0.08014	0.07717		785.36	0.17591	0.27175
706.295	0.08236	0.4144		775.745	0.0744	0.16597		786.563	0.0698	0.236
707.489	-0.07449	0.17523		776.947	0.1095	0.1095		787.766	0.07954	0.21491
708.683	0.21513	0.34131		778.148	0.22861	0.12161		788.968	0.06126	0.24931
709.876	0.09624	0.50145		779.35	0.217	0.21888		790.171	0.08227	0.22605
711.07	0.08334	0.22189		780.552	0.24302	0.11111		791.374	0.23953	0.27665
712.264	0.08688	0.21842		781.754	0.03005	0.17758		792.577	0.25151	0.35708
713.459	0.12922	0.15838		782.956	0.1944	0.08914		793.781	0.47787	0.34689
714.653	0.05305	0.0866		784.158	0.09841	0.2064		794.984	0.44441	0.36342
715.847	0.12005	0.01345		785.36	0.13664	0.10448		796.188	0.51968	0.33885
717.042	0.09044	-0.06284		786.563	0.03047	0.18494		797.392	0.47719	0.37011
718.237	0.000624813	-0.01963		787.766	0.11211	0.37931		798.595	0.3258	0.17207
719.432	-0.0809	-0.04362		788.968	0.08224	0.11914		799.799	0.11116	0.28077
720.627	0.12586	-0.0962		790.171	0.1351	0.31937		801.004	0.01353	0.26776
721.822	-0.14666	-0.0165		791.374	0.18235	0.24515		802.208	-0.14507	0.21807
723.017	-0.25878	-0.12696		792.577	0.33842	0.31791		803.412	-0.14116	0.29873
724.213	-0.09674	-0.12482		793.781	0.30243	0.22729		804.617	-0.0317	0.22245
725.408	0.00282	-0.10819		794.984	0.24476	0.20346		805.822	0.08532	0.23884
726.604	-0.19118	-0.13262		796.188	0.51303	0.17352		807.026	0.12318	0.28275
727.8	-0.03422	-0.15107		797.392	0.44739	0.28268		808.231	0.30495	0.37907
728.996	-0.14798	0.00392		798.595	0.21069	0.225		809.436	0.2449	0.27712
730.192	-0.26331	-0.14375		799.799	0.18365	0.25296
731.388	-0.04639	-0.07048		801.004	-0.02472	0.04688
732.585	-0.27878	-0.24498		802.208	0.05003	0.22568
733.781	0.0164	-0.34596		803.412	0.0992	0.39166
734.978	-0.20902	-0.31407		804.617	0.13172	0.32505
736.175	-0.17485	-0.24065		805.822	0.14982	0.38243
737.371	-0.19579	-0.22365		807.026	0.26867	0.32558
738.569	-0.08295	-0.25323		808.231	0.44648	0.48032
739.766	-0.35562	-0.36509		809.436	0.48022	0.27731
740.963	-0.00195	0.04858
742.161	-0.37139	-0.26862
743.358	0.04219	-0.45105
744.556	-0.18856	-0.05949
745.754	-0.01898	-0.43279
746.952	-0.12611	-0.22938
748.15	-0.15187	-0.09871
749.348	-0.08271	-0.35935
750.547	-0.03762	0.0765
751.745	-0.1818	0.05886
752.944	0.17929	0.06219
754.143	0.05345	0.09389
755.342	0.08325	-0.18178
756.541	-0.07137	0.10877
757.74	0.12942	-0.15504
758.94	-0.01743	-0.11985
760.139	-0.02127	-0.13667
761.339	0.03509	-0.04031
762.538	0.10205	-0.14168
763.738	0.02149	-0.00473
764.938	-0.18327	-0.09249
766.139	-0.14422	-0.05084
767.339	-0.16355	0.03788
768.539	-0.14408	0.10451
769.74	-0.16612	-0.08609
770.941	-0.27849	0.08596
772.142	0.01897	0.04713
773.343	0.07775	0.03041
774.544	-0.26512	0.00906
775.745	-0.10799	-0.07823
776.947	0.11067	0.04157
778.148	0.09376	0.04799
779.35	0.10179	0.07071
780.552	-0.01062	-0.10029
781.754	0.23657	0.22669
782.956	0.02411	0.11323
784.158	0.30163	0.09707
785.36	-0.04686	0.08138
786.563	0.12624	0.17851
787.766	0.08412	0.28271
788.968	-0.03865	0.06427
790.171	0.08619	0.10404
791.374	0.10209	0.19223
792.577	0.10054	0.37125
793.781	0.46032	0.15575
794.984	0.40454	0.30652
796.188	0.33888	-0.07809
797.392	0.59712	0.09561
798.595	0.76571	0.18745
799.799	0.29787	0.20427
801.004	0.11993	0.07458
802.208	-0.17794	0.3335
803.412	0.11662	0.2979
804.617	-0.12159	0.10313
805.822	0.08646	0.21514
807.026	0.07298	0.61258
808.231	0.07738	0.32493
809.436	0.33711	0.27561

## Sheet: FigS6a
FigS6a
Wavelength	350K	340K	330K	320K	310K	300K
200	0.307	0.312	0.284	0.271	0.267	0.237
201	0.307	0.312	0.284	0.271	0.267	0.237
202	0.307	0.312	0.284	0.271	0.267	0.237
203	0.307	0.312	0.284	0.271	0.267	0.237
204	0.307	0.312	0.284	0.271	0.267	0.237
205	0.307	0.312	0.284	0.271	0.267	0.237
206	0.307	0.312	0.284	0.271	0.267	0.237
207	0.307	0.312	0.284	0.271	0.267	0.237
208	0.307	0.312	0.284	0.271	0.267	0.237
209	0.347	0.335	0.311	0.304	0.298	0.263
210	0.375	0.356	0.332	0.324	0.318	0.282
211	0.397	0.371	0.348	0.338	0.333	0.297
212	0.406	0.37	0.355	0.343	0.336	0.303
213	0.409	0.37	0.358	0.34	0.333	0.307
214	0.405	0.365	0.36	0.333	0.328	0.305
215	0.399	0.353	0.357	0.326	0.323	0.303
216	0.393	0.344	0.354	0.318	0.318	0.299
217	0.386	0.338	0.349	0.309	0.311	0.295
218	0.381	0.334	0.347	0.307	0.308	0.292
219	0.378	0.333	0.344	0.304	0.306	0.291
220	0.379	0.337	0.343	0.306	0.306	0.291
221	0.377	0.34	0.342	0.308	0.305	0.291
222	0.376	0.346	0.342	0.312	0.306	0.291
223	0.378	0.353	0.339	0.317	0.308	0.293
224	0.38	0.36	0.338	0.322	0.31	0.297
225	0.383	0.369	0.339	0.327	0.312	0.3
226	0.389	0.375	0.338	0.331	0.314	0.303
227	0.393	0.38	0.339	0.334	0.316	0.305
228	0.396	0.381	0.339	0.335	0.316	0.305
229	0.399	0.382	0.339	0.337	0.316	0.303
230	0.402	0.382	0.341	0.338	0.317	0.304
231	0.405	0.382	0.342	0.34	0.319	0.303
232	0.409	0.384	0.345	0.342	0.322	0.306
233	0.414	0.388	0.35	0.346	0.328	0.31
234	0.418	0.393	0.357	0.352	0.334	0.315
235	0.421	0.397	0.364	0.356	0.339	0.32
236	0.425	0.403	0.372	0.361	0.344	0.325
237	0.428	0.408	0.38	0.366	0.348	0.33
238	0.431	0.412	0.387	0.37	0.352	0.334
239	0.435	0.417	0.393	0.375	0.356	0.339
240	0.441	0.422	0.4	0.381	0.361	0.344
241	0.448	0.427	0.405	0.387	0.366	0.349
242	0.456	0.433	0.41	0.393	0.371	0.355
243	0.464	0.44	0.417	0.399	0.377	0.361
244	0.473	0.448	0.423	0.405	0.383	0.367
245	0.483	0.456	0.43	0.412	0.389	0.374
246	0.492	0.464	0.437	0.42	0.396	0.38
247	0.501	0.473	0.444	0.428	0.404	0.387
248	0.51	0.482	0.452	0.436	0.412	0.394
249	0.519	0.49	0.459	0.444	0.42	0.401
250	0.527	0.498	0.467	0.452	0.428	0.407
251	0.534	0.505	0.474	0.459	0.435	0.413
252	0.541	0.513	0.482	0.465	0.442	0.419
253	0.547	0.521	0.49	0.471	0.449	0.424
254	0.554	0.528	0.497	0.477	0.455	0.43
255	0.561	0.535	0.505	0.483	0.462	0.436
256	0.568	0.542	0.512	0.489	0.467	0.441
257	0.575	0.547	0.518	0.495	0.471	0.447
258	0.581	0.552	0.523	0.499	0.475	0.451
259	0.586	0.556	0.528	0.503	0.479	0.456
260	0.59	0.559	0.532	0.506	0.481	0.459
261	0.593	0.561	0.535	0.507	0.484	0.462
262	0.596	0.563	0.538	0.509	0.486	0.465
263	0.6	0.565	0.54	0.51	0.488	0.468
264	0.603	0.567	0.542	0.511	0.49	0.469
265	0.606	0.569	0.544	0.513	0.492	0.471
266	0.609	0.572	0.546	0.514	0.495	0.473
267	0.613	0.574	0.55	0.516	0.497	0.474
268	0.616	0.576	0.553	0.519	0.5	0.476
269	0.619	0.579	0.556	0.522	0.503	0.477
270	0.622	0.581	0.559	0.524	0.506	0.479
271	0.625	0.584	0.562	0.528	0.508	0.48
272	0.627	0.586	0.564	0.531	0.51	0.482
273	0.628	0.588	0.565	0.533	0.512	0.483
274	0.629	0.59	0.567	0.536	0.514	0.483
275	0.629	0.592	0.569	0.538	0.515	0.484
276	0.629	0.592	0.569	0.539	0.516	0.485
277	0.629	0.593	0.57	0.54	0.517	0.486
278	0.63	0.594	0.571	0.541	0.517	0.487
279	0.63	0.596	0.571	0.541	0.518	0.487
280	0.631	0.596	0.571	0.542	0.518	0.488
281	0.632	0.598	0.571	0.542	0.519	0.489
282	0.632	0.599	0.573	0.542	0.519	0.489
283	0.633	0.599	0.573	0.542	0.519	0.49
284	0.634	0.6	0.574	0.542	0.519	0.491
285	0.635	0.6	0.575	0.541	0.52	0.492
286	0.635	0.6	0.575	0.541	0.52	0.492
287	0.636	0.6	0.575	0.541	0.52	0.491
288	0.636	0.6	0.574	0.541	0.521	0.491
289	0.635	0.6	0.573	0.541	0.521	0.49
290	0.633	0.6	0.573	0.541	0.521	0.491
291	0.632	0.6	0.573	0.541	0.52	0.491
292	0.63	0.6	0.573	0.541	0.52	0.491
293	0.629	0.6	0.573	0.542	0.519	0.492
294	0.629	0.6	0.572	0.542	0.518	0.492
295	0.628	0.599	0.571	0.542	0.518	0.492
296	0.628	0.599	0.571	0.542	0.518	0.491
297	0.629	0.6	0.57	0.541	0.518	0.492
298	0.63	0.601	0.57	0.541	0.518	0.492
299	0.631	0.602	0.57	0.541	0.518	0.493
300	0.633	0.603	0.571	0.542	0.519	0.494
301	0.635	0.604	0.571	0.543	0.521	0.494
302	0.636	0.604	0.571	0.543	0.522	0.494
303	0.637	0.605	0.572	0.544	0.524	0.493
304	0.637	0.604	0.572	0.545	0.525	0.493
305	0.637	0.604	0.572	0.545	0.525	0.492
306	0.636	0.604	0.572	0.546	0.526	0.492
307	0.636	0.605	0.573	0.547	0.525	0.492
308	0.636	0.604	0.573	0.548	0.525	0.492
309	0.636	0.604	0.573	0.548	0.525	0.492
310	0.636	0.603	0.573	0.548	0.524	0.491
311	0.637	0.603	0.572	0.548	0.524	0.491
312	0.637	0.603	0.572	0.548	0.524	0.491
313	0.638	0.603	0.572	0.547	0.524	0.491
314	0.639	0.603	0.572	0.546	0.523	0.492
315	0.639	0.604	0.572	0.546	0.523	0.492
316	0.639	0.603	0.571	0.545	0.522	0.492
317	0.637	0.603	0.57	0.544	0.52	0.491
318	0.635	0.602	0.568	0.542	0.518	0.49
319	0.632	0.6	0.566	0.54	0.516	0.488
320	0.63	0.599	0.564	0.538	0.514	0.486
321	0.627	0.597	0.562	0.537	0.512	0.485
322	0.625	0.596	0.561	0.536	0.51	0.483
323	0.624	0.595	0.56	0.535	0.508	0.482
324	0.623	0.593	0.559	0.534	0.507	0.48
325	0.622	0.592	0.559	0.533	0.507	0.479
326	0.622	0.59	0.559	0.532	0.506	0.478
327	0.621	0.589	0.559	0.532	0.506	0.478
328	0.62	0.587	0.56	0.531	0.506	0.477
329	0.62	0.586	0.56	0.53	0.505	0.477
330	0.619	0.585	0.56	0.529	0.505	0.477
331	0.617	0.583	0.559	0.528	0.504	0.476
332	0.615	0.581	0.558	0.526	0.502	0.475
333	0.613	0.58	0.556	0.524	0.501	0.474
334	0.61	0.578	0.554	0.521	0.499	0.472
335	0.608	0.577	0.552	0.519	0.497	0.47
336	0.606	0.576	0.551	0.517	0.495	0.469
337	0.604	0.575	0.549	0.516	0.493	0.468
338	0.602	0.574	0.547	0.514	0.491	0.467
339	0.601	0.572	0.545	0.513	0.489	0.466
340	0.6	0.571	0.544	0.512	0.488	0.465
341	0.6	0.569	0.542	0.51	0.486	0.463
342	0.599	0.567	0.541	0.509	0.484	0.462
343	0.597	0.564	0.539	0.508	0.483	0.46
344	0.595	0.561	0.538	0.507	0.482	0.458
345	0.593	0.558	0.536	0.505	0.48	0.457
346	0.592	0.556	0.535	0.504	0.48	0.456
347	0.59	0.554	0.533	0.503	0.479	0.455
348	0.588	0.552	0.531	0.502	0.479	0.453
349	0.587	0.551	0.529	0.501	0.478	0.452
350	0.585	0.55	0.527	0.5	0.478	0.451
351	0.583	0.549	0.525	0.499	0.478	0.45
352	0.581	0.549	0.523	0.498	0.477	0.449
353	0.58	0.548	0.522	0.498	0.476	0.448
354	0.578	0.548	0.521	0.497	0.475	0.447
355	0.578	0.547	0.52	0.496	0.474	0.446
356	0.577	0.546	0.519	0.495	0.473	0.444
357	0.575	0.544	0.519	0.494	0.472	0.443
358	0.574	0.543	0.518	0.492	0.47	0.441
359	0.573	0.542	0.517	0.491	0.469	0.44
360	0.573	0.541	0.517	0.491	0.468	0.44
361	0.572	0.54	0.516	0.49	0.467	0.439
362	0.572	0.54	0.516	0.49	0.467	0.439
363	0.572	0.54	0.516	0.49	0.467	0.439
364	0.571	0.54	0.515	0.489	0.466	0.439
365	0.571	0.54	0.515	0.489	0.466	0.439
366	0.571	0.54	0.514	0.488	0.466	0.439
367	0.57	0.54	0.513	0.487	0.465	0.439
368	0.57	0.539	0.513	0.486	0.465	0.439
369	0.569	0.539	0.512	0.485	0.464	0.438
370	0.568	0.537	0.512	0.484	0.464	0.437
371	0.567	0.536	0.511	0.483	0.464	0.437
372	0.566	0.535	0.511	0.482	0.464	0.436
373	0.565	0.534	0.51	0.482	0.463	0.435
374	0.564	0.533	0.51	0.481	0.462	0.435
375	0.563	0.532	0.509	0.481	0.462	0.434
376	0.562	0.531	0.508	0.481	0.46	0.433
377	0.561	0.53	0.508	0.48	0.459	0.433
378	0.561	0.529	0.507	0.48	0.458	0.432
379	0.56	0.528	0.506	0.479	0.457	0.432
380	0.559	0.528	0.505	0.478	0.455	0.432
381	0.559	0.527	0.504	0.477	0.455	0.432
382	0.558	0.526	0.502	0.476	0.454	0.431
383	0.557	0.526	0.501	0.475	0.453	0.431
384	0.557	0.525	0.501	0.474	0.453	0.43
385	0.556	0.525	0.5	0.473	0.452	0.429
386	0.555	0.524	0.499	0.473	0.452	0.429
387	0.555	0.524	0.499	0.472	0.452	0.428
388	0.554	0.523	0.499	0.471	0.452	0.427
389	0.553	0.522	0.499	0.471	0.452	0.426
390	0.552	0.522	0.499	0.47	0.451	0.425
391	0.552	0.521	0.498	0.47	0.45	0.424
392	0.551	0.52	0.498	0.469	0.449	0.423
393	0.551	0.52	0.497	0.469	0.448	0.422
394	0.55	0.519	0.496	0.468	0.448	0.421
395	0.55	0.519	0.496	0.467	0.447	0.421
396	0.549	0.518	0.495	0.467	0.446	0.42
397	0.549	0.518	0.494	0.466	0.446	0.42
398	0.548	0.517	0.494	0.466	0.445	0.42
399	0.547	0.517	0.493	0.465	0.445	0.419
400	0.546	0.516	0.492	0.465	0.444	0.419
401	0.546	0.515	0.492	0.464	0.444	0.419
402	0.545	0.515	0.491	0.464	0.443	0.419
403	0.545	0.514	0.491	0.463	0.443	0.418
404	0.544	0.513	0.491	0.463	0.443	0.418
405	0.544	0.513	0.49	0.462	0.443	0.418
406	0.543	0.512	0.489	0.462	0.442	0.417
407	0.542	0.512	0.489	0.461	0.441	0.417
408	0.542	0.512	0.488	0.461	0.441	0.416
409	0.541	0.511	0.488	0.46	0.44	0.415
410	0.541	0.511	0.487	0.46	0.44	0.415
411	0.54	0.511	0.486	0.46	0.44	0.414
412	0.54	0.51	0.486	0.459	0.44	0.414
413	0.539	0.51	0.485	0.459	0.439	0.414
414	0.538	0.509	0.484	0.459	0.439	0.414
415	0.538	0.509	0.484	0.458	0.438	0.413
416	0.537	0.508	0.484	0.458	0.438	0.413
417	0.537	0.508	0.483	0.457	0.438	0.413
418	0.536	0.508	0.483	0.457	0.437	0.413
419	0.535	0.507	0.483	0.457	0.437	0.413
420	0.535	0.507	0.482	0.456	0.436	0.412
421	0.534	0.506	0.482	0.456	0.436	0.412
422	0.534	0.506	0.481	0.455	0.435	0.411
423	0.533	0.506	0.48	0.455	0.435	0.411
424	0.533	0.505	0.48	0.455	0.434	0.41
425	0.532	0.505	0.479	0.455	0.434	0.41
426	0.532	0.504	0.479	0.454	0.433	0.41
427	0.531	0.504	0.478	0.454	0.433	0.409
428	0.531	0.504	0.478	0.453	0.432	0.409
429	0.53	0.503	0.478	0.453	0.432	0.408
430	0.53	0.503	0.477	0.452	0.431	0.408
431	0.53	0.503	0.477	0.452	0.431	0.407
432	0.529	0.502	0.477	0.452	0.43	0.407
433	0.529	0.502	0.477	0.451	0.43	0.406
434	0.528	0.501	0.476	0.451	0.43	0.406
435	0.528	0.501	0.476	0.451	0.43	0.406
436	0.528	0.5	0.476	0.45	0.43	0.405
437	0.527	0.5	0.475	0.45	0.429	0.405
438	0.527	0.499	0.475	0.45	0.429	0.405
439	0.527	0.499	0.475	0.45	0.429	0.405
440	0.527	0.498	0.474	0.45	0.429	0.405
441	0.526	0.498	0.474	0.449	0.428	0.405
442	0.526	0.497	0.474	0.449	0.428	0.404
443	0.526	0.497	0.473	0.448	0.428	0.404
444	0.525	0.497	0.473	0.448	0.427	0.404
445	0.525	0.496	0.473	0.447	0.427	0.404
446	0.525	0.496	0.472	0.447	0.426	0.404
447	0.525	0.496	0.472	0.447	0.426	0.404
448	0.525	0.496	0.472	0.447	0.426	0.403
449	0.525	0.496	0.472	0.446	0.426	0.403
450	0.525	0.495	0.471	0.446	0.426	0.403
451	0.525	0.495	0.471	0.446	0.426	0.403
452	0.524	0.495	0.471	0.446	0.425	0.402
453	0.524	0.494	0.47	0.446	0.425	0.402
454	0.524	0.494	0.47	0.446	0.425	0.402
455	0.523	0.494	0.47	0.445	0.425	0.401
456	0.523	0.494	0.469	0.445	0.425	0.401
457	0.522	0.493	0.469	0.445	0.424	0.401
458	0.521	0.492	0.468	0.444	0.424	0.4
459	0.521	0.492	0.468	0.444	0.424	0.4
460	0.52	0.491	0.467	0.443	0.423	0.399
461	0.519	0.491	0.467	0.443	0.423	0.399
462	0.519	0.49	0.467	0.443	0.422	0.399
463	0.519	0.49	0.467	0.443	0.422	0.399
464	0.518	0.49	0.466	0.443	0.422	0.399
465	0.518	0.49	0.466	0.443	0.422	0.398
466	0.518	0.489	0.466	0.442	0.422	0.398
467	0.517	0.489	0.466	0.442	0.422	0.398
468	0.517	0.489	0.465	0.442	0.421	0.398
469	0.517	0.489	0.465	0.441	0.421	0.398
470	0.516	0.488	0.464	0.441	0.42	0.397
471	0.515	0.487	0.464	0.44	0.42	0.397
472	0.515	0.487	0.463	0.439	0.419	0.396
473	0.514	0.486	0.462	0.438	0.419	0.395
474	0.513	0.485	0.462	0.437	0.418	0.395
475	0.512	0.484	0.461	0.436	0.417	0.394
476	0.511	0.483	0.46	0.435	0.416	0.393
477	0.511	0.483	0.46	0.435	0.416	0.393
478	0.51	0.482	0.459	0.434	0.415	0.392
479	0.51	0.482	0.459	0.434	0.415	0.392
480	0.509	0.482	0.458	0.434	0.414	0.391
481	0.509	0.481	0.458	0.433	0.414	0.391
482	0.509	0.481	0.458	0.433	0.414	0.391
483	0.509	0.481	0.458	0.433	0.414	0.391
484	0.508	0.481	0.457	0.433	0.413	0.39
485	0.508	0.48	0.457	0.433	0.413	0.39
486	0.507	0.48	0.457	0.433	0.413	0.39
487	0.507	0.48	0.456	0.432	0.412	0.39
488	0.507	0.479	0.456	0.432	0.412	0.389
489	0.506	0.479	0.455	0.432	0.412	0.389
490	0.506	0.478	0.455	0.432	0.411	0.389
491	0.506	0.478	0.454	0.431	0.411	0.388
492	0.505	0.478	0.454	0.431	0.411	0.388
493	0.505	0.477	0.453	0.43	0.41	0.388
494	0.504	0.477	0.453	0.43	0.41	0.387
495	0.504	0.476	0.452	0.429	0.41	0.387
496	0.504	0.476	0.452	0.429	0.41	0.387
497	0.503	0.476	0.451	0.428	0.41	0.386
498	0.503	0.475	0.451	0.428	0.409	0.386
499	0.503	0.475	0.451	0.428	0.409	0.386
500	0.503	0.475	0.451	0.427	0.409	0.386
501	0.502	0.475	0.45	0.427	0.408	0.385
502	0.502	0.474	0.45	0.427	0.408	0.385
503	0.502	0.474	0.45	0.427	0.408	0.385
504	0.501	0.473	0.45	0.426	0.407	0.384
505	0.501	0.473	0.449	0.426	0.407	0.384
506	0.5	0.472	0.449	0.426	0.407	0.384
507	0.5	0.472	0.449	0.425	0.406	0.384
508	0.5	0.471	0.449	0.425	0.406	0.383
509	0.499	0.471	0.449	0.425	0.406	0.383
510	0.499	0.471	0.449	0.425	0.406	0.383
511	0.499	0.471	0.449	0.424	0.406	0.383
512	0.499	0.471	0.449	0.424	0.405	0.383
513	0.498	0.471	0.449	0.424	0.405	0.383
514	0.498	0.47	0.449	0.424	0.405	0.382
515	0.497	0.47	0.448	0.423	0.404	0.382
516	0.497	0.47	0.448	0.423	0.404	0.382
517	0.496	0.469	0.447	0.423	0.403	0.381
518	0.496	0.469	0.447	0.422	0.403	0.381
519	0.495	0.468	0.446	0.422	0.402	0.38
520	0.494	0.468	0.446	0.421	0.402	0.38
521	0.494	0.467	0.446	0.421	0.402	0.38
522	0.493	0.467	0.445	0.42	0.401	0.379
523	0.493	0.467	0.445	0.42	0.401	0.379
524	0.492	0.466	0.444	0.42	0.401	0.379
525	0.492	0.466	0.444	0.419	0.401	0.378
526	0.492	0.466	0.443	0.419	0.4	0.378
527	0.492	0.465	0.443	0.418	0.4	0.378
528	0.491	0.465	0.442	0.418	0.4	0.377
529	0.491	0.465	0.442	0.418	0.4	0.377
530	0.491	0.464	0.441	0.418	0.399	0.377
531	0.491	0.464	0.441	0.417	0.399	0.376
532	0.49	0.464	0.441	0.417	0.399	0.376
533	0.49	0.463	0.44	0.417	0.398	0.376
534	0.489	0.463	0.44	0.416	0.398	0.376
535	0.489	0.463	0.44	0.416	0.398	0.375
536	0.488	0.462	0.439	0.416	0.397	0.375
537	0.488	0.462	0.439	0.415	0.397	0.375
538	0.487	0.461	0.439	0.415	0.397	0.374
539	0.487	0.461	0.438	0.415	0.396	0.374
540	0.486	0.46	0.438	0.414	0.396	0.374
541	0.485	0.46	0.438	0.414	0.396	0.374
542	0.485	0.459	0.437	0.414	0.395	0.373
543	0.485	0.459	0.437	0.414	0.395	0.373
544	0.484	0.459	0.437	0.413	0.395	0.373
545	0.484	0.458	0.437	0.413	0.395	0.373
546	0.484	0.458	0.437	0.413	0.395	0.373
547	0.484	0.458	0.436	0.412	0.395	0.373
548	0.484	0.458	0.436	0.412	0.394	0.373
549	0.484	0.458	0.436	0.412	0.394	0.373
550	0.484	0.458	0.436	0.412	0.394	0.373
551	0.484	0.458	0.436	0.412	0.394	0.373
552	0.483	0.458	0.435	0.412	0.393	0.372
553	0.483	0.457	0.435	0.412	0.393	0.372
554	0.483	0.457	0.435	0.412	0.393	0.372
555	0.483	0.457	0.435	0.412	0.393	0.371
556	0.483	0.457	0.434	0.412	0.392	0.371
557	0.483	0.456	0.434	0.411	0.392	0.371
558	0.483	0.456	0.434	0.411	0.392	0.371
559	0.483	0.456	0.434	0.411	0.392	0.371
560	0.482	0.456	0.434	0.411	0.392	0.37
561	0.482	0.456	0.434	0.411	0.392	0.37
562	0.482	0.456	0.434	0.41	0.392	0.37
563	0.481	0.456	0.434	0.41	0.392	0.37
564	0.481	0.456	0.434	0.41	0.391	0.37
565	0.481	0.456	0.433	0.41	0.391	0.371
566	0.481	0.455	0.433	0.41	0.391	0.37
567	0.481	0.455	0.433	0.41	0.391	0.37
568	0.481	0.455	0.433	0.41	0.391	0.37
569	0.481	0.454	0.433	0.41	0.391	0.37
570	0.481	0.454	0.433	0.41	0.391	0.37
571	0.48	0.454	0.433	0.41	0.391	0.37
572	0.48	0.454	0.432	0.41	0.391	0.369
573	0.48	0.453	0.432	0.409	0.391	0.369
574	0.479	0.453	0.432	0.409	0.39	0.369
575	0.479	0.453	0.432	0.409	0.39	0.369
576	0.478	0.452	0.431	0.408	0.39	0.368
577	0.477	0.452	0.431	0.408	0.389	0.368
578	0.477	0.451	0.43	0.407	0.388	0.367
579	0.477	0.451	0.43	0.407	0.388	0.367
580	0.476	0.451	0.429	0.406	0.388	0.366
581	0.476	0.451	0.429	0.406	0.387	0.366
582	0.476	0.45	0.429	0.406	0.387	0.366
583	0.476	0.45	0.429	0.406	0.387	0.366
584	0.477	0.45	0.429	0.406	0.387	0.366
585	0.477	0.45	0.429	0.405	0.387	0.366
586	0.477	0.45	0.429	0.406	0.388	0.366
587	0.477	0.45	0.429	0.406	0.388	0.366
588	0.477	0.45	0.429	0.406	0.388	0.366
589	0.477	0.45	0.429	0.406	0.388	0.366
590	0.477	0.45	0.429	0.406	0.388	0.366
591	0.477	0.45	0.429	0.406	0.389	0.366
592	0.477	0.45	0.429	0.406	0.389	0.366
593	0.477	0.45	0.429	0.407	0.389	0.367
594	0.477	0.451	0.429	0.407	0.389	0.367
595	0.477	0.451	0.429	0.407	0.389	0.367
596	0.477	0.451	0.429	0.407	0.389	0.367
597	0.477	0.451	0.429	0.407	0.389	0.367
598	0.477	0.451	0.429	0.407	0.389	0.367
599	0.478	0.451	0.429	0.407	0.389	0.367
600	0.477	0.451	0.429	0.407	0.389	0.367
601	0.477	0.451	0.429	0.407	0.389	0.367
602	0.477	0.451	0.429	0.407	0.389	0.367
603	0.477	0.451	0.429	0.407	0.389	0.367
604	0.477	0.451	0.429	0.407	0.389	0.367
605	0.477	0.451	0.429	0.407	0.389	0.367
606	0.477	0.451	0.429	0.407	0.389	0.367
607	0.477	0.451	0.43	0.407	0.389	0.367
608	0.477	0.451	0.43	0.407	0.389	0.367
609	0.477	0.452	0.431	0.407	0.389	0.367
610	0.478	0.452	0.431	0.407	0.389	0.367
611	0.478	0.452	0.431	0.407	0.389	0.368
612	0.478	0.452	0.431	0.407	0.389	0.368
613	0.478	0.452	0.431	0.407	0.389	0.368
614	0.478	0.452	0.431	0.407	0.389	0.368
615	0.478	0.452	0.43	0.407	0.389	0.368
616	0.477	0.452	0.43	0.407	0.389	0.368
617	0.477	0.452	0.43	0.406	0.389	0.368
618	0.477	0.452	0.43	0.406	0.389	0.368
619	0.477	0.452	0.43	0.406	0.389	0.368
620	0.477	0.452	0.43	0.406	0.389	0.368
621	0.477	0.452	0.43	0.406	0.389	0.368
622	0.477	0.452	0.43	0.407	0.389	0.368
623	0.477	0.452	0.43	0.407	0.39	0.368
624	0.477	0.452	0.43	0.407	0.39	0.368
625	0.478	0.452	0.43	0.408	0.39	0.368
626	0.478	0.452	0.43	0.408	0.39	0.368
627	0.478	0.452	0.431	0.408	0.39	0.368
628	0.478	0.452	0.43	0.408	0.39	0.368
629	0.478	0.452	0.43	0.408	0.39	0.368
630	0.478	0.452	0.43	0.408	0.39	0.368
631	0.478	0.452	0.43	0.408	0.39	0.368
632	0.477	0.452	0.43	0.407	0.39	0.368
633	0.477	0.452	0.43	0.407	0.39	0.368
634	0.477	0.452	0.43	0.407	0.39	0.368
635	0.477	0.452	0.429	0.407	0.39	0.367
636	0.477	0.451	0.429	0.406	0.39	0.367
637	0.476	0.451	0.429	0.406	0.39	0.367
638	0.476	0.451	0.429	0.406	0.389	0.367
639	0.476	0.451	0.429	0.406	0.389	0.367
640	0.477	0.451	0.429	0.406	0.389	0.367
641	0.477	0.451	0.429	0.406	0.389	0.367
642	0.477	0.451	0.429	0.406	0.389	0.367
643	0.477	0.451	0.43	0.407	0.389	0.368
644	0.477	0.452	0.43	0.407	0.389	0.368
645	0.478	0.452	0.43	0.407	0.39	0.368
646	0.478	0.452	0.431	0.407	0.39	0.368
647	0.478	0.452	0.431	0.408	0.39	0.368
648	0.478	0.452	0.431	0.408	0.39	0.368
649	0.478	0.452	0.431	0.408	0.39	0.368
650	0.478	0.453	0.431	0.408	0.39	0.369
651	0.478	0.453	0.432	0.409	0.39	0.369
652	0.478	0.453	0.432	0.409	0.39	0.369
653	0.479	0.453	0.432	0.409	0.39	0.369
654	0.479	0.453	0.432	0.41	0.391	0.369
655	0.479	0.454	0.432	0.41	0.391	0.369
656	0.479	0.454	0.432	0.41	0.391	0.369
657	0.479	0.454	0.432	0.411	0.392	0.369
658	0.48	0.455	0.432	0.411	0.392	0.37
659	0.48	0.455	0.432	0.411	0.393	0.37
660	0.48	0.455	0.433	0.412	0.393	0.37
661	0.48	0.455	0.433	0.412	0.394	0.371
662	0.48	0.455	0.433	0.411	0.394	0.371
663	0.48	0.455	0.433	0.411	0.393	0.371
664	0.48	0.455	0.433	0.411	0.393	0.371
665	0.479	0.455	0.433	0.411	0.393	0.37
666	0.479	0.455	0.432	0.41	0.392	0.37
667	0.479	0.454	0.432	0.409	0.392	0.37
668	0.478	0.454	0.432	0.409	0.391	0.369
669	0.478	0.453	0.431	0.408	0.391	0.369
670	0.477	0.453	0.431	0.408	0.39	0.368
671	0.477	0.452	0.431	0.408	0.39	0.368
672	0.477	0.452	0.43	0.407	0.39	0.368
673	0.477	0.452	0.43	0.407	0.39	0.368
674	0.477	0.452	0.43	0.407	0.39	0.368
675	0.476	0.452	0.43	0.408	0.39	0.368
676	0.477	0.452	0.429	0.408	0.39	0.368
677	0.477	0.452	0.429	0.408	0.39	0.368
678	0.477	0.452	0.43	0.408	0.391	0.368
679	0.477	0.453	0.43	0.408	0.391	0.369
680	0.477	0.453	0.43	0.409	0.391	0.369
681	0.478	0.453	0.43	0.409	0.39	0.369
682	0.478	0.453	0.43	0.409	0.39	0.369
683	0.478	0.453	0.431	0.409	0.39	0.369
684	0.478	0.453	0.431	0.409	0.39	0.369
685	0.478	0.453	0.431	0.409	0.39	0.369
686	0.478	0.453	0.431	0.409	0.39	0.369
687	0.479	0.453	0.431	0.408	0.39	0.369
688	0.479	0.453	0.432	0.408	0.39	0.369
689	0.479	0.454	0.432	0.408	0.39	0.369
690	0.479	0.454	0.431	0.408	0.391	0.369
691	0.479	0.454	0.431	0.408	0.391	0.369
692	0.479	0.454	0.431	0.408	0.391	0.369
693	0.479	0.454	0.431	0.408	0.391	0.369
694	0.479	0.453	0.431	0.408	0.391	0.369
695	0.479	0.453	0.431	0.408	0.391	0.369
696	0.479	0.453	0.431	0.408	0.391	0.369
697	0.478	0.453	0.431	0.408	0.391	0.368
698	0.478	0.453	0.431	0.408	0.391	0.368
699	0.478	0.453	0.431	0.408	0.39	0.368
700	0.478	0.453	0.431	0.407	0.39	0.368
701	0.477	0.453	0.43	0.407	0.39	0.368
702	0.477	0.453	0.43	0.407	0.39	0.368
703	0.478	0.453	0.43	0.407	0.39	0.368
704	0.478	0.453	0.431	0.407	0.39	0.368
705	0.477	0.452	0.43	0.407	0.389	0.368
706	0.477	0.452	0.43	0.407	0.389	0.368
707	0.477	0.451	0.43	0.407	0.389	0.367
708	0.477	0.451	0.43	0.407	0.389	0.367
709	0.476	0.451	0.43	0.407	0.389	0.367
710	0.476	0.45	0.429	0.407	0.389	0.367
711	0.476	0.45	0.429	0.407	0.389	0.367
712	0.476	0.451	0.429	0.407	0.389	0.367
713	0.476	0.451	0.429	0.407	0.389	0.367
714	0.476	0.451	0.429	0.407	0.389	0.367
715	0.476	0.451	0.429	0.407	0.389	0.367
716	0.476	0.451	0.429	0.406	0.389	0.367
717	0.476	0.451	0.429	0.406	0.389	0.367
718	0.476	0.451	0.429	0.406	0.389	0.367
719	0.476	0.451	0.429	0.406	0.388	0.367
720	0.476	0.451	0.429	0.406	0.388	0.367
721	0.476	0.45	0.429	0.406	0.388	0.367
722	0.476	0.45	0.429	0.406	0.387	0.366
723	0.475	0.449	0.428	0.406	0.387	0.366
724	0.474	0.449	0.428	0.406	0.386	0.366
725	0.474	0.449	0.427	0.405	0.386	0.366
726	0.473	0.448	0.427	0.405	0.386	0.366
727	0.473	0.448	0.426	0.405	0.386	0.365
728	0.473	0.448	0.426	0.405	0.386	0.365
729	0.473	0.448	0.426	0.405	0.386	0.365
730	0.473	0.448	0.426	0.405	0.386	0.365
731	0.473	0.448	0.426	0.405	0.386	0.365
732	0.473	0.448	0.426	0.405	0.386	0.365
733	0.473	0.448	0.426	0.405	0.386	0.365
734	0.473	0.448	0.426	0.405	0.386	0.365
735	0.473	0.447	0.426	0.404	0.386	0.365
736	0.473	0.447	0.426	0.404	0.386	0.365
737	0.473	0.447	0.426	0.404	0.386	0.364
738	0.472	0.447	0.425	0.404	0.386	0.364
739	0.472	0.446	0.425	0.403	0.386	0.364
740	0.471	0.445	0.425	0.403	0.385	0.364
741	0.471	0.445	0.425	0.403	0.385	0.364
742	0.471	0.445	0.424	0.403	0.385	0.363
743	0.47	0.445	0.424	0.402	0.385	0.363
744	0.47	0.445	0.424	0.402	0.384	0.363
745	0.47	0.445	0.424	0.402	0.384	0.363
746	0.469	0.444	0.424	0.402	0.384	0.363
747	0.469	0.444	0.423	0.402	0.384	0.363
748	0.468	0.444	0.423	0.401	0.383	0.362
749	0.468	0.444	0.423	0.401	0.383	0.362
750	0.468	0.444	0.422	0.401	0.383	0.362
751	0.468	0.443	0.422	0.4	0.382	0.362
752	0.468	0.443	0.422	0.4	0.382	0.361
753	0.468	0.443	0.422	0.4	0.382	0.361
754	0.468	0.443	0.422	0.399	0.382	0.361
755	0.468	0.442	0.422	0.399	0.382	0.361
756	0.468	0.442	0.421	0.399	0.381	0.36
757	0.467	0.442	0.421	0.398	0.381	0.36
758	0.467	0.442	0.421	0.398	0.381	0.36
759	0.466	0.442	0.42	0.398	0.38	0.359
760	0.466	0.441	0.42	0.397	0.38	0.359
761	0.465	0.441	0.42	0.397	0.38	0.359
762	0.464	0.441	0.419	0.397	0.38	0.359
763	0.464	0.441	0.419	0.397	0.38	0.359
764	0.463	0.44	0.419	0.396	0.38	0.359
765	0.463	0.44	0.419	0.396	0.379	0.359
766	0.462	0.439	0.419	0.395	0.379	0.358
767	0.462	0.439	0.418	0.395	0.379	0.358
768	0.462	0.438	0.418	0.395	0.378	0.358
769	0.462	0.438	0.418	0.394	0.378	0.358
770	0.462	0.437	0.417	0.394	0.377	0.357
771	0.461	0.436	0.416	0.394	0.376	0.357
772	0.461	0.436	0.416	0.393	0.375	0.356
773	0.46	0.435	0.415	0.393	0.375	0.355
774	0.459	0.434	0.414	0.393	0.374	0.355
775	0.459	0.434	0.413	0.392	0.374	0.354
776	0.458	0.433	0.412	0.391	0.373	0.353
777	0.457	0.432	0.411	0.391	0.373	0.353
778	0.456	0.431	0.41	0.39	0.372	0.352
779	0.454	0.43	0.409	0.389	0.371	0.351
780	0.453	0.429	0.409	0.388	0.371	0.35
781	0.452	0.428	0.408	0.387	0.37	0.35
782	0.451	0.427	0.407	0.386	0.369	0.349
783	0.45	0.426	0.406	0.385	0.368	0.348
784	0.45	0.426	0.406	0.384	0.368	0.348
785	0.449	0.425	0.405	0.383	0.367	0.347
786	0.449	0.425	0.405	0.383	0.366	0.347
787	0.448	0.425	0.404	0.382	0.366	0.346
788	0.448	0.424	0.404	0.382	0.366	0.346
789	0.447	0.424	0.403	0.382	0.366	0.345
790	0.447	0.424	0.403	0.382	0.365	0.345
791	0.446	0.423	0.403	0.382	0.365	0.344
792	0.446	0.423	0.402	0.381	0.365	0.344
793	0.446	0.423	0.402	0.382	0.365	0.344
794	0.446	0.422	0.402	0.382	0.365	0.344
795	0.445	0.422	0.402	0.382	0.365	0.344
796	0.445	0.422	0.402	0.382	0.365	0.344
797	0.445	0.421	0.402	0.382	0.365	0.343
798	0.445	0.421	0.402	0.381	0.364	0.343
799	0.445	0.421	0.401	0.381	0.364	0.343
800	0.445	0.42	0.401	0.38	0.364	0.343
801	0.444	0.42	0.401	0.38	0.363	0.343
802	0.444	0.42	0.401	0.38	0.363	0.343
803	0.444	0.42	0.4	0.379	0.363	0.343
804	0.444	0.42	0.4	0.379	0.362	0.343
805	0.443	0.419	0.399	0.378	0.362	0.342
806	0.442	0.418	0.399	0.378	0.361	0.341
807	0.441	0.418	0.398	0.377	0.361	0.341
808	0.441	0.417	0.397	0.377	0.36	0.34
809	0.44	0.416	0.397	0.376	0.36	0.34
810	0.439	0.416	0.396	0.376	0.359	0.339
811	0.439	0.415	0.396	0.376	0.358	0.339
812	0.438	0.415	0.396	0.375	0.358	0.338
813	0.438	0.415	0.395	0.375	0.358	0.338
814	0.438	0.415	0.395	0.375	0.357	0.337
815	0.438	0.414	0.395	0.375	0.357	0.337
816	0.437	0.414	0.394	0.375	0.357	0.337
817	0.437	0.414	0.394	0.374	0.357	0.336
818	0.437	0.414	0.394	0.374	0.356	0.336
819	0.436	0.413	0.393	0.373	0.356	0.336
820	0.436	0.413	0.393	0.373	0.356	0.336
821	0.435	0.412	0.392	0.372	0.356	0.335
822	0.434	0.412	0.391	0.371	0.355	0.335
823	0.434	0.411	0.391	0.371	0.355	0.334
824	0.433	0.41	0.39	0.37	0.354	0.334
825	0.433	0.409	0.39	0.37	0.354	0.334
826	0.432	0.409	0.389	0.369	0.353	0.333
827	0.432	0.409	0.389	0.369	0.353	0.333
828	0.432	0.408	0.389	0.369	0.353	0.333
829	0.432	0.408	0.389	0.369	0.352	0.333
830	0.432	0.408	0.389	0.368	0.352	0.332
831	0.431	0.408	0.388	0.368	0.352	0.332
832	0.431	0.407	0.388	0.368	0.352	0.332
833	0.431	0.407	0.388	0.367	0.351	0.332
834	0.43	0.407	0.387	0.367	0.351	0.331
835	0.43	0.406	0.387	0.367	0.351	0.331
836	0.429	0.406	0.387	0.366	0.35	0.331
837	0.429	0.406	0.386	0.366	0.35	0.33
838	0.428	0.405	0.386	0.366	0.35	0.33
839	0.428	0.405	0.386	0.365	0.349	0.33
840	0.428	0.405	0.385	0.365	0.349	0.329
841	0.427	0.404	0.385	0.364	0.348	0.329
842	0.427	0.404	0.385	0.364	0.348	0.329
843	0.427	0.404	0.384	0.364	0.348	0.328
844	0.426	0.403	0.384	0.363	0.347	0.328
845	0.426	0.403	0.384	0.363	0.347	0.328
846	0.425	0.402	0.383	0.363	0.347	0.328
847	0.425	0.402	0.383	0.363	0.347	0.327
848	0.425	0.402	0.383	0.362	0.346	0.327
849	0.424	0.401	0.382	0.362	0.346	0.327
850	0.424	0.401	0.382	0.362	0.346	0.326
851	0.423	0.401	0.382	0.361	0.345	0.326
852	0.423	0.4	0.382	0.361	0.345	0.326
853	0.423	0.4	0.381	0.361	0.345	0.326
854	0.422	0.399	0.381	0.361	0.344	0.325
855	0.422	0.399	0.381	0.36	0.344	0.325
856	0.421	0.398	0.38	0.36	0.344	0.325
857	0.421	0.398	0.38	0.359	0.343	0.324
858	0.42	0.397	0.379	0.359	0.343	0.324
859	0.42	0.397	0.379	0.359	0.343	0.323
860	0.419	0.396	0.378	0.358	0.342	0.323
861	0.419	0.396	0.378	0.358	0.342	0.323
862	0.418	0.395	0.377	0.357	0.341	0.322
863	0.417	0.395	0.377	0.356	0.341	0.321
864	0.417	0.394	0.376	0.356	0.34	0.321
865	0.416	0.393	0.375	0.355	0.34	0.32
866	0.415	0.393	0.374	0.354	0.339	0.32
867	0.415	0.392	0.374	0.354	0.338	0.319
868	0.414	0.391	0.373	0.353	0.338	0.319
869	0.413	0.391	0.372	0.352	0.337	0.318
870	0.412	0.39	0.371	0.351	0.336	0.317
871	0.412	0.389	0.37	0.351	0.335	0.317
872	0.411	0.388	0.37	0.35	0.335	0.316
873	0.41	0.388	0.369	0.349	0.334	0.315
874	0.409	0.387	0.368	0.349	0.333	0.315
875	0.409	0.387	0.368	0.348	0.333	0.314
876	0.408	0.386	0.367	0.347	0.332	0.314
877	0.407	0.385	0.367	0.347	0.332	0.313
878	0.406	0.385	0.366	0.346	0.331	0.313
879	0.406	0.384	0.366	0.346	0.331	0.312
880	0.405	0.384	0.365	0.345	0.33	0.312
881	0.405	0.383	0.365	0.345	0.33	0.312
882	0.404	0.383	0.365	0.345	0.33	0.311
883	0.404	0.382	0.364	0.345	0.329	0.311
884	0.403	0.382	0.364	0.344	0.329	0.311
885	0.403	0.382	0.364	0.344	0.329	0.311
886	0.403	0.381	0.363	0.344	0.329	0.31
887	0.402	0.381	0.363	0.344	0.328	0.31
888	0.402	0.381	0.362	0.343	0.328	0.31
889	0.402	0.38	0.362	0.343	0.328	0.31
890	0.401	0.38	0.362	0.343	0.328	0.31
891	0.401	0.38	0.362	0.343	0.327	0.309
892	0.401	0.379	0.361	0.343	0.327	0.309
893	0.401	0.379	0.361	0.342	0.327	0.309
894	0.401	0.379	0.361	0.342	0.327	0.309
895	0.4	0.379	0.361	0.342	0.326	0.308
896	0.4	0.379	0.36	0.341	0.326	0.308
897	0.4	0.378	0.36	0.341	0.326	0.308
898	0.4	0.378	0.36	0.341	0.326	0.308
899	0.399	0.378	0.36	0.341	0.326	0.308
900	0.399	0.378	0.36	0.341	0.325	0.307
901	0.399	0.377	0.36	0.34	0.325	0.307
902	0.399	0.377	0.359	0.34	0.325	0.307
903	0.399	0.377	0.359	0.34	0.325	0.307
904	0.398	0.377	0.359	0.34	0.325	0.307
905	0.398	0.376	0.359	0.34	0.325	0.307
906	0.398	0.376	0.359	0.34	0.325	0.306
907	0.398	0.376	0.358	0.339	0.325	0.306
908	0.398	0.376	0.358	0.339	0.325	0.306
909	0.398	0.375	0.358	0.339	0.324	0.306
910	0.398	0.375	0.358	0.339	0.324	0.306
911	0.397	0.375	0.358	0.339	0.324	0.306
912	0.397	0.375	0.357	0.339	0.324	0.305
913	0.397	0.375	0.357	0.338	0.324	0.305
914	0.397	0.375	0.357	0.338	0.324	0.305
915	0.397	0.375	0.357	0.338	0.323	0.305
916	0.396	0.374	0.357	0.338	0.323	0.305
917	0.396	0.374	0.356	0.338	0.323	0.305
918	0.396	0.374	0.356	0.337	0.322	0.304
919	0.395	0.374	0.356	0.337	0.322	0.304
920	0.395	0.374	0.356	0.337	0.322	0.304
921	0.395	0.373	0.356	0.337	0.322	0.304
922	0.394	0.373	0.355	0.336	0.321	0.304
923	0.394	0.373	0.355	0.336	0.321	0.304
924	0.394	0.373	0.355	0.336	0.321	0.303
925	0.393	0.372	0.354	0.336	0.321	0.303
926	0.393	0.372	0.354	0.335	0.321	0.303
927	0.393	0.372	0.354	0.335	0.32	0.303
928	0.392	0.372	0.354	0.335	0.32	0.303
929	0.392	0.371	0.354	0.335	0.32	0.302
930	0.392	0.371	0.353	0.335	0.32	0.302
931	0.392	0.371	0.353	0.334	0.32	0.302
932	0.392	0.371	0.353	0.334	0.319	0.302
933	0.391	0.37	0.353	0.334	0.319	0.302
934	0.391	0.37	0.353	0.334	0.319	0.301
935	0.391	0.37	0.352	0.334	0.319	0.301
936	0.391	0.37	0.352	0.333	0.319	0.301
937	0.39	0.369	0.352	0.333	0.318	0.301
938	0.39	0.369	0.352	0.333	0.318	0.301
939	0.39	0.369	0.351	0.333	0.318	0.3
940	0.39	0.369	0.351	0.333	0.318	0.3
941	0.389	0.368	0.351	0.332	0.318	0.3
942	0.389	0.368	0.351	0.332	0.317	0.3
943	0.389	0.368	0.351	0.332	0.317	0.3
944	0.389	0.368	0.35	0.332	0.317	0.299
945	0.388	0.367	0.35	0.332	0.317	0.299
946	0.388	0.367	0.35	0.332	0.317	0.299
947	0.388	0.367	0.35	0.331	0.316	0.299
948	0.388	0.367	0.35	0.331	0.316	0.299
949	0.388	0.367	0.349	0.331	0.316	0.299
950	0.387	0.366	0.349	0.331	0.316	0.298
951	0.387	0.366	0.349	0.33	0.316	0.298
952	0.387	0.366	0.349	0.33	0.315	0.298
953	0.386	0.366	0.348	0.33	0.315	0.298
954	0.386	0.365	0.348	0.33	0.315	0.298
955	0.386	0.365	0.348	0.329	0.315	0.297
956	0.386	0.365	0.348	0.329	0.315	0.297
957	0.385	0.365	0.347	0.329	0.314	0.297
958	0.385	0.364	0.347	0.329	0.314	0.297
959	0.385	0.364	0.347	0.329	0.314	0.296
960	0.384	0.364	0.347	0.328	0.314	0.296
961	0.384	0.364	0.346	0.328	0.314	0.296
962	0.384	0.363	0.346	0.328	0.313	0.296
963	0.384	0.363	0.346	0.328	0.313	0.296
964	0.384	0.363	0.346	0.328	0.313	0.296
965	0.383	0.363	0.346	0.327	0.313	0.296
966	0.383	0.362	0.345	0.327	0.313	0.295
967	0.383	0.362	0.345	0.327	0.313	0.295
968	0.383	0.362	0.345	0.327	0.312	0.295
969	0.383	0.362	0.345	0.327	0.312	0.295
970	0.382	0.362	0.345	0.326	0.312	0.295
971	0.382	0.362	0.344	0.326	0.312	0.295
972	0.382	0.361	0.344	0.326	0.312	0.295
973	0.382	0.361	0.344	0.326	0.312	0.294
974	0.382	0.361	0.344	0.326	0.311	0.294
975	0.381	0.361	0.344	0.326	0.311	0.294
976	0.381	0.361	0.344	0.325	0.311	0.294
977	0.381	0.361	0.344	0.325	0.311	0.294
978	0.381	0.36	0.344	0.325	0.311	0.294
979	0.381	0.36	0.343	0.325	0.311	0.294
980	0.381	0.36	0.343	0.325	0.311	0.293
981	0.38	0.36	0.343	0.325	0.31	0.293
982	0.38	0.36	0.343	0.325	0.31	0.293
983	0.38	0.36	0.343	0.325	0.31	0.293
984	0.38	0.36	0.343	0.325	0.31	0.293
985	0.38	0.359	0.342	0.324	0.31	0.293
986	0.38	0.359	0.342	0.324	0.31	0.293
987	0.38	0.359	0.342	0.324	0.31	0.293
988	0.379	0.359	0.342	0.324	0.31	0.293
989	0.379	0.359	0.342	0.324	0.309	0.292
990	0.379	0.359	0.342	0.324	0.309	0.292
991	0.379	0.359	0.342	0.324	0.309	0.292
992	0.379	0.358	0.341	0.323	0.309	0.292
993	0.379	0.358	0.341	0.323	0.309	0.292
994	0.378	0.358	0.341	0.323	0.309	0.292
995	0.378	0.358	0.341	0.323	0.309	0.292
996	0.378	0.358	0.341	0.323	0.309	0.291
997	0.378	0.358	0.341	0.323	0.309	0.291
998	0.378	0.357	0.341	0.323	0.308	0.291
999	0.377	0.357	0.341	0.322	0.308	0.291
1000	0.377	0.357	0.34	0.322	0.308	0.291
1001	0.377	0.357	0.34	0.322	0.308	0.291
1002	0.377	0.357	0.34	0.322	0.308	0.291
1003	0.377	0.357	0.34	0.322	0.308	0.291
1004	0.376	0.357	0.34	0.322	0.308	0.291
1005	0.376	0.357	0.34	0.322	0.308	0.291
1006	0.376	0.356	0.339	0.322	0.307	0.29
1007	0.376	0.356	0.339	0.322	0.307	0.29
1008	0.376	0.356	0.339	0.321	0.307	0.29
1009	0.376	0.356	0.339	0.321	0.307	0.29
1010	0.376	0.356	0.339	0.321	0.307	0.29
1011	0.376	0.356	0.339	0.321	0.307	0.29
1012	0.376	0.356	0.339	0.321	0.307	0.29
1013	0.376	0.356	0.339	0.321	0.307	0.29
1014	0.376	0.356	0.339	0.321	0.307	0.29
1015	0.376	0.356	0.339	0.321	0.307	0.29
1016	0.376	0.356	0.339	0.321	0.307	0.29
1017	0.376	0.356	0.339	0.321	0.307	0.29
1018	0.376	0.356	0.339	0.321	0.307	0.29
1019	0.375	0.355	0.339	0.321	0.307	0.29
1020	0.375	0.355	0.339	0.321	0.307	0.29
1021	0.375	0.355	0.338	0.321	0.307	0.29
1022	0.375	0.355	0.338	0.321	0.307	0.29
1023	0.375	0.355	0.338	0.321	0.306	0.289
1024	0.375	0.355	0.338	0.321	0.306	0.289
1025	0.375	0.355	0.338	0.32	0.306	0.289
1026	0.375	0.355	0.338	0.32	0.306	0.289
1027	0.375	0.355	0.338	0.32	0.306	0.289
1028	0.375	0.355	0.338	0.32	0.306	0.289
1029	0.375	0.355	0.338	0.32	0.306	0.289
1030	0.375	0.355	0.338	0.32	0.306	0.289
1031	0.375	0.355	0.338	0.32	0.306	0.289
1032	0.374	0.355	0.338	0.32	0.306	0.289
1033	0.374	0.355	0.338	0.32	0.306	0.289
1034	0.374	0.354	0.338	0.32	0.306	0.289
1035	0.374	0.355	0.338	0.32	0.306	0.289
1036	0.374	0.355	0.338	0.32	0.306	0.289
1037	0.374	0.355	0.338	0.32	0.306	0.289
1038	0.374	0.355	0.338	0.32	0.306	0.289
1039	0.375	0.355	0.338	0.32	0.306	0.289
1040	0.375	0.355	0.338	0.32	0.306	0.289
1041	0.375	0.355	0.338	0.32	0.306	0.289
1042	0.375	0.355	0.338	0.32	0.306	0.289
1043	0.375	0.355	0.338	0.32	0.306	0.289
1044	0.375	0.355	0.338	0.32	0.306	0.289
1045	0.375	0.355	0.338	0.32	0.306	0.289
1046	0.375	0.355	0.338	0.32	0.306	0.289
1047	0.375	0.355	0.338	0.32	0.306	0.289
1048	0.375	0.355	0.338	0.32	0.306	0.289
1049	0.375	0.355	0.338	0.32	0.306	0.289
1050	0.375	0.355	0.338	0.32	0.306	0.289
1051	0.375	0.355	0.338	0.32	0.306	0.29
1052	0.375	0.355	0.338	0.32	0.306	0.29
1053	0.375	0.355	0.338	0.32	0.306	0.29
1054	0.375	0.355	0.338	0.321	0.307	0.29
1055	0.375	0.355	0.338	0.321	0.307	0.29
1056	0.375	0.355	0.338	0.321	0.307	0.29
1057	0.375	0.355	0.338	0.321	0.307	0.29
1058	0.375	0.355	0.338	0.321	0.307	0.29
1059	0.375	0.355	0.339	0.321	0.307	0.29
1060	0.376	0.355	0.339	0.321	0.307	0.29
1061	0.376	0.356	0.339	0.321	0.307	0.29
1062	0.376	0.356	0.339	0.321	0.307	0.29
1063	0.376	0.356	0.339	0.321	0.307	0.29
1064	0.376	0.356	0.339	0.321	0.307	0.29
1065	0.376	0.356	0.339	0.321	0.308	0.291
1066	0.376	0.356	0.339	0.322	0.308	0.291
1067	0.376	0.356	0.339	0.322	0.308	0.291
1068	0.377	0.356	0.34	0.322	0.308	0.291
1069	0.377	0.357	0.34	0.322	0.308	0.291
1070	0.377	0.357	0.34	0.322	0.308	0.291
1071	0.377	0.357	0.34	0.322	0.308	0.291
1072	0.377	0.357	0.34	0.322	0.308	0.291
1073	0.377	0.357	0.341	0.323	0.308	0.292
1074	0.378	0.357	0.341	0.323	0.309	0.292
1075	0.378	0.358	0.341	0.323	0.309	0.292
1076	0.378	0.358	0.341	0.323	0.309	0.292
1077	0.378	0.358	0.341	0.323	0.309	0.292
1078	0.378	0.358	0.341	0.324	0.309	0.292
1079	0.379	0.358	0.341	0.324	0.309	0.292
1080	0.379	0.358	0.342	0.324	0.309	0.293
1081	0.379	0.359	0.342	0.324	0.31	0.293
1082	0.379	0.359	0.342	0.324	0.31	0.293
1083	0.379	0.359	0.342	0.324	0.31	0.293
1084	0.379	0.359	0.342	0.324	0.31	0.293
1085	0.379	0.359	0.342	0.325	0.31	0.294
1086	0.38	0.36	0.343	0.325	0.31	0.294
1087	0.38	0.36	0.343	0.325	0.311	0.294
1088	0.38	0.36	0.343	0.325	0.311	0.294
1089	0.38	0.36	0.343	0.325	0.311	0.294
1090	0.381	0.361	0.344	0.326	0.311	0.294
1091	0.381	0.361	0.344	0.326	0.311	0.295
1092	0.381	0.361	0.344	0.326	0.312	0.295
1093	0.381	0.361	0.344	0.326	0.312	0.295
1094	0.382	0.362	0.345	0.326	0.312	0.295
1095	0.382	0.362	0.345	0.327	0.312	0.295
1096	0.382	0.362	0.345	0.327	0.312	0.295
1097	0.382	0.362	0.345	0.327	0.313	0.296
1098	0.383	0.362	0.345	0.327	0.313	0.296
1099	0.383	0.363	0.346	0.327	0.313	0.296
1100	0.383	0.363	0.346	0.328	0.313	0.296
1101	0.383	0.363	0.346	0.328	0.314	0.296
1102	0.384	0.363	0.346	0.328	0.314	0.296
1103	0.384	0.363	0.346	0.328	0.314	0.297
1104	0.384	0.364	0.347	0.329	0.314	0.297
1105	0.385	0.364	0.347	0.329	0.314	0.297
1106	0.385	0.364	0.347	0.329	0.315	0.297
1107	0.385	0.364	0.347	0.329	0.315	0.297
1108	0.385	0.365	0.348	0.33	0.315	0.298
1109	0.386	0.365	0.348	0.33	0.315	0.298
1110	0.386	0.365	0.348	0.33	0.316	0.298
1111	0.386	0.365	0.348	0.33	0.316	0.298
1112	0.386	0.366	0.349	0.331	0.316	0.299
1113	0.387	0.366	0.349	0.331	0.316	0.299
1114	0.387	0.366	0.349	0.331	0.316	0.299
1115	0.387	0.367	0.349	0.331	0.317	0.299
1116	0.387	0.367	0.35	0.332	0.317	0.3
1117	0.388	0.367	0.35	0.332	0.317	0.3
1118	0.388	0.367	0.35	0.332	0.317	0.3
1119	0.388	0.368	0.351	0.332	0.318	0.3
1120	0.388	0.368	0.351	0.332	0.318	0.301
1121	0.389	0.368	0.351	0.333	0.318	0.301
1122	0.389	0.369	0.351	0.333	0.319	0.301
1123	0.389	0.369	0.352	0.333	0.319	0.301
1124	0.39	0.369	0.352	0.333	0.319	0.302
1125	0.39	0.37	0.352	0.334	0.319	0.302
1126	0.39	0.37	0.352	0.334	0.32	0.302
1127	0.391	0.37	0.353	0.334	0.32	0.302
1128	0.391	0.371	0.353	0.335	0.32	0.303
1129	0.392	0.371	0.353	0.335	0.321	0.303
1130	0.392	0.371	0.354	0.335	0.321	0.303
1131	0.392	0.372	0.354	0.336	0.321	0.303
1132	0.393	0.372	0.354	0.336	0.321	0.304
1133	0.393	0.372	0.355	0.336	0.322	0.304
1134	0.394	0.373	0.355	0.337	0.322	0.304
1135	0.394	0.373	0.355	0.337	0.322	0.305
1136	0.394	0.373	0.356	0.337	0.323	0.305
1137	0.395	0.374	0.356	0.338	0.323	0.305
1138	0.395	0.374	0.356	0.338	0.324	0.306
1139	0.396	0.375	0.357	0.338	0.324	0.306
1140	0.396	0.375	0.357	0.339	0.324	0.306
1141	0.396	0.375	0.358	0.339	0.325	0.307
1142	0.397	0.376	0.358	0.34	0.325	0.307
1143	0.397	0.376	0.359	0.34	0.325	0.307
1144	0.398	0.377	0.359	0.34	0.326	0.308
1145	0.398	0.377	0.359	0.341	0.326	0.308
1146	0.399	0.377	0.36	0.341	0.326	0.308
1147	0.399	0.378	0.36	0.341	0.327	0.309
1148	0.399	0.378	0.361	0.342	0.327	0.309
1149	0.4	0.379	0.361	0.342	0.327	0.309
1150	0.4	0.379	0.361	0.343	0.328	0.31
1151	0.401	0.379	0.362	0.343	0.328	0.31
1152	0.401	0.38	0.362	0.343	0.328	0.31
1153	0.401	0.38	0.362	0.344	0.328	0.311
1154	0.402	0.381	0.363	0.344	0.329	0.311
1155	0.402	0.381	0.363	0.344	0.329	0.311
1156	0.403	0.381	0.363	0.345	0.329	0.311
1157	0.403	0.382	0.364	0.345	0.33	0.312
1158	0.404	0.382	0.364	0.345	0.33	0.312
1159	0.404	0.382	0.365	0.346	0.331	0.312
1160	0.404	0.383	0.365	0.346	0.331	0.313
1161	0.405	0.383	0.365	0.346	0.331	0.313
1162	0.405	0.384	0.366	0.347	0.332	0.313
1163	0.406	0.384	0.366	0.347	0.332	0.314
1164	0.406	0.384	0.366	0.347	0.332	0.314
1165	0.407	0.385	0.367	0.348	0.333	0.314
1166	0.407	0.385	0.367	0.348	0.333	0.315
1167	0.407	0.386	0.368	0.349	0.334	0.315
1168	0.408	0.386	0.368	0.349	0.334	0.316
1169	0.408	0.387	0.369	0.349	0.334	0.316
1170	0.409	0.387	0.369	0.35	0.335	0.316
1171	0.409	0.388	0.37	0.35	0.335	0.317
1172	0.41	0.388	0.37	0.351	0.335	0.317
1173	0.41	0.389	0.37	0.351	0.336	0.318
1174	0.411	0.389	0.371	0.351	0.336	0.318
1175	0.411	0.39	0.371	0.352	0.337	0.319
1176	0.412	0.39	0.372	0.352	0.337	0.319
1177	0.412	0.391	0.372	0.353	0.338	0.319
1178	0.413	0.391	0.373	0.353	0.338	0.32
1179	0.413	0.392	0.373	0.354	0.338	0.32
1180	0.414	0.392	0.374	0.354	0.339	0.32
1181	0.415	0.393	0.374	0.355	0.339	0.321
1182	0.415	0.393	0.374	0.355	0.34	0.321
1183	0.416	0.394	0.375	0.356	0.34	0.322
1184	0.416	0.394	0.375	0.356	0.341	0.322
1185	0.417	0.394	0.376	0.357	0.341	0.322
1186	0.417	0.395	0.376	0.357	0.341	0.323
1187	0.417	0.395	0.377	0.357	0.342	0.323
1188	0.418	0.396	0.377	0.358	0.342	0.323
1189	0.418	0.396	0.377	0.358	0.342	0.324
1190	0.419	0.396	0.378	0.358	0.343	0.324
1191	0.419	0.397	0.378	0.359	0.343	0.324
1192	0.419	0.397	0.378	0.359	0.343	0.325
1193	0.42	0.397	0.379	0.359	0.344	0.325
1194	0.42	0.398	0.379	0.359	0.344	0.325
1195	0.42	0.398	0.379	0.36	0.344	0.325
1196	0.42	0.398	0.379	0.36	0.344	0.325
1197	0.42	0.398	0.38	0.36	0.344	0.325
1198	0.421	0.399	0.38	0.36	0.345	0.326
1199	0.421	0.399	0.38	0.36	0.345	0.326
1200	0.421	0.399	0.38	0.36	0.345	0.326
1201	0.421	0.399	0.38	0.36	0.345	0.326
1202	0.421	0.399	0.38	0.36	0.345	0.326
1203	0.421	0.399	0.38	0.361	0.345	0.326
1204	0.421	0.399	0.38	0.361	0.345	0.326
1205	0.421	0.399	0.38	0.36	0.345	0.326
1206	0.421	0.399	0.38	0.36	0.345	0.326
1207	0.421	0.399	0.38	0.36	0.345	0.326
1208	0.421	0.398	0.38	0.36	0.345	0.326
1209	0.42	0.398	0.38	0.36	0.344	0.326
1210	0.42	0.398	0.38	0.36	0.344	0.326
1211	0.42	0.398	0.38	0.36	0.344	0.325
1212	0.42	0.398	0.38	0.36	0.344	0.325
1213	0.42	0.398	0.379	0.36	0.344	0.325
1214	0.42	0.398	0.379	0.359	0.344	0.325
1215	0.42	0.398	0.379	0.359	0.344	0.325
1216	0.419	0.397	0.379	0.359	0.344	0.325
1217	0.419	0.397	0.379	0.359	0.344	0.325
1218	0.419	0.397	0.378	0.359	0.343	0.325
1219	0.419	0.397	0.378	0.359	0.343	0.324
1220	0.419	0.397	0.378	0.358	0.343	0.324
1221	0.418	0.397	0.378	0.358	0.343	0.324
1222	0.418	0.396	0.378	0.358	0.343	0.324
1223	0.418	0.396	0.377	0.358	0.343	0.324
1224	0.418	0.396	0.377	0.358	0.342	0.324
1225	0.418	0.396	0.377	0.358	0.342	0.324
1226	0.417	0.396	0.377	0.357	0.342	0.323
1227	0.417	0.395	0.377	0.357	0.342	0.323
1228	0.417	0.395	0.377	0.357	0.342	0.323
1229	0.417	0.395	0.376	0.357	0.342	0.323
1230	0.417	0.395	0.376	0.357	0.341	0.323
1231	0.417	0.395	0.376	0.357	0.341	0.323
1232	0.416	0.395	0.376	0.356	0.341	0.323
1233	0.416	0.394	0.376	0.356	0.341	0.322
1234	0.416	0.394	0.376	0.356	0.341	0.322
1235	0.416	0.394	0.376	0.356	0.341	0.322
1236	0.416	0.394	0.375	0.356	0.341	0.322
1237	0.416	0.394	0.375	0.356	0.341	0.322
1238	0.416	0.394	0.375	0.356	0.34	0.322
1239	0.415	0.394	0.375	0.356	0.34	0.322
1240	0.415	0.393	0.375	0.355	0.34	0.322
1241	0.415	0.393	0.375	0.355	0.34	0.322
1242	0.415	0.393	0.375	0.355	0.34	0.321
1243	0.415	0.393	0.375	0.355	0.34	0.321
1244	0.415	0.393	0.375	0.355	0.34	0.321
1245	0.415	0.393	0.375	0.355	0.34	0.321
1246	0.415	0.393	0.374	0.355	0.34	0.321
1247	0.415	0.393	0.374	0.355	0.34	0.321
1248	0.414	0.393	0.374	0.355	0.34	0.321
1249	0.414	0.392	0.374	0.355	0.34	0.321
1250	0.414	0.392	0.374	0.355	0.34	0.321
1251	0.414	0.392	0.374	0.355	0.34	0.321
1252	0.414	0.392	0.374	0.355	0.34	0.321
1253	0.414	0.392	0.374	0.355	0.339	0.321
1254	0.414	0.392	0.374	0.355	0.339	0.321
1255	0.414	0.392	0.374	0.355	0.339	0.321
1256	0.414	0.392	0.374	0.355	0.339	0.321
1257	0.414	0.392	0.374	0.355	0.339	0.321
1258	0.414	0.392	0.374	0.355	0.339	0.321
1259	0.414	0.392	0.374	0.355	0.339	0.321
1260	0.414	0.392	0.374	0.354	0.339	0.321
1261	0.414	0.392	0.374	0.354	0.339	0.321
1262	0.414	0.392	0.374	0.354	0.339	0.321
1263	0.414	0.392	0.374	0.354	0.339	0.321
1264	0.414	0.392	0.374	0.354	0.339	0.321
1265	0.414	0.392	0.374	0.354	0.339	0.321
1266	0.414	0.392	0.374	0.354	0.339	0.321
1267	0.414	0.392	0.374	0.354	0.339	0.321
1268	0.414	0.392	0.374	0.354	0.339	0.321
1269	0.413	0.392	0.374	0.354	0.339	0.321
1270	0.413	0.392	0.373	0.354	0.339	0.321
1271	0.413	0.392	0.373	0.354	0.339	0.32
1272	0.413	0.392	0.373	0.354	0.339	0.32
1273	0.413	0.392	0.373	0.354	0.339	0.32
1274	0.413	0.392	0.373	0.354	0.339	0.32
1275	0.413	0.392	0.373	0.354	0.339	0.32
1276	0.413	0.392	0.373	0.354	0.339	0.32
1277	0.413	0.392	0.373	0.354	0.339	0.32
1278	0.413	0.392	0.373	0.354	0.339	0.32
1279	0.414	0.392	0.373	0.354	0.339	0.32
1280	0.414	0.392	0.373	0.354	0.339	0.32
1281	0.414	0.392	0.373	0.354	0.339	0.32
1282	0.414	0.392	0.373	0.354	0.339	0.32
1283	0.414	0.392	0.373	0.354	0.339	0.32
1284	0.414	0.392	0.373	0.354	0.339	0.32
1285	0.414	0.392	0.373	0.354	0.339	0.32
1286	0.413	0.392	0.373	0.354	0.339	0.32
1287	0.413	0.392	0.373	0.354	0.339	0.32
1288	0.413	0.392	0.373	0.354	0.339	0.32
1289	0.413	0.392	0.373	0.354	0.339	0.32
1290	0.413	0.391	0.373	0.354	0.339	0.32
1291	0.413	0.391	0.373	0.354	0.338	0.32
1292	0.413	0.391	0.373	0.354	0.338	0.32
1293	0.413	0.391	0.373	0.354	0.338	0.32
1294	0.413	0.391	0.373	0.354	0.338	0.32
1295	0.413	0.391	0.373	0.354	0.338	0.32
1296	0.413	0.391	0.373	0.354	0.338	0.32
1297	0.413	0.391	0.373	0.354	0.338	0.32
1298	0.413	0.391	0.373	0.354	0.338	0.32
1299	0.413	0.391	0.373	0.354	0.338	0.32
1300	0.413	0.391	0.373	0.354	0.338	0.32
1301	0.413	0.391	0.373	0.354	0.338	0.32
1302	0.413	0.391	0.373	0.354	0.338	0.32
1303	0.413	0.391	0.373	0.354	0.338	0.32
1304	0.413	0.391	0.373	0.354	0.338	0.32
1305	0.413	0.391	0.373	0.354	0.339	0.32
1306	0.413	0.391	0.373	0.354	0.339	0.32
1307	0.413	0.391	0.373	0.354	0.339	0.32
1308	0.413	0.391	0.373	0.354	0.338	0.32
1309	0.413	0.391	0.373	0.354	0.338	0.32
1310	0.413	0.391	0.373	0.354	0.338	0.32
1311	0.413	0.391	0.373	0.354	0.338	0.32
1312	0.413	0.391	0.373	0.354	0.338	0.32
1313	0.413	0.391	0.373	0.354	0.338	0.32
1314	0.413	0.391	0.373	0.354	0.338	0.32
1315	0.413	0.391	0.373	0.354	0.338	0.32
1316	0.413	0.391	0.373	0.354	0.338	0.32
1317	0.413	0.391	0.373	0.354	0.338	0.32
1318	0.413	0.391	0.373	0.354	0.338	0.32
1319	0.413	0.391	0.373	0.354	0.338	0.32
1320	0.413	0.391	0.373	0.354	0.338	0.32
1321	0.413	0.391	0.373	0.354	0.338	0.32
1322	0.413	0.391	0.373	0.353	0.338	0.32
1323	0.413	0.391	0.372	0.353	0.338	0.32
1324	0.413	0.391	0.372	0.353	0.338	0.32
1325	0.413	0.391	0.372	0.353	0.338	0.32
1326	0.413	0.391	0.372	0.353	0.338	0.32
1327	0.413	0.391	0.372	0.353	0.338	0.319
1328	0.413	0.391	0.372	0.353	0.338	0.319
1329	0.412	0.391	0.372	0.353	0.338	0.319
1330	0.412	0.391	0.372	0.353	0.338	0.319
1331	0.412	0.391	0.372	0.353	0.338	0.319
1332	0.412	0.391	0.372	0.353	0.338	0.319
1333	0.412	0.391	0.372	0.353	0.338	0.319
1334	0.412	0.391	0.372	0.353	0.338	0.319
1335	0.412	0.391	0.372	0.353	0.338	0.319
1336	0.412	0.391	0.372	0.353	0.338	0.319
1337	0.412	0.391	0.372	0.353	0.338	0.32
1338	0.413	0.391	0.372	0.353	0.338	0.32
1339	0.413	0.391	0.372	0.353	0.338	0.32
1340	0.413	0.391	0.373	0.354	0.338	0.32
1341	0.413	0.391	0.373	0.354	0.338	0.32
1342	0.413	0.391	0.373	0.354	0.338	0.32
1343	0.413	0.392	0.373	0.354	0.338	0.32
1344	0.413	0.392	0.373	0.354	0.339	0.32
1345	0.414	0.392	0.373	0.354	0.339	0.32
1346	0.414	0.392	0.374	0.354	0.339	0.321
1347	0.414	0.392	0.374	0.355	0.339	0.321
1348	0.414	0.393	0.374	0.355	0.339	0.321
1349	0.414	0.393	0.374	0.355	0.34	0.321
1350	0.415	0.393	0.374	0.355	0.34	0.321
1351	0.415	0.393	0.374	0.355	0.34	0.321
1352	0.415	0.394	0.375	0.355	0.34	0.322
1353	0.415	0.394	0.375	0.356	0.34	0.322
1354	0.415	0.394	0.375	0.356	0.341	0.322
1355	0.416	0.394	0.375	0.356	0.341	0.322
1356	0.416	0.394	0.375	0.356	0.341	0.322
1357	0.416	0.395	0.376	0.356	0.341	0.322
1358	0.416	0.395	0.376	0.356	0.341	0.323
1359	0.417	0.395	0.376	0.357	0.341	0.323
1360	0.417	0.395	0.376	0.357	0.342	0.323
1361	0.417	0.395	0.376	0.357	0.342	0.323
1362	0.417	0.396	0.377	0.357	0.342	0.323
1363	0.418	0.396	0.377	0.357	0.342	0.323
1364	0.418	0.396	0.377	0.358	0.342	0.324
1365	0.418	0.396	0.377	0.358	0.342	0.324
1366	0.418	0.396	0.378	0.358	0.343	0.324
1367	0.419	0.396	0.378	0.358	0.343	0.324
1368	0.419	0.396	0.378	0.359	0.343	0.324
1369	0.419	0.397	0.378	0.359	0.343	0.324
1370	0.419	0.397	0.378	0.359	0.343	0.324
1371	0.419	0.397	0.378	0.359	0.344	0.325
1372	0.42	0.397	0.379	0.359	0.344	0.325
1373	0.42	0.397	0.379	0.359	0.344	0.325
1374	0.42	0.397	0.379	0.359	0.344	0.325
1375	0.42	0.398	0.379	0.359	0.344	0.325
1376	0.42	0.398	0.379	0.359	0.344	0.325
1377	0.42	0.398	0.379	0.36	0.344	0.325
1378	0.42	0.398	0.379	0.36	0.344	0.325
1379	0.42	0.398	0.38	0.36	0.345	0.326
1380	0.42	0.398	0.38	0.36	0.345	0.326
1381	0.421	0.398	0.38	0.36	0.345	0.326
1382	0.421	0.398	0.38	0.36	0.345	0.326
1383	0.421	0.398	0.38	0.36	0.345	0.326
1384	0.421	0.398	0.38	0.36	0.345	0.326
1385	0.421	0.398	0.38	0.36	0.345	0.326
1386	0.421	0.399	0.38	0.36	0.345	0.326
1387	0.421	0.399	0.38	0.36	0.345	0.326
1388	0.421	0.399	0.38	0.36	0.345	0.326
1389	0.421	0.399	0.38	0.36	0.345	0.326
1390	0.421	0.399	0.38	0.361	0.345	0.326
1391	0.421	0.399	0.38	0.361	0.345	0.326
1392	0.421	0.399	0.38	0.361	0.345	0.326
1393	0.421	0.399	0.38	0.36	0.345	0.326
1394	0.421	0.399	0.38	0.36	0.345	0.326
1395	0.421	0.399	0.38	0.36	0.345	0.326
1396	0.421	0.399	0.38	0.36	0.345	0.326
1397	0.421	0.399	0.38	0.36	0.345	0.326
1398	0.421	0.399	0.38	0.36	0.345	0.326
1399	0.421	0.399	0.38	0.36	0.345	0.326
1400	0.421	0.399	0.38	0.36	0.345	0.325
1401	0.421	0.399	0.38	0.36	0.345	0.325
1402	0.421	0.399	0.38	0.36	0.345	0.325
1403	0.421	0.399	0.38	0.36	0.345	0.326
1404	0.421	0.399	0.38	0.36	0.345	0.326
1405	0.421	0.399	0.38	0.36	0.345	0.326
1406	0.421	0.399	0.38	0.36	0.345	0.326
1407	0.421	0.399	0.38	0.361	0.345	0.326
1408	0.421	0.399	0.38	0.361	0.345	0.326
1409	0.421	0.399	0.38	0.361	0.345	0.326
1410	0.421	0.399	0.38	0.361	0.345	0.326
1411	0.421	0.399	0.38	0.361	0.345	0.326
1412	0.421	0.399	0.38	0.361	0.345	0.326
1413	0.422	0.399	0.38	0.361	0.345	0.326
1414	0.422	0.399	0.38	0.361	0.345	0.326
1415	0.422	0.399	0.381	0.361	0.345	0.326
1416	0.422	0.399	0.381	0.361	0.345	0.326
1417	0.422	0.399	0.381	0.361	0.345	0.326
1418	0.422	0.4	0.381	0.361	0.345	0.326
1419	0.422	0.4	0.381	0.361	0.345	0.326
1420	0.422	0.4	0.381	0.361	0.345	0.326
1421	0.422	0.4	0.381	0.361	0.345	0.327
1422	0.422	0.4	0.381	0.361	0.346	0.327
1423	0.422	0.4	0.381	0.362	0.346	0.327
1424	0.422	0.4	0.381	0.362	0.346	0.327
1425	0.422	0.4	0.381	0.362	0.346	0.327
1426	0.422	0.4	0.381	0.362	0.346	0.327
1427	0.423	0.4	0.381	0.362	0.346	0.327
1428	0.423	0.4	0.381	0.362	0.346	0.327
1429	0.423	0.4	0.381	0.362	0.346	0.327
1430	0.423	0.4	0.381	0.362	0.346	0.327
1431	0.423	0.4	0.381	0.362	0.346	0.327
1432	0.423	0.4	0.382	0.362	0.346	0.327
1433	0.423	0.4	0.382	0.362	0.346	0.327
1434	0.423	0.4	0.382	0.362	0.346	0.327
1435	0.423	0.4	0.382	0.362	0.346	0.327
1436	0.423	0.401	0.382	0.362	0.346	0.327
1437	0.423	0.401	0.382	0.362	0.346	0.327
1438	0.423	0.401	0.382	0.362	0.346	0.327
1439	0.423	0.401	0.382	0.362	0.346	0.327
1440	0.423	0.401	0.382	0.362	0.346	0.327
1441	0.423	0.401	0.382	0.362	0.346	0.327
1442	0.423	0.401	0.382	0.362	0.346	0.327
1443	0.423	0.401	0.382	0.362	0.346	0.327
1444	0.423	0.401	0.382	0.362	0.346	0.327
1445	0.423	0.401	0.382	0.362	0.346	0.327
1446	0.423	0.401	0.382	0.362	0.346	0.327
1447	0.423	0.401	0.382	0.362	0.346	0.327
1448	0.423	0.401	0.382	0.362	0.346	0.327
1449	0.423	0.401	0.382	0.362	0.346	0.327
1450	0.423	0.401	0.382	0.362	0.346	0.327
1451	0.423	0.401	0.382	0.362	0.346	0.327
1452	0.423	0.401	0.382	0.362	0.346	0.327
1453	0.423	0.401	0.382	0.362	0.346	0.327
1454	0.423	0.401	0.382	0.362	0.346	0.327
1455	0.423	0.401	0.382	0.362	0.346	0.327
1456	0.423	0.401	0.382	0.362	0.346	0.327
1457	0.423	0.401	0.382	0.362	0.346	0.327
1458	0.423	0.4	0.382	0.362	0.346	0.327
1459	0.423	0.4	0.382	0.362	0.346	0.327
1460	0.423	0.4	0.382	0.362	0.346	0.327
1461	0.423	0.4	0.382	0.362	0.346	0.327
1462	0.423	0.4	0.382	0.362	0.346	0.327
1463	0.423	0.4	0.381	0.362	0.346	0.327
1464	0.423	0.4	0.381	0.362	0.346	0.327
1465	0.423	0.4	0.381	0.362	0.346	0.327
1466	0.423	0.4	0.381	0.362	0.346	0.327
1467	0.423	0.4	0.381	0.362	0.346	0.327
1468	0.423	0.4	0.381	0.362	0.346	0.327
1469	0.423	0.4	0.382	0.362	0.346	0.327
1470	0.423	0.4	0.382	0.362	0.346	0.327
1471	0.423	0.4	0.382	0.362	0.346	0.327
1472	0.423	0.401	0.382	0.362	0.346	0.327
1473	0.423	0.401	0.382	0.362	0.346	0.327
1474	0.423	0.401	0.382	0.362	0.346	0.327
1475	0.423	0.401	0.382	0.362	0.346	0.327
1476	0.423	0.401	0.382	0.362	0.346	0.327
1477	0.423	0.401	0.382	0.362	0.346	0.327
1478	0.423	0.401	0.382	0.362	0.346	0.327
1479	0.423	0.401	0.382	0.362	0.346	0.327
1480	0.423	0.401	0.382	0.362	0.346	0.327
1481	0.423	0.401	0.382	0.362	0.346	0.327
1482	0.423	0.401	0.382	0.362	0.346	0.327
1483	0.423	0.401	0.382	0.362	0.346	0.327
1484	0.423	0.401	0.382	0.362	0.346	0.327
1485	0.423	0.401	0.381	0.362	0.346	0.327
1486	0.423	0.4	0.381	0.362	0.346	0.327
1487	0.423	0.4	0.381	0.362	0.346	0.327
1488	0.423	0.4	0.381	0.362	0.346	0.327
1489	0.423	0.4	0.381	0.361	0.346	0.327
1490	0.422	0.4	0.381	0.361	0.346	0.327
1491	0.422	0.4	0.381	0.361	0.346	0.326
1492	0.422	0.4	0.381	0.361	0.346	0.326
1493	0.422	0.4	0.381	0.361	0.345	0.326
1494	0.422	0.4	0.381	0.361	0.345	0.326
1495	0.422	0.4	0.381	0.361	0.345	0.326
1496	0.422	0.4	0.381	0.361	0.345	0.326
1497	0.422	0.399	0.381	0.361	0.345	0.326
1498	0.422	0.399	0.381	0.361	0.345	0.326
1499	0.422	0.399	0.38	0.361	0.345	0.326
1500	0.422	0.399	0.38	0.361	0.345	0.326
1501	0.421	0.399	0.38	0.361	0.345	0.326
1502	0.421	0.399	0.38	0.361	0.345	0.326
1503	0.421	0.399	0.38	0.36	0.345	0.325
1504	0.421	0.399	0.38	0.36	0.345	0.325
1505	0.421	0.399	0.38	0.36	0.344	0.325
1506	0.421	0.399	0.38	0.36	0.344	0.325
1507	0.421	0.399	0.38	0.36	0.344	0.325
1508	0.421	0.399	0.379	0.36	0.344	0.325
1509	0.421	0.398	0.379	0.36	0.344	0.325
1510	0.42	0.398	0.379	0.36	0.344	0.325
1511	0.42	0.398	0.379	0.359	0.344	0.325
1512	0.42	0.398	0.379	0.359	0.343	0.325
1513	0.42	0.398	0.379	0.359	0.343	0.325
1514	0.42	0.398	0.379	0.359	0.343	0.325
1515	0.42	0.398	0.379	0.359	0.343	0.324
1516	0.42	0.397	0.379	0.359	0.343	0.324
1517	0.419	0.397	0.378	0.359	0.343	0.324
1518	0.419	0.397	0.378	0.359	0.343	0.324
1519	0.419	0.397	0.378	0.359	0.343	0.324
1520	0.419	0.397	0.378	0.359	0.343	0.324
1521	0.419	0.396	0.378	0.358	0.343	0.324
1522	0.419	0.396	0.378	0.358	0.342	0.324
1523	0.418	0.396	0.378	0.358	0.342	0.323
1524	0.418	0.396	0.378	0.358	0.342	0.323
1525	0.418	0.396	0.377	0.358	0.342	0.323
1526	0.418	0.396	0.377	0.358	0.342	0.323
1527	0.418	0.396	0.377	0.358	0.342	0.323
1528	0.418	0.395	0.377	0.358	0.342	0.323
1529	0.418	0.395	0.377	0.357	0.342	0.323
1530	0.418	0.395	0.377	0.357	0.342	0.323
1531	0.417	0.395	0.377	0.357	0.342	0.323
1532	0.417	0.395	0.376	0.357	0.341	0.322
1533	0.417	0.395	0.376	0.357	0.341	0.322
1534	0.417	0.395	0.376	0.357	0.341	0.322
1535	0.417	0.394	0.376	0.357	0.341	0.322
1536	0.417	0.394	0.376	0.356	0.341	0.322
1537	0.416	0.394	0.376	0.356	0.341	0.322
1538	0.416	0.394	0.375	0.356	0.34	0.322
1539	0.416	0.394	0.375	0.356	0.34	0.322
1540	0.416	0.394	0.375	0.356	0.34	0.321
1541	0.416	0.393	0.375	0.356	0.34	0.321
1542	0.415	0.393	0.375	0.355	0.34	0.321
1543	0.415	0.393	0.374	0.355	0.34	0.321
1544	0.415	0.393	0.374	0.355	0.339	0.321
1545	0.415	0.393	0.374	0.355	0.339	0.321
1546	0.415	0.393	0.374	0.355	0.339	0.32
1547	0.414	0.392	0.374	0.354	0.339	0.32
1548	0.414	0.392	0.374	0.354	0.339	0.32
1549	0.414	0.392	0.373	0.354	0.339	0.32
1550	0.414	0.392	0.373	0.354	0.339	0.32
1551	0.414	0.392	0.373	0.354	0.338	0.32
1552	0.413	0.392	0.373	0.354	0.338	0.32
1553	0.413	0.391	0.373	0.353	0.338	0.32
1554	0.413	0.391	0.373	0.353	0.338	0.319
1555	0.413	0.391	0.372	0.353	0.338	0.319
1556	0.413	0.391	0.372	0.353	0.338	0.319
1557	0.412	0.39	0.372	0.353	0.337	0.319
1558	0.412	0.39	0.372	0.353	0.337	0.319
1559	0.412	0.39	0.372	0.352	0.337	0.319
1560	0.412	0.39	0.371	0.352	0.337	0.318
1561	0.412	0.39	0.371	0.352	0.337	0.318
1562	0.411	0.389	0.371	0.352	0.337	0.318
1563	0.411	0.389	0.371	0.352	0.336	0.318
1564	0.411	0.389	0.371	0.352	0.336	0.318
1565	0.411	0.389	0.37	0.351	0.336	0.317
1566	0.41	0.389	0.37	0.351	0.336	0.317
1567	0.41	0.388	0.37	0.351	0.336	0.317
1568	0.41	0.388	0.37	0.351	0.335	0.317
1569	0.41	0.388	0.37	0.351	0.335	0.317
1570	0.409	0.388	0.369	0.35	0.335	0.317
1571	0.409	0.388	0.369	0.35	0.335	0.316
1572	0.409	0.387	0.369	0.35	0.334	0.316
1573	0.409	0.387	0.369	0.35	0.334	0.316
1574	0.408	0.387	0.368	0.349	0.334	0.316
1575	0.408	0.387	0.368	0.349	0.334	0.316
1576	0.408	0.386	0.368	0.349	0.334	0.315
1577	0.407	0.386	0.368	0.349	0.333	0.315
1578	0.407	0.386	0.367	0.348	0.333	0.315
1579	0.407	0.386	0.367	0.348	0.333	0.315
1580	0.406	0.385	0.367	0.348	0.333	0.314
1581	0.406	0.385	0.367	0.348	0.332	0.314
1582	0.406	0.385	0.366	0.347	0.332	0.314
1583	0.405	0.384	0.366	0.347	0.332	0.314
1584	0.405	0.384	0.366	0.347	0.332	0.313
1585	0.405	0.383	0.365	0.346	0.331	0.313
1586	0.404	0.383	0.365	0.346	0.331	0.313
1587	0.404	0.383	0.365	0.346	0.331	0.312
1588	0.404	0.382	0.364	0.346	0.33	0.312
1589	0.403	0.382	0.364	0.345	0.33	0.312
1590	0.403	0.381	0.364	0.345	0.33	0.312
1591	0.402	0.381	0.363	0.344	0.329	0.311
1592	0.402	0.381	0.363	0.344	0.329	0.311
1593	0.402	0.38	0.363	0.344	0.329	0.311
1594	0.401	0.38	0.362	0.343	0.328	0.31
1595	0.401	0.38	0.362	0.343	0.328	0.31
1596	0.4	0.379	0.361	0.343	0.328	0.31
1597	0.4	0.379	0.361	0.342	0.328	0.31
1598	0.4	0.378	0.361	0.342	0.327	0.309
1599	0.399	0.378	0.36	0.341	0.327	0.309
1600	0.399	0.378	0.36	0.341	0.327	0.309
1601	0.398	0.377	0.36	0.341	0.326	0.308
1602	0.398	0.377	0.359	0.34	0.326	0.308
1603	0.397	0.377	0.359	0.34	0.326	0.308
1604	0.397	0.376	0.358	0.34	0.325	0.307
1605	0.397	0.376	0.358	0.339	0.325	0.307
1606	0.396	0.375	0.358	0.339	0.324	0.307
1607	0.396	0.375	0.357	0.339	0.324	0.306
1608	0.396	0.375	0.357	0.338	0.324	0.306
1609	0.395	0.374	0.357	0.338	0.323	0.306
1610	0.395	0.374	0.356	0.338	0.323	0.306
1611	0.394	0.373	0.356	0.338	0.323	0.305
1612	0.394	0.373	0.356	0.337	0.322	0.305
1613	0.394	0.373	0.355	0.337	0.322	0.305
1614	0.393	0.372	0.355	0.337	0.322	0.304
1615	0.393	0.372	0.354	0.336	0.322	0.304
1616	0.392	0.371	0.354	0.336	0.321	0.304
1617	0.392	0.371	0.354	0.336	0.321	0.304
1618	0.392	0.371	0.353	0.335	0.321	0.303
1619	0.391	0.37	0.353	0.335	0.32	0.303
1620	0.391	0.37	0.353	0.335	0.32	0.303
1621	0.391	0.37	0.352	0.334	0.32	0.302
1622	0.39	0.37	0.352	0.334	0.32	0.302
1623	0.39	0.369	0.352	0.334	0.319	0.302
1624	0.39	0.369	0.352	0.334	0.319	0.302
1625	0.389	0.369	0.351	0.333	0.319	0.301
1626	0.389	0.368	0.351	0.333	0.319	0.301
1627	0.389	0.368	0.351	0.333	0.319	0.301
1628	0.389	0.368	0.35	0.333	0.318	0.301
1629	0.388	0.368	0.35	0.332	0.318	0.301
1630	0.388	0.367	0.35	0.332	0.318	0.3
1631	0.388	0.367	0.35	0.332	0.318	0.3
1632	0.387	0.367	0.349	0.332	0.317	0.3
1633	0.387	0.366	0.349	0.331	0.317	0.3
1634	0.387	0.366	0.349	0.331	0.317	0.299
1635	0.386	0.366	0.348	0.331	0.316	0.299
1636	0.386	0.365	0.348	0.33	0.316	0.299
1637	0.385	0.365	0.348	0.33	0.316	0.298
1638	0.385	0.365	0.347	0.33	0.315	0.298
1639	0.384	0.364	0.347	0.329	0.315	0.298
1640	0.384	0.364	0.347	0.329	0.315	0.297
1641	0.384	0.363	0.346	0.329	0.314	0.297
1642	0.383	0.363	0.346	0.328	0.314	0.297
1643	0.383	0.362	0.346	0.328	0.314	0.296
1644	0.382	0.362	0.345	0.328	0.313	0.296
1645	0.382	0.362	0.345	0.327	0.313	0.296
1646	0.381	0.361	0.344	0.327	0.312	0.295
1647	0.381	0.361	0.344	0.326	0.312	0.295
1648	0.381	0.36	0.343	0.326	0.312	0.295
1649	0.38	0.36	0.343	0.326	0.312	0.294
1650	0.38	0.36	0.343	0.325	0.311	0.294
1651	0.38	0.359	0.342	0.325	0.311	0.294
1652	0.379	0.359	0.342	0.325	0.311	0.294
1653	0.379	0.359	0.342	0.325	0.311	0.294
1654	0.379	0.359	0.342	0.324	0.31	0.293
1655	0.379	0.359	0.342	0.324	0.31	0.293
1656	0.378	0.359	0.342	0.324	0.31	0.293
1657	0.378	0.358	0.342	0.324	0.31	0.293
1658	0.378	0.358	0.341	0.324	0.31	0.293
1659	0.378	0.358	0.341	0.324	0.31	0.293
1660	0.378	0.358	0.341	0.324	0.31	0.293
1661	0.378	0.358	0.341	0.324	0.31	0.293
1662	0.378	0.358	0.342	0.324	0.311	0.293
1663	0.378	0.359	0.342	0.324	0.311	0.294
1664	0.379	0.359	0.342	0.325	0.311	0.294
1665	0.379	0.359	0.342	0.325	0.311	0.294
1666	0.379	0.359	0.342	0.325	0.311	0.294
1667	0.38	0.36	0.343	0.325	0.312	0.294
1668	0.38	0.36	0.343	0.326	0.312	0.295
1669	0.381	0.361	0.343	0.326	0.312	0.295
1670	0.381	0.361	0.344	0.327	0.313	0.296
1671	0.382	0.362	0.345	0.327	0.313	0.296
1672	0.383	0.362	0.345	0.328	0.313	0.297
1673	0.383	0.363	0.346	0.328	0.314	0.297
1674	0.384	0.364	0.346	0.329	0.314	0.298
1675	0.385	0.365	0.347	0.329	0.315	0.298
1676	0.386	0.365	0.348	0.33	0.316	0.299
1677	0.386	0.366	0.349	0.331	0.316	0.3
1678	0.387	0.367	0.349	0.331	0.317	0.3
1679	0.388	0.367	0.35	0.332	0.318	0.301
1680	0.389	0.368	0.351	0.333	0.319	0.302
1681	0.39	0.369	0.352	0.334	0.319	0.302
1682	0.391	0.37	0.353	0.335	0.32	0.303
1683	0.392	0.371	0.354	0.336	0.321	0.304
1684	0.393	0.372	0.355	0.337	0.322	0.305
1685	0.394	0.373	0.356	0.338	0.323	0.306
1686	0.396	0.374	0.357	0.339	0.324	0.307
1687	0.397	0.375	0.358	0.34	0.325	0.307
1688	0.398	0.376	0.359	0.341	0.327	0.308
1689	0.4	0.377	0.36	0.342	0.328	0.309
1690	0.401	0.378	0.361	0.344	0.329	0.31
1691	0.403	0.38	0.362	0.345	0.33	0.311
1692	0.404	0.381	0.363	0.346	0.331	0.312
1693	0.405	0.383	0.365	0.347	0.332	0.313
1694	0.407	0.384	0.366	0.348	0.333	0.314
1695	0.408	0.385	0.367	0.349	0.334	0.315
1696	0.409	0.387	0.368	0.35	0.335	0.316
1697	0.41	0.388	0.369	0.351	0.336	0.317
1698	0.412	0.389	0.37	0.352	0.337	0.318
1699	0.412	0.39	0.371	0.352	0.338	0.319
1700	0.413	0.391	0.372	0.353	0.338	0.32
1701	0.414	0.392	0.373	0.354	0.339	0.321
1702	0.415	0.393	0.374	0.354	0.34	0.321
1703	0.415	0.394	0.374	0.355	0.34	0.322
1704	0.416	0.395	0.375	0.356	0.341	0.323
1705	0.417	0.396	0.376	0.357	0.342	0.324
1706	0.418	0.397	0.376	0.357	0.342	0.325
1707	0.419	0.398	0.377	0.358	0.343	0.326
1708	0.42	0.399	0.378	0.359	0.344	0.326
1709	0.421	0.4	0.379	0.36	0.345	0.327
1710	0.422	0.401	0.38	0.361	0.345	0.328
1711	0.423	0.402	0.381	0.362	0.346	0.329
1712	0.424	0.403	0.382	0.363	0.347	0.329
1713	0.425	0.404	0.383	0.364	0.348	0.33
1714	0.426	0.404	0.383	0.364	0.349	0.331
1715	0.426	0.405	0.384	0.365	0.349	0.331
1716	0.427	0.405	0.384	0.365	0.349	0.332
1717	0.427	0.405	0.384	0.365	0.35	0.332
1718	0.426	0.405	0.384	0.365	0.35	0.332
1719	0.426	0.404	0.383	0.365	0.349	0.332
1720	0.426	0.404	0.383	0.365	0.349	0.332
1721	0.425	0.403	0.383	0.364	0.349	0.332
1722	0.424	0.403	0.382	0.364	0.348	0.331
1723	0.424	0.403	0.382	0.364	0.347	0.331
1724	0.423	0.402	0.382	0.364	0.347	0.331
1725	0.423	0.402	0.382	0.364	0.346	0.33
1726	0.422	0.401	0.381	0.364	0.346	0.329
1727	0.422	0.401	0.381	0.364	0.345	0.329
1728	0.421	0.4	0.381	0.363	0.345	0.328
1729	0.42	0.4	0.38	0.363	0.344	0.328
1730	0.419	0.399	0.379	0.362	0.343	0.327
1731	0.418	0.398	0.378	0.362	0.343	0.327
1732	0.417	0.397	0.377	0.361	0.342	0.326
1733	0.415	0.396	0.375	0.36	0.341	0.325
1734	0.413	0.395	0.374	0.359	0.341	0.325
1735	0.412	0.394	0.373	0.357	0.34	0.324
1736	0.41	0.393	0.372	0.356	0.339	0.324
1737	0.408	0.393	0.371	0.355	0.339	0.323
1738	0.408	0.393	0.371	0.354	0.338	0.323
1739	0.406	0.392	0.371	0.353	0.338	0.322
1740	0.406	0.392	0.371	0.352	0.337	0.321
1741	0.405	0.391	0.37	0.351	0.336	0.32
1742	0.404	0.391	0.371	0.351	0.336	0.319
1743	0.404	0.39	0.371	0.351	0.335	0.318
1744	0.405	0.389	0.371	0.351	0.334	0.317
1745	0.405	0.388	0.371	0.351	0.334	0.316
1746	0.406	0.387	0.37	0.351	0.333	0.316
1747	0.407	0.385	0.37	0.351	0.332	0.316
1748	0.407	0.383	0.369	0.351	0.331	0.315
1749	0.407	0.382	0.368	0.351	0.33	0.313
1750	0.408	0.381	0.367	0.35	0.33	0.313
1751	0.409	0.381	0.365	0.35	0.329	0.313
1752	0.41	0.38	0.364	0.35	0.329	0.313
1753	0.411	0.381	0.363	0.35	0.33	0.313
1754	0.412	0.382	0.362	0.349	0.331	0.313
1755	0.412	0.383	0.361	0.349	0.331	0.313
1756	0.413	0.383	0.36	0.348	0.332	0.313
1757	0.411	0.382	0.358	0.348	0.332	0.313
1758	0.41	0.381	0.357	0.347	0.333	0.313
1759	0.408	0.38	0.355	0.347	0.334	0.314
1760	0.406	0.38	0.353	0.347	0.335	0.316
1761	0.405	0.379	0.354	0.348	0.335	0.317
1762	0.404	0.379	0.355	0.349	0.337	0.319
1763	0.404	0.379	0.358	0.35	0.339	0.323
1764	0.404	0.38	0.359	0.352	0.342	0.326
1765	0.404	0.381	0.361	0.354	0.343	0.328
1766	0.405	0.383	0.364	0.355	0.344	0.331
1767	0.406	0.384	0.367	0.356	0.343	0.333
1768	0.408	0.386	0.37	0.355	0.341	0.335
1769	0.41	0.389	0.373	0.355	0.338	0.337
1770	0.413	0.391	0.377	0.353	0.337	0.338
1771	0.416	0.392	0.379	0.35	0.334	0.337
1772	0.416	0.39	0.379	0.346	0.331	0.335
1773	0.415	0.387	0.376	0.341	0.326	0.331
1774	0.411	0.383	0.37	0.334	0.319	0.325
1775	0.406	0.378	0.364	0.326	0.31	0.318
1776	0.401	0.374	0.359	0.318	0.302	0.311
1777	0.397	0.372	0.354	0.312	0.297	0.305
1778	0.393	0.37	0.348	0.307	0.294	0.299
1779	0.388	0.369	0.344	0.303	0.292	0.293
1780	0.384	0.369	0.34	0.301	0.29	0.288
1781	0.38	0.369	0.337	0.3	0.288	0.285
1782	0.377	0.368	0.336	0.3	0.286	0.282
1783	0.373	0.367	0.335	0.299	0.284	0.277
1784	0.374	0.369	0.335	0.3	0.285	0.276
1785	0.378	0.372	0.341	0.306	0.289	0.279
1786	0.384	0.373	0.345	0.31	0.294	0.28
1787	0.389	0.372	0.349	0.314	0.299	0.281
1788	0.393	0.369	0.351	0.317	0.303	0.282
1789	0.399	0.366	0.353	0.32	0.307	0.283
1790	0.404	0.361	0.353	0.32	0.31	0.283
1791	0.411	0.354	0.353	0.319	0.311	0.283
1792	0.418	0.348	0.352	0.316	0.311	0.282
1793	0.418	0.348	0.352	0.316	0.311	0.282
1794	0.418	0.348	0.352	0.316	0.311	0.282
1795	0.418	0.348	0.352	0.316	0.311	0.282
1796	0.418	0.348	0.352	0.316	0.311	0.282
1797	0.418	0.348	0.352	0.316	0.311	0.282
1798	0.418	0.348	0.352	0.316	0.311	0.282
1799	0.418	0.348	0.352	0.316	0.311	0.282
1800	0.418	0.348	0.352	0.316	0.311	0.282

## Sheet: FigS6b
FigS6b
Wavelength	350K	340K	330K	320K	310K	300K
200	0.07	0.075	0.047	0.034	0.03	0
201	0.07	0.075	0.047	0.034	0.03	0
202	0.07	0.075	0.047	0.034	0.03	0
203	0.07	0.075	0.047	0.034	0.03	0
204	0.07	0.075	0.047	0.034	0.03	0
205	0.07	0.075	0.047	0.034	0.03	0
206	0.07	0.075	0.047	0.034	0.03	0
207	0.07	0.075	0.047	0.034	0.03	0
208	0.07	0.075	0.047	0.034	0.03	0
209	0.084	0.072	0.048	0.041	0.035	0
210	0.093	0.074	0.05	0.042	0.036	0
211	0.1	0.074	0.051	0.041	0.036	0
212	0.103	0.067	0.052	0.04	0.033	0
213	0.102	0.063	0.051	0.033	0.026	0
214	0.1	0.06	0.055	0.028	0.023	0
215	0.096	0.05	0.054	0.023	0.02	0
216	0.094	0.045	0.055	0.019	0.019	0
217	0.091	0.043	0.054	0.014	0.016	0
218	0.089	0.042	0.055	0.015	0.016	0
219	0.087	0.042	0.053	0.013	0.015	0
220	0.088	0.046	0.052	0.015	0.015	0
221	0.086	0.049	0.051	0.017	0.014	0
222	0.085	0.055	0.051	0.021	0.015	0
223	0.085	0.06	0.046	0.024	0.015	0
224	0.083	0.063	0.041	0.025	0.013	0
225	0.083	0.069	0.039	0.027	0.012	0
226	0.086	0.072	0.035	0.028	0.011	0
227	0.088	0.075	0.034	0.029	0.011	0
228	0.091	0.076	0.034	0.03	0.011	0
229	0.096	0.079	0.036	0.034	0.013	0
230	0.098	0.078	0.037	0.034	0.013	0
231	0.102	0.079	0.039	0.037	0.016	0
232	0.103	0.078	0.039	0.036	0.016	0
233	0.104	0.078	0.04	0.036	0.018	0
234	0.103	0.078	0.042	0.037	0.019	0
235	0.101	0.077	0.044	0.036	0.019	0
236	0.1	0.078	0.047	0.036	0.019	0
237	0.098	0.078	0.05	0.036	0.018	0
238	0.097	0.078	0.053	0.036	0.018	0
239	0.096	0.078	0.054	0.036	0.017	0
240	0.097	0.078	0.056	0.037	0.017	0
241	0.099	0.078	0.056	0.038	0.017	0
242	0.101	0.078	0.055	0.038	0.016	0
243	0.103	0.079	0.056	0.038	0.016	0
244	0.106	0.081	0.056	0.038	0.016	0
245	0.109	0.082	0.056	0.038	0.015	0
246	0.112	0.084	0.057	0.04	0.016	0
247	0.114	0.086	0.057	0.041	0.017	0
248	0.116	0.088	0.058	0.042	0.018	0
249	0.118	0.089	0.058	0.043	0.019	0
250	0.12	0.091	0.06	0.045	0.021	0
251	0.121	0.092	0.061	0.046	0.022	0
252	0.122	0.094	0.063	0.046	0.023	0
253	0.123	0.097	0.066	0.047	0.025	0
254	0.124	0.098	0.067	0.047	0.025	0
255	0.125	0.099	0.069	0.047	0.026	0
256	0.127	0.101	0.071	0.048	0.026	0
257	0.128	0.1	0.071	0.048	0.024	0
258	0.13	0.101	0.072	0.048	0.024	0
259	0.13	0.1	0.072	0.047	0.023	0
260	0.131	0.1	0.073	0.047	0.022	0
261	0.131	0.099	0.073	0.045	0.022	0
262	0.131	0.098	0.073	0.044	0.021	0
263	0.132	0.097	0.072	0.042	0.02	0
264	0.134	0.098	0.073	0.042	0.021	0
265	0.135	0.098	0.073	0.042	0.021	0
266	0.136	0.099	0.073	0.041	0.022	0
267	0.139	0.1	0.076	0.042	0.023	0
268	0.14	0.1	0.077	0.043	0.024	0
269	0.142	0.102	0.079	0.045	0.026	0
270	0.143	0.102	0.08	0.045	0.027	0
271	0.145	0.104	0.082	0.048	0.028	0
272	0.145	0.104	0.082	0.049	0.028	0
273	0.145	0.105	0.082	0.05	0.029	0
274	0.146	0.107	0.084	0.053	0.031	0
275	0.145	0.108	0.085	0.054	0.031	0
276	0.144	0.107	0.084	0.054	0.031	0
277	0.143	0.107	0.084	0.054	0.031	0
278	0.143	0.107	0.084	0.054	0.03	0
279	0.143	0.109	0.084	0.054	0.031	0
280	0.143	0.108	0.083	0.054	0.03	0
281	0.143	0.109	0.082	0.053	0.03	0
282	0.143	0.11	0.084	0.053	0.03	0
283	0.143	0.109	0.083	0.052	0.029	0
284	0.143	0.109	0.083	0.051	0.028	0
285	0.143	0.108	0.083	0.049	0.028	0
286	0.143	0.108	0.083	0.049	0.028	0
287	0.145	0.109	0.084	0.05	0.029	0
288	0.145	0.109	0.083	0.05	0.03	0
289	0.145	0.11	0.083	0.051	0.031	0
290	0.142	0.109	0.082	0.05	0.03	0
291	0.141	0.109	0.082	0.05	0.029	0
292	0.139	0.109	0.082	0.05	0.029	0
293	0.137	0.108	0.081	0.05	0.027	0
294	0.137	0.108	0.08	0.05	0.026	0
295	0.136	0.107	0.079	0.05	0.026	0
296	0.137	0.108	0.08	0.051	0.027	0
297	0.137	0.108	0.078	0.049	0.026	0
298	0.138	0.109	0.078	0.049	0.026	0
299	0.138	0.109	0.077	0.048	0.025	0
300	0.139	0.109	0.077	0.048	0.025	0
301	0.141	0.11	0.077	0.049	0.027	0
302	0.142	0.11	0.077	0.049	0.028	0
303	0.144	0.112	0.079	0.051	0.031	0
304	0.144	0.111	0.079	0.052	0.032	0
305	0.145	0.112	0.08	0.053	0.033	0
306	0.144	0.112	0.08	0.054	0.034	0
307	0.144	0.113	0.081	0.055	0.033	0
308	0.144	0.112	0.081	0.056	0.033	0
309	0.144	0.112	0.081	0.056	0.033	0
310	0.145	0.112	0.082	0.057	0.033	0
311	0.146	0.112	0.081	0.057	0.033	0
312	0.146	0.112	0.081	0.057	0.033	0
313	0.147	0.112	0.081	0.056	0.033	0
314	0.147	0.111	0.08	0.054	0.031	0
315	0.147	0.112	0.08	0.054	0.031	0
316	0.147	0.111	0.079	0.053	0.03	0
317	0.146	0.112	0.079	0.053	0.029	0
318	0.145	0.112	0.078	0.052	0.028	0
319	0.144	0.112	0.078	0.052	0.028	0
320	0.144	0.113	0.078	0.052	0.028	0
321	0.142	0.112	0.077	0.052	0.027	0
322	0.142	0.113	0.078	0.053	0.027	0
323	0.142	0.113	0.078	0.053	0.026	0
324	0.143	0.113	0.079	0.054	0.027	0
325	0.143	0.113	0.08	0.054	0.028	0
326	0.144	0.112	0.081	0.054	0.028	0
327	0.143	0.111	0.081	0.054	0.028	0
328	0.143	0.11	0.083	0.054	0.029	0
329	0.143	0.109	0.083	0.053	0.028	0
330	0.142	0.108	0.083	0.052	0.028	0
331	0.141	0.107	0.083	0.052	0.028	0
332	0.14	0.106	0.083	0.051	0.027	0
333	0.139	0.106	0.082	0.05	0.027	0
334	0.138	0.106	0.082	0.049	0.027	0
335	0.138	0.107	0.082	0.049	0.027	0
336	0.137	0.107	0.082	0.048	0.026	0
337	0.136	0.107	0.081	0.048	0.025	0
338	0.135	0.107	0.08	0.047	0.024	0
339	0.135	0.106	0.079	0.047	0.023	0
340	0.135	0.106	0.079	0.047	0.023	0
341	0.137	0.106	0.079	0.047	0.023	0
342	0.137	0.105	0.079	0.047	0.022	0
343	0.137	0.104	0.079	0.048	0.023	0
344	0.137	0.103	0.08	0.049	0.024	0
345	0.136	0.101	0.079	0.048	0.023	0
346	0.136	0.1	0.079	0.048	0.024	0
347	0.135	0.099	0.078	0.048	0.024	0
348	0.135	0.099	0.078	0.049	0.026	0
349	0.135	0.099	0.077	0.049	0.026	0
350	0.134	0.099	0.076	0.049	0.027	0
351	0.133	0.099	0.075	0.049	0.028	0
352	0.132	0.1	0.074	0.049	0.028	0
353	0.132	0.1	0.074	0.05	0.028	0
354	0.131	0.101	0.074	0.05	0.028	0
355	0.132	0.101	0.074	0.05	0.028	0
356	0.133	0.102	0.075	0.051	0.029	0
357	0.132	0.101	0.076	0.051	0.029	0
358	0.133	0.102	0.077	0.051	0.029	0
359	0.133	0.102	0.077	0.051	0.029	0
360	0.133	0.101	0.077	0.051	0.028	0
361	0.133	0.101	0.077	0.051	0.028	0
362	0.133	0.101	0.077	0.051	0.028	0
363	0.133	0.101	0.077	0.051	0.028	0
364	0.132	0.101	0.076	0.05	0.027	0
365	0.132	0.101	0.076	0.05	0.027	0
366	0.132	0.101	0.075	0.049	0.027	0
367	0.131	0.101	0.074	0.048	0.026	0
368	0.131	0.1	0.074	0.047	0.026	0
369	0.131	0.101	0.074	0.047	0.026	0
370	0.131	0.1	0.075	0.047	0.027	0
371	0.13	0.099	0.074	0.046	0.027	0
372	0.13	0.099	0.075	0.046	0.028	0
373	0.13	0.099	0.075	0.047	0.028	0
374	0.129	0.098	0.075	0.046	0.027	0
375	0.129	0.098	0.075	0.047	0.028	0
376	0.129	0.098	0.075	0.048	0.027	0
377	0.128	0.097	0.075	0.047	0.026	0
378	0.129	0.097	0.075	0.048	0.026	0
379	0.128	0.096	0.074	0.047	0.025	0
380	0.127	0.096	0.073	0.046	0.023	0
381	0.127	0.095	0.072	0.045	0.023	0
382	0.127	0.095	0.071	0.045	0.023	0
383	0.126	0.095	0.07	0.044	0.022	0
384	0.127	0.095	0.071	0.044	0.023	0
385	0.127	0.096	0.071	0.044	0.023	0
386	0.126	0.095	0.07	0.044	0.023	0
387	0.127	0.096	0.071	0.044	0.024	0
388	0.127	0.096	0.072	0.044	0.025	0
389	0.127	0.096	0.073	0.045	0.026	0
390	0.127	0.097	0.074	0.045	0.026	0
391	0.128	0.097	0.074	0.046	0.026	0
392	0.128	0.097	0.075	0.046	0.026	0
393	0.129	0.098	0.075	0.047	0.026	0
394	0.129	0.098	0.075	0.047	0.027	0
395	0.129	0.098	0.075	0.046	0.026	0
396	0.129	0.098	0.075	0.047	0.026	0
397	0.129	0.098	0.074	0.046	0.026	0
398	0.128	0.097	0.074	0.046	0.025	0
399	0.128	0.098	0.074	0.046	0.026	0
400	0.127	0.097	0.073	0.046	0.025	0
401	0.127	0.096	0.073	0.045	0.025	0
402	0.126	0.096	0.072	0.045	0.024	0
403	0.127	0.096	0.073	0.045	0.025	0
404	0.126	0.095	0.073	0.045	0.025	0
405	0.126	0.095	0.072	0.044	0.025	0
406	0.126	0.095	0.072	0.045	0.025	0
407	0.125	0.095	0.072	0.044	0.024	0
408	0.126	0.096	0.072	0.045	0.025	0
409	0.126	0.096	0.073	0.045	0.025	0
410	0.126	0.096	0.072	0.045	0.025	0
411	0.126	0.097	0.072	0.046	0.026	0
412	0.126	0.096	0.072	0.045	0.026	0
413	0.125	0.096	0.071	0.045	0.025	0
414	0.124	0.095	0.07	0.045	0.025	0
415	0.125	0.096	0.071	0.045	0.025	0
416	0.124	0.095	0.071	0.045	0.025	0
417	0.124	0.095	0.07	0.044	0.025	0
418	0.123	0.095	0.07	0.044	0.024	0
419	0.122	0.094	0.07	0.044	0.024	0
420	0.123	0.095	0.07	0.044	0.024	0
421	0.122	0.094	0.07	0.044	0.024	0
422	0.123	0.095	0.07	0.044	0.024	0
423	0.122	0.095	0.069	0.044	0.024	0
424	0.123	0.095	0.07	0.045	0.024	0
425	0.122	0.095	0.069	0.045	0.024	0
426	0.122	0.094	0.069	0.044	0.023	0
427	0.122	0.095	0.069	0.045	0.024	0
428	0.122	0.095	0.069	0.044	0.023	0
429	0.122	0.095	0.07	0.045	0.024	0
430	0.122	0.095	0.069	0.044	0.023	0
431	0.123	0.096	0.07	0.045	0.024	0
432	0.122	0.095	0.07	0.045	0.023	0
433	0.123	0.096	0.071	0.045	0.024	0
434	0.122	0.095	0.07	0.045	0.024	0
435	0.122	0.095	0.07	0.045	0.024	0
436	0.123	0.095	0.071	0.045	0.025	0
437	0.122	0.095	0.07	0.045	0.024	0
438	0.122	0.094	0.07	0.045	0.024	0
439	0.122	0.094	0.07	0.045	0.024	0
440	0.122	0.093	0.069	0.045	0.024	0
441	0.121	0.093	0.069	0.044	0.023	0
442	0.122	0.093	0.07	0.045	0.024	0
443	0.122	0.093	0.069	0.044	0.024	0
444	0.121	0.093	0.069	0.044	0.023	0
445	0.121	0.092	0.069	0.043	0.023	0
446	0.121	0.092	0.068	0.043	0.022	0
447	0.121	0.092	0.068	0.043	0.022	0
448	0.122	0.093	0.069	0.044	0.023	0
449	0.122	0.093	0.069	0.043	0.023	0
450	0.122	0.092	0.068	0.043	0.023	0
451	0.122	0.092	0.068	0.043	0.023	0
452	0.122	0.093	0.069	0.044	0.023	0
453	0.122	0.092	0.068	0.044	0.023	0
454	0.122	0.092	0.068	0.044	0.023	0
455	0.122	0.093	0.069	0.044	0.024	0
456	0.122	0.093	0.068	0.044	0.024	0
457	0.121	0.092	0.068	0.044	0.023	0
458	0.121	0.092	0.068	0.044	0.024	0
459	0.121	0.092	0.068	0.044	0.024	0
460	0.121	0.092	0.068	0.044	0.024	0
461	0.12	0.092	0.068	0.044	0.024	0
462	0.12	0.091	0.068	0.044	0.023	0
463	0.12	0.091	0.068	0.044	0.023	0
464	0.119	0.091	0.067	0.044	0.023	0
465	0.12	0.092	0.068	0.045	0.024	0
466	0.12	0.091	0.068	0.044	0.024	0
467	0.119	0.091	0.068	0.044	0.024	0
468	0.119	0.091	0.067	0.044	0.023	0
469	0.119	0.091	0.067	0.043	0.023	0
470	0.119	0.091	0.067	0.044	0.023	0
471	0.118	0.09	0.067	0.043	0.023	0
472	0.119	0.091	0.067	0.043	0.023	0
473	0.119	0.091	0.067	0.043	0.024	0
474	0.118	0.09	0.067	0.042	0.023	0
475	0.118	0.09	0.067	0.042	0.023	0
476	0.118	0.09	0.067	0.042	0.023	0
477	0.118	0.09	0.067	0.042	0.023	0
478	0.118	0.09	0.067	0.042	0.023	0
479	0.118	0.09	0.067	0.042	0.023	0
480	0.118	0.091	0.067	0.043	0.023	0
481	0.118	0.09	0.067	0.042	0.023	0
482	0.118	0.09	0.067	0.042	0.023	0
483	0.118	0.09	0.067	0.042	0.023	0
484	0.118	0.091	0.067	0.043	0.023	0
485	0.118	0.09	0.067	0.043	0.023	0
486	0.117	0.09	0.067	0.043	0.023	0
487	0.117	0.09	0.066	0.042	0.022	0
488	0.118	0.09	0.067	0.043	0.023	0
489	0.117	0.09	0.066	0.043	0.023	0
490	0.117	0.089	0.066	0.043	0.022	0
491	0.118	0.09	0.066	0.043	0.023	0
492	0.117	0.09	0.066	0.043	0.023	0
493	0.117	0.089	0.065	0.042	0.022	0
494	0.117	0.09	0.066	0.043	0.023	0
495	0.117	0.089	0.065	0.042	0.023	0
496	0.117	0.089	0.065	0.042	0.023	0
497	0.117	0.09	0.065	0.042	0.024	0
498	0.117	0.089	0.065	0.042	0.023	0
499	0.117	0.089	0.065	0.042	0.023	0
500	0.117	0.089	0.065	0.041	0.023	0
501	0.117	0.09	0.065	0.042	0.023	0
502	0.117	0.089	0.065	0.042	0.023	0
503	0.117	0.089	0.065	0.042	0.023	0
504	0.117	0.089	0.066	0.042	0.023	0
505	0.117	0.089	0.065	0.042	0.023	0
506	0.116	0.088	0.065	0.042	0.023	0
507	0.116	0.088	0.065	0.041	0.022	0
508	0.117	0.088	0.066	0.042	0.023	0
509	0.116	0.088	0.066	0.042	0.023	0
510	0.116	0.088	0.066	0.042	0.023	0
511	0.116	0.088	0.066	0.041	0.023	0
512	0.116	0.088	0.066	0.041	0.022	0
513	0.115	0.088	0.066	0.041	0.022	0
514	0.116	0.088	0.067	0.042	0.023	0
515	0.115	0.088	0.066	0.041	0.022	0
516	0.115	0.088	0.066	0.041	0.022	0
517	0.115	0.088	0.066	0.042	0.022	0
518	0.115	0.088	0.066	0.041	0.022	0
519	0.115	0.088	0.066	0.042	0.022	0
520	0.114	0.088	0.066	0.041	0.022	0
521	0.114	0.087	0.066	0.041	0.022	0
522	0.114	0.088	0.066	0.041	0.022	0
523	0.114	0.088	0.066	0.041	0.022	0
524	0.113	0.087	0.065	0.041	0.022	0
525	0.114	0.088	0.066	0.041	0.023	0
526	0.114	0.088	0.065	0.041	0.022	0
527	0.114	0.087	0.065	0.04	0.022	0
528	0.114	0.088	0.065	0.041	0.023	0
529	0.114	0.088	0.065	0.041	0.023	0
530	0.114	0.087	0.064	0.041	0.022	0
531	0.115	0.088	0.065	0.041	0.023	0
532	0.114	0.088	0.065	0.041	0.023	0
533	0.114	0.087	0.064	0.041	0.022	0
534	0.113	0.087	0.064	0.04	0.022	0
535	0.114	0.088	0.065	0.041	0.023	0
536	0.113	0.087	0.064	0.041	0.022	0
537	0.113	0.087	0.064	0.04	0.022	0
538	0.113	0.087	0.065	0.041	0.023	0
539	0.113	0.087	0.064	0.041	0.022	0
540	0.112	0.086	0.064	0.04	0.022	0
541	0.111	0.086	0.064	0.04	0.022	0
542	0.112	0.086	0.064	0.041	0.022	0
543	0.112	0.086	0.064	0.041	0.022	0
544	0.111	0.086	0.064	0.04	0.022	0
545	0.111	0.085	0.064	0.04	0.022	0
546	0.111	0.085	0.064	0.04	0.022	0
547	0.111	0.085	0.063	0.039	0.022	0
548	0.111	0.085	0.063	0.039	0.021	0
549	0.111	0.085	0.063	0.039	0.021	0
550	0.111	0.085	0.063	0.039	0.021	0
551	0.111	0.085	0.063	0.039	0.021	0
552	0.111	0.086	0.063	0.04	0.021	0
553	0.111	0.085	0.063	0.04	0.021	0
554	0.111	0.085	0.063	0.04	0.021	0
555	0.112	0.086	0.064	0.041	0.022	0
556	0.112	0.086	0.063	0.041	0.021	0
557	0.112	0.085	0.063	0.04	0.021	0
558	0.112	0.085	0.063	0.04	0.021	0
559	0.112	0.085	0.063	0.04	0.021	0
560	0.112	0.086	0.064	0.041	0.022	0
561	0.112	0.086	0.064	0.041	0.022	0
562	0.112	0.086	0.064	0.04	0.022	0
563	0.111	0.086	0.064	0.04	0.022	0
564	0.111	0.086	0.064	0.04	0.021	0
565	0.11	0.085	0.062	0.039	0.02	0
566	0.111	0.085	0.063	0.04	0.021	0
567	0.111	0.085	0.063	0.04	0.021	0
568	0.111	0.085	0.063	0.04	0.021	0
569	0.111	0.084	0.063	0.04	0.021	0
570	0.111	0.084	0.063	0.04	0.021	0
571	0.11	0.084	0.063	0.04	0.021	0
572	0.111	0.085	0.063	0.041	0.022	0
573	0.111	0.084	0.063	0.04	0.022	0
574	0.11	0.084	0.063	0.04	0.021	0
575	0.11	0.084	0.063	0.04	0.021	0
576	0.11	0.084	0.063	0.04	0.022	0
577	0.109	0.084	0.063	0.04	0.021	0
578	0.11	0.084	0.063	0.04	0.021	0
579	0.11	0.084	0.063	0.04	0.021	0
580	0.11	0.085	0.063	0.04	0.022	0
581	0.11	0.085	0.063	0.04	0.021	0
582	0.11	0.084	0.063	0.04	0.021	0
583	0.11	0.084	0.063	0.04	0.021	0
584	0.111	0.084	0.063	0.04	0.021	0
585	0.111	0.084	0.063	0.039	0.021	0
586	0.111	0.084	0.063	0.04	0.022	0
587	0.111	0.084	0.063	0.04	0.022	0
588	0.111	0.084	0.063	0.04	0.022	0
589	0.111	0.084	0.063	0.04	0.022	0
590	0.111	0.084	0.063	0.04	0.022	0
591	0.111	0.084	0.063	0.04	0.023	0
592	0.111	0.084	0.063	0.04	0.023	0
593	0.11	0.083	0.062	0.04	0.022	0
594	0.11	0.084	0.062	0.04	0.022	0
595	0.11	0.084	0.062	0.04	0.022	0
596	0.11	0.084	0.062	0.04	0.022	0
597	0.11	0.084	0.062	0.04	0.022	0
598	0.11	0.084	0.062	0.04	0.022	0
599	0.111	0.084	0.062	0.04	0.022	0
600	0.11	0.084	0.062	0.04	0.022	0
601	0.11	0.084	0.062	0.04	0.022	0
602	0.11	0.084	0.062	0.04	0.022	0
603	0.11	0.084	0.062	0.04	0.022	0
604	0.11	0.084	0.062	0.04	0.022	0
605	0.11	0.084	0.062	0.04	0.022	0
606	0.11	0.084	0.062	0.04	0.022	0
607	0.11	0.084	0.063	0.04	0.022	0
608	0.11	0.084	0.063	0.04	0.022	0
609	0.11	0.085	0.064	0.04	0.022	0
610	0.111	0.085	0.064	0.04	0.022	0
611	0.11	0.084	0.063	0.039	0.021	0
612	0.11	0.084	0.063	0.039	0.021	0
613	0.11	0.084	0.063	0.039	0.021	0
614	0.11	0.084	0.063	0.039	0.021	0
615	0.11	0.084	0.062	0.039	0.021	0
616	0.109	0.084	0.062	0.039	0.021	0
617	0.109	0.084	0.062	0.038	0.021	0
618	0.109	0.084	0.062	0.038	0.021	0
619	0.109	0.084	0.062	0.038	0.021	0
620	0.109	0.084	0.062	0.038	0.021	0
621	0.109	0.084	0.062	0.038	0.021	0
622	0.109	0.084	0.062	0.039	0.021	0
623	0.109	0.084	0.062	0.039	0.022	0
624	0.109	0.084	0.062	0.039	0.022	0
625	0.11	0.084	0.062	0.04	0.022	0
626	0.11	0.084	0.062	0.04	0.022	0
627	0.11	0.084	0.063	0.04	0.022	0
628	0.11	0.084	0.062	0.04	0.022	0
629	0.11	0.084	0.062	0.04	0.022	0
630	0.11	0.084	0.062	0.04	0.022	0
631	0.11	0.084	0.062	0.04	0.022	0
632	0.109	0.084	0.062	0.039	0.022	0
633	0.109	0.084	0.062	0.039	0.022	0
634	0.109	0.084	0.062	0.039	0.022	0
635	0.11	0.085	0.062	0.04	0.023	0
636	0.11	0.084	0.062	0.039	0.023	0
637	0.109	0.084	0.062	0.039	0.023	0
638	0.109	0.084	0.062	0.039	0.022	0
639	0.109	0.084	0.062	0.039	0.022	0
640	0.11	0.084	0.062	0.039	0.022	0
641	0.11	0.084	0.062	0.039	0.022	0
642	0.11	0.084	0.062	0.039	0.022	0
643	0.109	0.083	0.062	0.039	0.021	0
644	0.109	0.084	0.062	0.039	0.021	0
645	0.11	0.084	0.062	0.039	0.022	0
646	0.11	0.084	0.063	0.039	0.022	0
647	0.11	0.084	0.063	0.04	0.022	0
648	0.11	0.084	0.063	0.04	0.022	0
649	0.11	0.084	0.063	0.04	0.022	0
650	0.109	0.084	0.062	0.039	0.021	0
651	0.109	0.084	0.063	0.04	0.021	0
652	0.109	0.084	0.063	0.04	0.021	0
653	0.11	0.084	0.063	0.04	0.021	0
654	0.11	0.084	0.063	0.041	0.022	0
655	0.11	0.085	0.063	0.041	0.022	0
656	0.11	0.085	0.063	0.041	0.022	0
657	0.11	0.085	0.063	0.042	0.023	0
658	0.11	0.085	0.062	0.041	0.022	0
659	0.11	0.085	0.062	0.041	0.023	0
660	0.11	0.085	0.063	0.042	0.023	0
661	0.109	0.084	0.062	0.041	0.023	0
662	0.109	0.084	0.062	0.04	0.023	0
663	0.109	0.084	0.062	0.04	0.022	0
664	0.109	0.084	0.062	0.04	0.022	0
665	0.109	0.085	0.063	0.041	0.023	0
666	0.109	0.085	0.062	0.04	0.022	0
667	0.109	0.084	0.062	0.039	0.022	0
668	0.109	0.085	0.063	0.04	0.022	0
669	0.109	0.084	0.062	0.039	0.022	0
670	0.109	0.085	0.063	0.04	0.022	0
671	0.109	0.084	0.063	0.04	0.022	0
672	0.109	0.084	0.062	0.039	0.022	0
673	0.109	0.084	0.062	0.039	0.022	0
674	0.109	0.084	0.062	0.039	0.022	0
675	0.108	0.084	0.062	0.04	0.022	0
676	0.109	0.084	0.061	0.04	0.022	0
677	0.109	0.084	0.061	0.04	0.022	0
678	0.109	0.084	0.062	0.04	0.023	0
679	0.108	0.084	0.061	0.039	0.022	0
680	0.108	0.084	0.061	0.04	0.022	0
681	0.109	0.084	0.061	0.04	0.021	0
682	0.109	0.084	0.061	0.04	0.021	0
683	0.109	0.084	0.062	0.04	0.021	0
684	0.109	0.084	0.062	0.04	0.021	0
685	0.109	0.084	0.062	0.04	0.021	0
686	0.109	0.084	0.062	0.04	0.021	0
687	0.11	0.084	0.062	0.039	0.021	0
688	0.11	0.084	0.063	0.039	0.021	0
689	0.11	0.085	0.063	0.039	0.021	0
690	0.11	0.085	0.062	0.039	0.022	0
691	0.11	0.085	0.062	0.039	0.022	0
692	0.11	0.085	0.062	0.039	0.022	0
693	0.11	0.085	0.062	0.039	0.022	0
694	0.11	0.084	0.062	0.039	0.022	0
695	0.11	0.084	0.062	0.039	0.022	0
696	0.11	0.084	0.062	0.039	0.022	0
697	0.11	0.085	0.063	0.04	0.023	0
698	0.11	0.085	0.063	0.04	0.023	0
699	0.11	0.085	0.063	0.04	0.022	0
700	0.11	0.085	0.063	0.039	0.022	0
701	0.109	0.085	0.062	0.039	0.022	0
702	0.109	0.085	0.062	0.039	0.022	0
703	0.11	0.085	0.062	0.039	0.022	0
704	0.11	0.085	0.063	0.039	0.022	0
705	0.109	0.084	0.062	0.039	0.021	0
706	0.109	0.084	0.062	0.039	0.021	0
707	0.11	0.084	0.063	0.04	0.022	0
708	0.11	0.084	0.063	0.04	0.022	0
709	0.109	0.084	0.063	0.04	0.022	0
710	0.109	0.083	0.062	0.04	0.022	0
711	0.109	0.083	0.062	0.04	0.022	0
712	0.109	0.084	0.062	0.04	0.022	0
713	0.109	0.084	0.062	0.04	0.022	0
714	0.109	0.084	0.062	0.04	0.022	0
715	0.109	0.084	0.062	0.04	0.022	0
716	0.109	0.084	0.062	0.039	0.022	0
717	0.109	0.084	0.062	0.039	0.022	0
718	0.109	0.084	0.062	0.039	0.022	0
719	0.109	0.084	0.062	0.039	0.021	0
720	0.109	0.084	0.062	0.039	0.021	0
721	0.109	0.083	0.062	0.039	0.021	0
722	0.11	0.084	0.063	0.04	0.021	0
723	0.109	0.083	0.062	0.04	0.021	0
724	0.108	0.083	0.062	0.04	0.02	0
725	0.108	0.083	0.061	0.039	0.02	0
726	0.107	0.082	0.061	0.039	0.02	0
727	0.108	0.083	0.061	0.04	0.021	0
728	0.108	0.083	0.061	0.04	0.021	0
729	0.108	0.083	0.061	0.04	0.021	0
730	0.108	0.083	0.061	0.04	0.021	0
731	0.108	0.083	0.061	0.04	0.021	0
732	0.108	0.083	0.061	0.04	0.021	0
733	0.108	0.083	0.061	0.04	0.021	0
734	0.108	0.083	0.061	0.04	0.021	0
735	0.108	0.082	0.061	0.039	0.021	0
736	0.108	0.082	0.061	0.039	0.021	0
737	0.109	0.083	0.062	0.04	0.022	0
738	0.108	0.083	0.061	0.04	0.022	0
739	0.108	0.082	0.061	0.039	0.022	0
740	0.107	0.081	0.061	0.039	0.021	0
741	0.107	0.081	0.061	0.039	0.021	0
742	0.108	0.082	0.061	0.04	0.022	0
743	0.107	0.082	0.061	0.039	0.022	0
744	0.107	0.082	0.061	0.039	0.021	0
745	0.107	0.082	0.061	0.039	0.021	0
746	0.106	0.081	0.061	0.039	0.021	0
747	0.106	0.081	0.06	0.039	0.021	0
748	0.106	0.082	0.061	0.039	0.021	0
749	0.106	0.082	0.061	0.039	0.021	0
750	0.106	0.082	0.06	0.039	0.021	0
751	0.106	0.081	0.06	0.038	0.02	0
752	0.107	0.082	0.061	0.039	0.021	0
753	0.107	0.082	0.061	0.039	0.021	0
754	0.107	0.082	0.061	0.038	0.021	0
755	0.107	0.081	0.061	0.038	0.021	0
756	0.108	0.082	0.061	0.039	0.021	0
757	0.107	0.082	0.061	0.038	0.021	0
758	0.107	0.082	0.061	0.038	0.021	0
759	0.107	0.083	0.061	0.039	0.021	0
760	0.107	0.082	0.061	0.038	0.021	0
761	0.106	0.082	0.061	0.038	0.021	0
762	0.105	0.082	0.06	0.038	0.021	0
763	0.105	0.082	0.06	0.038	0.021	0
764	0.104	0.081	0.06	0.037	0.021	0
765	0.104	0.081	0.06	0.037	0.02	0
766	0.104	0.081	0.061	0.037	0.021	0
767	0.104	0.081	0.06	0.037	0.021	0
768	0.104	0.08	0.06	0.037	0.02	0
769	0.104	0.08	0.06	0.036	0.02	0
770	0.105	0.08	0.06	0.037	0.02	0
771	0.104	0.079	0.059	0.037	0.019	0
772	0.105	0.08	0.06	0.037	0.019	0
773	0.105	0.08	0.06	0.038	0.02	0
774	0.104	0.079	0.059	0.038	0.019	0
775	0.105	0.08	0.059	0.038	0.02	0
776	0.105	0.08	0.059	0.038	0.02	0
777	0.104	0.079	0.058	0.038	0.02	0
778	0.104	0.079	0.058	0.038	0.02	0
779	0.103	0.079	0.058	0.038	0.02	0
780	0.103	0.079	0.059	0.038	0.021	0
781	0.102	0.078	0.058	0.037	0.02	0
782	0.102	0.078	0.058	0.037	0.02	0
783	0.102	0.078	0.058	0.037	0.02	0
784	0.102	0.078	0.058	0.036	0.02	0
785	0.102	0.078	0.058	0.036	0.02	0
786	0.102	0.078	0.058	0.036	0.019	0
787	0.102	0.079	0.058	0.036	0.02	0
788	0.102	0.078	0.058	0.036	0.02	0
789	0.102	0.079	0.058	0.037	0.021	0
790	0.102	0.079	0.058	0.037	0.02	0
791	0.102	0.079	0.059	0.038	0.021	0
792	0.102	0.079	0.058	0.037	0.021	0
793	0.102	0.079	0.058	0.038	0.021	0
794	0.102	0.078	0.058	0.038	0.021	0
795	0.101	0.078	0.058	0.038	0.021	0
796	0.101	0.078	0.058	0.038	0.021	0
797	0.102	0.078	0.059	0.039	0.022	0
798	0.102	0.078	0.059	0.038	0.021	0
799	0.102	0.078	0.058	0.038	0.021	0
800	0.102	0.077	0.058	0.037	0.021	0
801	0.101	0.077	0.058	0.037	0.02	0
802	0.101	0.077	0.058	0.037	0.02	0
803	0.101	0.077	0.057	0.036	0.02	0
804	0.101	0.077	0.057	0.036	0.019	0
805	0.101	0.077	0.057	0.036	0.02	0
806	0.101	0.077	0.058	0.037	0.02	0
807	0.1	0.077	0.057	0.036	0.02	0
808	0.101	0.077	0.057	0.037	0.02	0
809	0.1	0.076	0.057	0.036	0.02	0
810	0.1	0.077	0.057	0.037	0.02	0
811	0.1	0.076	0.057	0.037	0.019	0
812	0.1	0.077	0.058	0.037	0.02	0
813	0.1	0.077	0.057	0.037	0.02	0
814	0.101	0.078	0.058	0.038	0.02	0
815	0.101	0.077	0.058	0.038	0.02	0
816	0.1	0.077	0.057	0.038	0.02	0
817	0.101	0.078	0.058	0.038	0.021	0
818	0.101	0.078	0.058	0.038	0.02	0
819	0.1	0.077	0.057	0.037	0.02	0
820	0.1	0.077	0.057	0.037	0.02	0
821	0.1	0.077	0.057	0.037	0.021	0
822	0.099	0.077	0.056	0.036	0.02	0
823	0.1	0.077	0.057	0.037	0.021	0
824	0.099	0.076	0.056	0.036	0.02	0
825	0.099	0.075	0.056	0.036	0.02	0
826	0.099	0.076	0.056	0.036	0.02	0
827	0.099	0.076	0.056	0.036	0.02	0
828	0.099	0.075	0.056	0.036	0.02	0
829	0.099	0.075	0.056	0.036	0.019	0
830	0.1	0.076	0.057	0.036	0.02	0
831	0.099	0.076	0.056	0.036	0.02	0
832	0.099	0.075	0.056	0.036	0.02	0
833	0.099	0.075	0.056	0.035	0.019	0
834	0.099	0.076	0.056	0.036	0.02	0
835	0.099	0.075	0.056	0.036	0.02	0
836	0.098	0.075	0.056	0.035	0.019	0
837	0.099	0.076	0.056	0.036	0.02	0
838	0.098	0.075	0.056	0.036	0.02	0
839	0.098	0.075	0.056	0.035	0.019	0
840	0.099	0.076	0.056	0.036	0.02	0
841	0.098	0.075	0.056	0.035	0.019	0
842	0.098	0.075	0.056	0.035	0.019	0
843	0.099	0.076	0.056	0.036	0.02	0
844	0.098	0.075	0.056	0.035	0.019	0
845	0.098	0.075	0.056	0.035	0.019	0
846	0.097	0.074	0.055	0.035	0.019	0
847	0.098	0.075	0.056	0.036	0.02	0
848	0.098	0.075	0.056	0.035	0.019	0
849	0.097	0.074	0.055	0.035	0.019	0
850	0.098	0.075	0.056	0.036	0.02	0
851	0.097	0.075	0.056	0.035	0.019	0
852	0.097	0.074	0.056	0.035	0.019	0
853	0.097	0.074	0.055	0.035	0.019	0
854	0.097	0.074	0.056	0.036	0.019	0
855	0.097	0.074	0.056	0.035	0.019	0
856	0.096	0.073	0.055	0.035	0.019	0
857	0.097	0.074	0.056	0.035	0.019	0
858	0.096	0.073	0.055	0.035	0.019	0
859	0.097	0.074	0.056	0.036	0.02	0
860	0.096	0.073	0.055	0.035	0.019	0
861	0.096	0.073	0.055	0.035	0.019	0
862	0.096	0.073	0.055	0.035	0.019	0
863	0.096	0.074	0.056	0.035	0.02	0
864	0.096	0.073	0.055	0.035	0.019	0
865	0.096	0.073	0.055	0.035	0.02	0
866	0.095	0.073	0.054	0.034	0.019	0
867	0.096	0.073	0.055	0.035	0.019	0
868	0.095	0.072	0.054	0.034	0.019	0
869	0.095	0.073	0.054	0.034	0.019	0
870	0.095	0.073	0.054	0.034	0.019	0
871	0.095	0.072	0.053	0.034	0.018	0
872	0.095	0.072	0.054	0.034	0.019	0
873	0.095	0.073	0.054	0.034	0.019	0
874	0.094	0.072	0.053	0.034	0.018	0
875	0.095	0.073	0.054	0.034	0.019	0
876	0.094	0.072	0.053	0.033	0.018	0
877	0.094	0.072	0.054	0.034	0.019	0
878	0.093	0.072	0.053	0.033	0.018	0
879	0.094	0.072	0.054	0.034	0.019	0
880	0.093	0.072	0.053	0.033	0.018	0
881	0.093	0.071	0.053	0.033	0.018	0
882	0.093	0.072	0.054	0.034	0.019	0
883	0.093	0.071	0.053	0.034	0.018	0
884	0.092	0.071	0.053	0.033	0.018	0
885	0.092	0.071	0.053	0.033	0.018	0
886	0.093	0.071	0.053	0.034	0.019	0
887	0.092	0.071	0.053	0.034	0.018	0
888	0.092	0.071	0.052	0.033	0.018	0
889	0.092	0.07	0.052	0.033	0.018	0
890	0.091	0.07	0.052	0.033	0.018	0
891	0.092	0.071	0.053	0.034	0.018	0
892	0.092	0.07	0.052	0.034	0.018	0
893	0.092	0.07	0.052	0.033	0.018	0
894	0.092	0.07	0.052	0.033	0.018	0
895	0.092	0.071	0.053	0.034	0.018	0
896	0.092	0.071	0.052	0.033	0.018	0
897	0.092	0.07	0.052	0.033	0.018	0
898	0.092	0.07	0.052	0.033	0.018	0
899	0.091	0.07	0.052	0.033	0.018	0
900	0.092	0.071	0.053	0.034	0.018	0
901	0.092	0.07	0.053	0.033	0.018	0
902	0.092	0.07	0.052	0.033	0.018	0
903	0.092	0.07	0.052	0.033	0.018	0
904	0.091	0.07	0.052	0.033	0.018	0
905	0.091	0.069	0.052	0.033	0.018	0
906	0.092	0.07	0.053	0.034	0.019	0
907	0.092	0.07	0.052	0.033	0.019	0
908	0.092	0.07	0.052	0.033	0.019	0
909	0.092	0.069	0.052	0.033	0.018	0
910	0.092	0.069	0.052	0.033	0.018	0
911	0.091	0.069	0.052	0.033	0.018	0
912	0.092	0.07	0.052	0.034	0.019	0
913	0.092	0.07	0.052	0.033	0.019	0
914	0.092	0.07	0.052	0.033	0.019	0
915	0.092	0.07	0.052	0.033	0.018	0
916	0.091	0.069	0.052	0.033	0.018	0
917	0.091	0.069	0.051	0.033	0.018	0
918	0.092	0.07	0.052	0.033	0.018	0
919	0.091	0.07	0.052	0.033	0.018	0
920	0.091	0.07	0.052	0.033	0.018	0
921	0.091	0.069	0.052	0.033	0.018	0
922	0.09	0.069	0.051	0.032	0.017	0
923	0.09	0.069	0.051	0.032	0.017	0
924	0.091	0.07	0.052	0.033	0.018	0
925	0.09	0.069	0.051	0.033	0.018	0
926	0.09	0.069	0.051	0.032	0.018	0
927	0.09	0.069	0.051	0.032	0.017	0
928	0.089	0.069	0.051	0.032	0.017	0
929	0.09	0.069	0.052	0.033	0.018	0
930	0.09	0.069	0.051	0.033	0.018	0
931	0.09	0.069	0.051	0.032	0.018	0
932	0.09	0.069	0.051	0.032	0.017	0
933	0.089	0.068	0.051	0.032	0.017	0
934	0.09	0.069	0.052	0.033	0.018	0
935	0.09	0.069	0.051	0.033	0.018	0
936	0.09	0.069	0.051	0.032	0.018	0
937	0.089	0.068	0.051	0.032	0.017	0
938	0.089	0.068	0.051	0.032	0.017	0
939	0.09	0.069	0.051	0.033	0.018	0
940	0.09	0.069	0.051	0.033	0.018	0
941	0.089	0.068	0.051	0.032	0.018	0
942	0.089	0.068	0.051	0.032	0.017	0
943	0.089	0.068	0.051	0.032	0.017	0
944	0.09	0.069	0.051	0.033	0.018	0
945	0.089	0.068	0.051	0.033	0.018	0
946	0.089	0.068	0.051	0.033	0.018	0
947	0.089	0.068	0.051	0.032	0.017	0
948	0.089	0.068	0.051	0.032	0.017	0
949	0.089	0.068	0.05	0.032	0.017	0
950	0.089	0.068	0.051	0.033	0.018	0
951	0.089	0.068	0.051	0.032	0.018	0
952	0.089	0.068	0.051	0.032	0.017	0
953	0.088	0.068	0.05	0.032	0.017	0
954	0.088	0.067	0.05	0.032	0.017	0
955	0.089	0.068	0.051	0.032	0.018	0
956	0.089	0.068	0.051	0.032	0.018	0
957	0.088	0.068	0.05	0.032	0.017	0
958	0.088	0.067	0.05	0.032	0.017	0
959	0.089	0.068	0.051	0.033	0.018	0
960	0.088	0.068	0.051	0.032	0.018	0
961	0.088	0.068	0.05	0.032	0.018	0
962	0.088	0.067	0.05	0.032	0.017	0
963	0.088	0.067	0.05	0.032	0.017	0
964	0.088	0.067	0.05	0.032	0.017	0
965	0.087	0.067	0.05	0.031	0.017	0
966	0.088	0.067	0.05	0.032	0.018	0
967	0.088	0.067	0.05	0.032	0.018	0
968	0.088	0.067	0.05	0.032	0.017	0
969	0.088	0.067	0.05	0.032	0.017	0
970	0.087	0.067	0.05	0.031	0.017	0
971	0.087	0.067	0.049	0.031	0.017	0
972	0.087	0.066	0.049	0.031	0.017	0
973	0.088	0.067	0.05	0.032	0.018	0
974	0.088	0.067	0.05	0.032	0.017	0
975	0.087	0.067	0.05	0.032	0.017	0
976	0.087	0.067	0.05	0.031	0.017	0
977	0.087	0.067	0.05	0.031	0.017	0
978	0.087	0.066	0.05	0.031	0.017	0
979	0.087	0.066	0.049	0.031	0.017	0
980	0.088	0.067	0.05	0.032	0.018	0
981	0.087	0.067	0.05	0.032	0.017	0
982	0.087	0.067	0.05	0.032	0.017	0
983	0.087	0.067	0.05	0.032	0.017	0
984	0.087	0.067	0.05	0.032	0.017	0
985	0.087	0.066	0.049	0.031	0.017	0
986	0.087	0.066	0.049	0.031	0.017	0
987	0.087	0.066	0.049	0.031	0.017	0
988	0.086	0.066	0.049	0.031	0.017	0
989	0.087	0.067	0.05	0.032	0.017	0
990	0.087	0.067	0.05	0.032	0.017	0
991	0.087	0.067	0.05	0.032	0.017	0
992	0.087	0.066	0.049	0.031	0.017	0
993	0.087	0.066	0.049	0.031	0.017	0
994	0.086	0.066	0.049	0.031	0.017	0
995	0.086	0.066	0.049	0.031	0.017	0
996	0.087	0.067	0.05	0.032	0.018	0
997	0.087	0.067	0.05	0.032	0.018	0
998	0.087	0.066	0.05	0.032	0.017	0
999	0.086	0.066	0.05	0.031	0.017	0
1000	0.086	0.066	0.049	0.031	0.017	0
1001	0.086	0.066	0.049	0.031	0.017	0
1002	0.086	0.066	0.049	0.031	0.017	0
1003	0.086	0.066	0.049	0.031	0.017	0
1004	0.085	0.066	0.049	0.031	0.017	0
1005	0.085	0.066	0.049	0.031	0.017	0
1006	0.086	0.066	0.049	0.032	0.017	0
1007	0.086	0.066	0.049	0.032	0.017	0
1008	0.086	0.066	0.049	0.031	0.017	0
1009	0.086	0.066	0.049	0.031	0.017	0
1010	0.086	0.066	0.049	0.031	0.017	0
1011	0.086	0.066	0.049	0.031	0.017	0
1012	0.086	0.066	0.049	0.031	0.017	0
1013	0.086	0.066	0.049	0.031	0.017	0
1014	0.086	0.066	0.049	0.031	0.017	0
1015	0.086	0.066	0.049	0.031	0.017	0
1016	0.086	0.066	0.049	0.031	0.017	0
1017	0.086	0.066	0.049	0.031	0.017	0
1018	0.086	0.066	0.049	0.031	0.017	0
1019	0.085	0.065	0.049	0.031	0.017	0
1020	0.085	0.065	0.049	0.031	0.017	0
1021	0.085	0.065	0.048	0.031	0.017	0
1022	0.085	0.065	0.048	0.031	0.017	0
1023	0.086	0.066	0.049	0.032	0.017	0
1024	0.086	0.066	0.049	0.032	0.017	0
1025	0.086	0.066	0.049	0.031	0.017	0
1026	0.086	0.066	0.049	0.031	0.017	0
1027	0.086	0.066	0.049	0.031	0.017	0
1028	0.086	0.066	0.049	0.031	0.017	0
1029	0.086	0.066	0.049	0.031	0.017	0
1030	0.086	0.066	0.049	0.031	0.017	0
1031	0.086	0.066	0.049	0.031	0.017	0
1032	0.085	0.066	0.049	0.031	0.017	0
1033	0.085	0.066	0.049	0.031	0.017	0
1034	0.085	0.065	0.049	0.031	0.017	0
1035	0.085	0.066	0.049	0.031	0.017	0
1036	0.085	0.066	0.049	0.031	0.017	0
1037	0.085	0.066	0.049	0.031	0.017	0
1038	0.085	0.066	0.049	0.031	0.017	0
1039	0.086	0.066	0.049	0.031	0.017	0
1040	0.086	0.066	0.049	0.031	0.017	0
1041	0.086	0.066	0.049	0.031	0.017	0
1042	0.086	0.066	0.049	0.031	0.017	0
1043	0.086	0.066	0.049	0.031	0.017	0
1044	0.086	0.066	0.049	0.031	0.017	0
1045	0.086	0.066	0.049	0.031	0.017	0
1046	0.086	0.066	0.049	0.031	0.017	0
1047	0.086	0.066	0.049	0.031	0.017	0
1048	0.086	0.066	0.049	0.031	0.017	0
1049	0.086	0.066	0.049	0.031	0.017	0
1050	0.086	0.066	0.049	0.031	0.017	0
1051	0.085	0.065	0.048	0.03	0.016	0
1052	0.085	0.065	0.048	0.03	0.016	0
1053	0.085	0.065	0.048	0.03	0.016	0
1054	0.085	0.065	0.048	0.031	0.017	0
1055	0.085	0.065	0.048	0.031	0.017	0
1056	0.085	0.065	0.048	0.031	0.017	0
1057	0.085	0.065	0.048	0.031	0.017	0
1058	0.085	0.065	0.048	0.031	0.017	0
1059	0.085	0.065	0.049	0.031	0.017	0
1060	0.086	0.065	0.049	0.031	0.017	0
1061	0.086	0.066	0.049	0.031	0.017	0
1062	0.086	0.066	0.049	0.031	0.017	0
1063	0.086	0.066	0.049	0.031	0.017	0
1064	0.086	0.066	0.049	0.031	0.017	0
1065	0.085	0.065	0.048	0.03	0.017	0
1066	0.085	0.065	0.048	0.031	0.017	0
1067	0.085	0.065	0.048	0.031	0.017	0
1068	0.086	0.065	0.049	0.031	0.017	0
1069	0.086	0.066	0.049	0.031	0.017	0
1070	0.086	0.066	0.049	0.031	0.017	0
1071	0.086	0.066	0.049	0.031	0.017	0
1072	0.086	0.066	0.049	0.031	0.017	0
1073	0.085	0.065	0.049	0.031	0.016	0
1074	0.086	0.065	0.049	0.031	0.017	0
1075	0.086	0.066	0.049	0.031	0.017	0
1076	0.086	0.066	0.049	0.031	0.017	0
1077	0.086	0.066	0.049	0.031	0.017	0
1078	0.086	0.066	0.049	0.032	0.017	0
1079	0.087	0.066	0.049	0.032	0.017	0
1080	0.086	0.065	0.049	0.031	0.016	0
1081	0.086	0.066	0.049	0.031	0.017	0
1082	0.086	0.066	0.049	0.031	0.017	0
1083	0.086	0.066	0.049	0.031	0.017	0
1084	0.086	0.066	0.049	0.031	0.017	0
1085	0.085	0.065	0.048	0.031	0.016	0
1086	0.086	0.066	0.049	0.031	0.016	0
1087	0.086	0.066	0.049	0.031	0.017	0
1088	0.086	0.066	0.049	0.031	0.017	0
1089	0.086	0.066	0.049	0.031	0.017	0
1090	0.087	0.067	0.05	0.032	0.017	0
1091	0.086	0.066	0.049	0.031	0.016	0
1092	0.086	0.066	0.049	0.031	0.017	0
1093	0.086	0.066	0.049	0.031	0.017	0
1094	0.087	0.067	0.05	0.031	0.017	0
1095	0.087	0.067	0.05	0.032	0.017	0
1096	0.087	0.067	0.05	0.032	0.017	0
1097	0.086	0.066	0.049	0.031	0.017	0
1098	0.087	0.066	0.049	0.031	0.017	0
1099	0.087	0.067	0.05	0.031	0.017	0
1100	0.087	0.067	0.05	0.032	0.017	0
1101	0.087	0.067	0.05	0.032	0.018	0
1102	0.088	0.067	0.05	0.032	0.018	0
1103	0.087	0.066	0.049	0.031	0.017	0
1104	0.087	0.067	0.05	0.032	0.017	0
1105	0.088	0.067	0.05	0.032	0.017	0
1106	0.088	0.067	0.05	0.032	0.018	0
1107	0.088	0.067	0.05	0.032	0.018	0
1108	0.087	0.067	0.05	0.032	0.017	0
1109	0.088	0.067	0.05	0.032	0.017	0
1110	0.088	0.067	0.05	0.032	0.018	0
1111	0.088	0.067	0.05	0.032	0.018	0
1112	0.087	0.067	0.05	0.032	0.017	0
1113	0.088	0.067	0.05	0.032	0.017	0
1114	0.088	0.067	0.05	0.032	0.017	0
1115	0.088	0.068	0.05	0.032	0.018	0
1116	0.087	0.067	0.05	0.032	0.017	0
1117	0.088	0.067	0.05	0.032	0.017	0
1118	0.088	0.067	0.05	0.032	0.017	0
1119	0.088	0.068	0.051	0.032	0.018	0
1120	0.087	0.067	0.05	0.031	0.017	0
1121	0.088	0.067	0.05	0.032	0.017	0
1122	0.088	0.068	0.05	0.032	0.018	0
1123	0.088	0.068	0.051	0.032	0.018	0
1124	0.088	0.067	0.05	0.031	0.017	0
1125	0.088	0.068	0.05	0.032	0.017	0
1126	0.088	0.068	0.05	0.032	0.018	0
1127	0.089	0.068	0.051	0.032	0.018	0
1128	0.088	0.068	0.05	0.032	0.017	0
1129	0.089	0.068	0.05	0.032	0.018	0
1130	0.089	0.068	0.051	0.032	0.018	0
1131	0.089	0.069	0.051	0.033	0.018	0
1132	0.089	0.068	0.05	0.032	0.017	0
1133	0.089	0.068	0.051	0.032	0.018	0
1134	0.09	0.069	0.051	0.033	0.018	0
1135	0.089	0.068	0.05	0.032	0.017	0
1136	0.089	0.068	0.051	0.032	0.018	0
1137	0.09	0.069	0.051	0.033	0.018	0
1138	0.089	0.068	0.05	0.032	0.018	0
1139	0.09	0.069	0.051	0.032	0.018	0
1140	0.09	0.069	0.051	0.033	0.018	0
1141	0.089	0.068	0.051	0.032	0.018	0
1142	0.09	0.069	0.051	0.033	0.018	0
1143	0.09	0.069	0.052	0.033	0.018	0
1144	0.09	0.069	0.051	0.032	0.018	0
1145	0.09	0.069	0.051	0.033	0.018	0
1146	0.091	0.069	0.052	0.033	0.018	0
1147	0.09	0.069	0.051	0.032	0.018	0
1148	0.09	0.069	0.052	0.033	0.018	0
1149	0.091	0.07	0.052	0.033	0.018	0
1150	0.09	0.069	0.051	0.033	0.018	0
1151	0.091	0.069	0.052	0.033	0.018	0
1152	0.091	0.07	0.052	0.033	0.018	0
1153	0.09	0.069	0.051	0.033	0.017	0
1154	0.091	0.07	0.052	0.033	0.018	0
1155	0.091	0.07	0.052	0.033	0.018	0
1156	0.092	0.07	0.052	0.034	0.018	0
1157	0.091	0.07	0.052	0.033	0.018	0
1158	0.092	0.07	0.052	0.033	0.018	0
1159	0.092	0.07	0.053	0.034	0.019	0
1160	0.091	0.07	0.052	0.033	0.018	0
1161	0.092	0.07	0.052	0.033	0.018	0
1162	0.092	0.071	0.053	0.034	0.019	0
1163	0.092	0.07	0.052	0.033	0.018	0
1164	0.092	0.07	0.052	0.033	0.018	0
1165	0.093	0.071	0.053	0.034	0.019	0
1166	0.092	0.07	0.052	0.033	0.018	0
1167	0.092	0.071	0.053	0.034	0.019	0
1168	0.092	0.07	0.052	0.033	0.018	0
1169	0.092	0.071	0.053	0.033	0.018	0
1170	0.093	0.071	0.053	0.034	0.019	0
1171	0.092	0.071	0.053	0.033	0.018	0
1172	0.093	0.071	0.053	0.034	0.018	0
1173	0.092	0.071	0.052	0.033	0.018	0
1174	0.093	0.071	0.053	0.033	0.018	0
1175	0.092	0.071	0.052	0.033	0.018	0
1176	0.093	0.071	0.053	0.033	0.018	0
1177	0.093	0.072	0.053	0.034	0.019	0
1178	0.093	0.071	0.053	0.033	0.018	0
1179	0.093	0.072	0.053	0.034	0.018	0
1180	0.094	0.072	0.054	0.034	0.019	0
1181	0.094	0.072	0.053	0.034	0.018	0
1182	0.094	0.072	0.053	0.034	0.019	0
1183	0.094	0.072	0.053	0.034	0.018	0
1184	0.094	0.072	0.053	0.034	0.019	0
1185	0.095	0.072	0.054	0.035	0.019	0
1186	0.094	0.072	0.053	0.034	0.018	0
1187	0.094	0.072	0.054	0.034	0.019	0
1188	0.095	0.073	0.054	0.035	0.019	0
1189	0.094	0.072	0.053	0.034	0.018	0
1190	0.095	0.072	0.054	0.034	0.019	0
1191	0.095	0.073	0.054	0.035	0.019	0
1192	0.094	0.072	0.053	0.034	0.018	0
1193	0.095	0.072	0.054	0.034	0.019	0
1194	0.095	0.073	0.054	0.034	0.019	0
1195	0.095	0.073	0.054	0.035	0.019	0
1196	0.095	0.073	0.054	0.035	0.019	0
1197	0.095	0.073	0.055	0.035	0.019	0
1198	0.095	0.073	0.054	0.034	0.019	0
1199	0.095	0.073	0.054	0.034	0.019	0
1200	0.095	0.073	0.054	0.034	0.019	0
1201	0.095	0.073	0.054	0.034	0.019	0
1202	0.095	0.073	0.054	0.034	0.019	0
1203	0.095	0.073	0.054	0.035	0.019	0
1204	0.095	0.073	0.054	0.035	0.019	0
1205	0.095	0.073	0.054	0.034	0.019	0
1206	0.095	0.073	0.054	0.034	0.019	0
1207	0.095	0.073	0.054	0.034	0.019	0
1208	0.095	0.072	0.054	0.034	0.019	0
1209	0.094	0.072	0.054	0.034	0.018	0
1210	0.094	0.072	0.054	0.034	0.018	0
1211	0.095	0.073	0.055	0.035	0.019	0
1212	0.095	0.073	0.055	0.035	0.019	0
1213	0.095	0.073	0.054	0.035	0.019	0
1214	0.095	0.073	0.054	0.034	0.019	0
1215	0.095	0.073	0.054	0.034	0.019	0
1216	0.094	0.072	0.054	0.034	0.019	0
1217	0.094	0.072	0.054	0.034	0.019	0
1218	0.094	0.072	0.053	0.034	0.018	0
1219	0.095	0.073	0.054	0.035	0.019	0
1220	0.095	0.073	0.054	0.034	0.019	0
1221	0.094	0.073	0.054	0.034	0.019	0
1222	0.094	0.072	0.054	0.034	0.019	0
1223	0.094	0.072	0.053	0.034	0.019	0
1224	0.094	0.072	0.053	0.034	0.018	0
1225	0.094	0.072	0.053	0.034	0.018	0
1226	0.094	0.073	0.054	0.034	0.019	0
1227	0.094	0.072	0.054	0.034	0.019	0
1228	0.094	0.072	0.054	0.034	0.019	0
1229	0.094	0.072	0.053	0.034	0.019	0
1230	0.094	0.072	0.053	0.034	0.018	0
1231	0.094	0.072	0.053	0.034	0.018	0
1232	0.093	0.072	0.053	0.033	0.018	0
1233	0.094	0.072	0.054	0.034	0.019	0
1234	0.094	0.072	0.054	0.034	0.019	0
1235	0.094	0.072	0.054	0.034	0.019	0
1236	0.094	0.072	0.053	0.034	0.019	0
1237	0.094	0.072	0.053	0.034	0.019	0
1238	0.094	0.072	0.053	0.034	0.018	0
1239	0.093	0.072	0.053	0.034	0.018	0
1240	0.093	0.071	0.053	0.033	0.018	0
1241	0.093	0.071	0.053	0.033	0.018	0
1242	0.094	0.072	0.054	0.034	0.019	0
1243	0.094	0.072	0.054	0.034	0.019	0
1244	0.094	0.072	0.054	0.034	0.019	0
1245	0.094	0.072	0.054	0.034	0.019	0
1246	0.094	0.072	0.053	0.034	0.019	0
1247	0.094	0.072	0.053	0.034	0.019	0
1248	0.093	0.072	0.053	0.034	0.019	0
1249	0.093	0.071	0.053	0.034	0.019	0
1250	0.093	0.071	0.053	0.034	0.019	0
1251	0.093	0.071	0.053	0.034	0.019	0
1252	0.093	0.071	0.053	0.034	0.019	0
1253	0.093	0.071	0.053	0.034	0.018	0
1254	0.093	0.071	0.053	0.034	0.018	0
1255	0.093	0.071	0.053	0.034	0.018	0
1256	0.093	0.071	0.053	0.034	0.018	0
1257	0.093	0.071	0.053	0.034	0.018	0
1258	0.093	0.071	0.053	0.034	0.018	0
1259	0.093	0.071	0.053	0.034	0.018	0
1260	0.093	0.071	0.053	0.033	0.018	0
1261	0.093	0.071	0.053	0.033	0.018	0
1262	0.093	0.071	0.053	0.033	0.018	0
1263	0.093	0.071	0.053	0.033	0.018	0
1264	0.093	0.071	0.053	0.033	0.018	0
1265	0.093	0.071	0.053	0.033	0.018	0
1266	0.093	0.071	0.053	0.033	0.018	0
1267	0.093	0.071	0.053	0.033	0.018	0
1268	0.093	0.071	0.053	0.033	0.018	0
1269	0.092	0.071	0.053	0.033	0.018	0
1270	0.092	0.071	0.052	0.033	0.018	0
1271	0.093	0.072	0.053	0.034	0.019	0
1272	0.093	0.072	0.053	0.034	0.019	0
1273	0.093	0.072	0.053	0.034	0.019	0
1274	0.093	0.072	0.053	0.034	0.019	0
1275	0.093	0.072	0.053	0.034	0.019	0
1276	0.093	0.072	0.053	0.034	0.019	0
1277	0.093	0.072	0.053	0.034	0.019	0
1278	0.093	0.072	0.053	0.034	0.019	0
1279	0.094	0.072	0.053	0.034	0.019	0
1280	0.094	0.072	0.053	0.034	0.019	0
1281	0.094	0.072	0.053	0.034	0.019	0
1282	0.094	0.072	0.053	0.034	0.019	0
1283	0.094	0.072	0.053	0.034	0.019	0
1284	0.094	0.072	0.053	0.034	0.019	0
1285	0.094	0.072	0.053	0.034	0.019	0
1286	0.093	0.072	0.053	0.034	0.019	0
1287	0.093	0.072	0.053	0.034	0.019	0
1288	0.093	0.072	0.053	0.034	0.019	0
1289	0.093	0.072	0.053	0.034	0.019	0
1290	0.093	0.071	0.053	0.034	0.019	0
1291	0.093	0.071	0.053	0.034	0.018	0
1292	0.093	0.071	0.053	0.034	0.018	0
1293	0.093	0.071	0.053	0.034	0.018	0
1294	0.093	0.071	0.053	0.034	0.018	0
1295	0.093	0.071	0.053	0.034	0.018	0
1296	0.093	0.071	0.053	0.034	0.018	0
1297	0.093	0.071	0.053	0.034	0.018	0
1298	0.093	0.071	0.053	0.034	0.018	0
1299	0.093	0.071	0.053	0.034	0.018	0
1300	0.093	0.071	0.053	0.034	0.018	0
1301	0.093	0.071	0.053	0.034	0.018	0
1302	0.093	0.071	0.053	0.034	0.018	0
1303	0.093	0.071	0.053	0.034	0.018	0
1304	0.093	0.071	0.053	0.034	0.018	0
1305	0.093	0.071	0.053	0.034	0.019	0
1306	0.093	0.071	0.053	0.034	0.019	0
1307	0.093	0.071	0.053	0.034	0.019	0
1308	0.093	0.071	0.053	0.034	0.018	0
1309	0.093	0.071	0.053	0.034	0.018	0
1310	0.093	0.071	0.053	0.034	0.018	0
1311	0.093	0.071	0.053	0.034	0.018	0
1312	0.093	0.071	0.053	0.034	0.018	0
1313	0.093	0.071	0.053	0.034	0.018	0
1314	0.093	0.071	0.053	0.034	0.018	0
1315	0.093	0.071	0.053	0.034	0.018	0
1316	0.093	0.071	0.053	0.034	0.018	0
1317	0.093	0.071	0.053	0.034	0.018	0
1318	0.093	0.071	0.053	0.034	0.018	0
1319	0.093	0.071	0.053	0.034	0.018	0
1320	0.093	0.071	0.053	0.034	0.018	0
1321	0.093	0.071	0.053	0.034	0.018	0
1322	0.093	0.071	0.053	0.033	0.018	0
1323	0.093	0.071	0.052	0.033	0.018	0
1324	0.093	0.071	0.052	0.033	0.018	0
1325	0.093	0.071	0.052	0.033	0.018	0
1326	0.093	0.071	0.052	0.033	0.018	0
1327	0.094	0.072	0.053	0.034	0.019	0
1328	0.094	0.072	0.053	0.034	0.019	0
1329	0.093	0.072	0.053	0.034	0.019	0
1330	0.093	0.072	0.053	0.034	0.019	0
1331	0.093	0.072	0.053	0.034	0.019	0
1332	0.093	0.072	0.053	0.034	0.019	0
1333	0.093	0.072	0.053	0.034	0.019	0
1334	0.093	0.072	0.053	0.034	0.019	0
1335	0.093	0.072	0.053	0.034	0.019	0
1336	0.093	0.072	0.053	0.034	0.019	0
1337	0.092	0.071	0.052	0.033	0.018	0
1338	0.093	0.071	0.052	0.033	0.018	0
1339	0.093	0.071	0.052	0.033	0.018	0
1340	0.093	0.071	0.053	0.034	0.018	0
1341	0.093	0.071	0.053	0.034	0.018	0
1342	0.093	0.071	0.053	0.034	0.018	0
1343	0.093	0.072	0.053	0.034	0.018	0
1344	0.093	0.072	0.053	0.034	0.019	0
1345	0.094	0.072	0.053	0.034	0.019	0
1346	0.093	0.071	0.053	0.033	0.018	0
1347	0.093	0.071	0.053	0.034	0.018	0
1348	0.093	0.072	0.053	0.034	0.018	0
1349	0.093	0.072	0.053	0.034	0.019	0
1350	0.094	0.072	0.053	0.034	0.019	0
1351	0.094	0.072	0.053	0.034	0.019	0
1352	0.093	0.072	0.053	0.033	0.018	0
1353	0.093	0.072	0.053	0.034	0.018	0
1354	0.093	0.072	0.053	0.034	0.019	0
1355	0.094	0.072	0.053	0.034	0.019	0
1356	0.094	0.072	0.053	0.034	0.019	0
1357	0.094	0.073	0.054	0.034	0.019	0
1358	0.093	0.072	0.053	0.033	0.018	0
1359	0.094	0.072	0.053	0.034	0.018	0
1360	0.094	0.072	0.053	0.034	0.019	0
1361	0.094	0.072	0.053	0.034	0.019	0
1362	0.094	0.073	0.054	0.034	0.019	0
1363	0.095	0.073	0.054	0.034	0.019	0
1364	0.094	0.072	0.053	0.034	0.018	0
1365	0.094	0.072	0.053	0.034	0.018	0
1366	0.094	0.072	0.054	0.034	0.019	0
1367	0.095	0.072	0.054	0.034	0.019	0
1368	0.095	0.072	0.054	0.035	0.019	0
1369	0.095	0.073	0.054	0.035	0.019	0
1370	0.095	0.073	0.054	0.035	0.019	0
1371	0.094	0.072	0.053	0.034	0.019	0
1372	0.095	0.072	0.054	0.034	0.019	0
1373	0.095	0.072	0.054	0.034	0.019	0
1374	0.095	0.072	0.054	0.034	0.019	0
1375	0.095	0.073	0.054	0.034	0.019	0
1376	0.095	0.073	0.054	0.034	0.019	0
1377	0.095	0.073	0.054	0.035	0.019	0
1378	0.095	0.073	0.054	0.035	0.019	0
1379	0.094	0.072	0.054	0.034	0.019	0
1380	0.094	0.072	0.054	0.034	0.019	0
1381	0.095	0.072	0.054	0.034	0.019	0
1382	0.095	0.072	0.054	0.034	0.019	0
1383	0.095	0.072	0.054	0.034	0.019	0
1384	0.095	0.072	0.054	0.034	0.019	0
1385	0.095	0.072	0.054	0.034	0.019	0
1386	0.095	0.073	0.054	0.034	0.019	0
1387	0.095	0.073	0.054	0.034	0.019	0
1388	0.095	0.073	0.054	0.034	0.019	0
1389	0.095	0.073	0.054	0.034	0.019	0
1390	0.095	0.073	0.054	0.035	0.019	0
1391	0.095	0.073	0.054	0.035	0.019	0
1392	0.095	0.073	0.054	0.035	0.019	0
1393	0.095	0.073	0.054	0.034	0.019	0
1394	0.095	0.073	0.054	0.034	0.019	0
1395	0.095	0.073	0.054	0.034	0.019	0
1396	0.095	0.073	0.054	0.034	0.019	0
1397	0.095	0.073	0.054	0.034	0.019	0
1398	0.095	0.073	0.054	0.034	0.019	0
1399	0.095	0.073	0.054	0.034	0.019	0
1400	0.096	0.074	0.055	0.035	0.02	0
1401	0.096	0.074	0.055	0.035	0.02	0
1402	0.096	0.074	0.055	0.035	0.02	0
1403	0.095	0.073	0.054	0.034	0.019	0
1404	0.095	0.073	0.054	0.034	0.019	0
1405	0.095	0.073	0.054	0.034	0.019	0
1406	0.095	0.073	0.054	0.034	0.019	0
1407	0.095	0.073	0.054	0.035	0.019	0
1408	0.095	0.073	0.054	0.035	0.019	0
1409	0.095	0.073	0.054	0.035	0.019	0
1410	0.095	0.073	0.054	0.035	0.019	0
1411	0.095	0.073	0.054	0.035	0.019	0
1412	0.095	0.073	0.054	0.035	0.019	0
1413	0.096	0.073	0.054	0.035	0.019	0
1414	0.096	0.073	0.054	0.035	0.019	0
1415	0.096	0.073	0.055	0.035	0.019	0
1416	0.096	0.073	0.055	0.035	0.019	0
1417	0.096	0.073	0.055	0.035	0.019	0
1418	0.096	0.074	0.055	0.035	0.019	0
1419	0.096	0.074	0.055	0.035	0.019	0
1420	0.096	0.074	0.055	0.035	0.019	0
1421	0.095	0.073	0.054	0.034	0.018	0
1422	0.095	0.073	0.054	0.034	0.019	0
1423	0.095	0.073	0.054	0.035	0.019	0
1424	0.095	0.073	0.054	0.035	0.019	0
1425	0.095	0.073	0.054	0.035	0.019	0
1426	0.095	0.073	0.054	0.035	0.019	0
1427	0.096	0.073	0.054	0.035	0.019	0
1428	0.096	0.073	0.054	0.035	0.019	0
1429	0.096	0.073	0.054	0.035	0.019	0
1430	0.096	0.073	0.054	0.035	0.019	0
1431	0.096	0.073	0.054	0.035	0.019	0
1432	0.096	0.073	0.055	0.035	0.019	0
1433	0.096	0.073	0.055	0.035	0.019	0
1434	0.096	0.073	0.055	0.035	0.019	0
1435	0.096	0.073	0.055	0.035	0.019	0
1436	0.096	0.074	0.055	0.035	0.019	0
1437	0.096	0.074	0.055	0.035	0.019	0
1438	0.096	0.074	0.055	0.035	0.019	0
1439	0.096	0.074	0.055	0.035	0.019	0
1440	0.096	0.074	0.055	0.035	0.019	0
1441	0.096	0.074	0.055	0.035	0.019	0
1442	0.096	0.074	0.055	0.035	0.019	0
1443	0.096	0.074	0.055	0.035	0.019	0
1444	0.096	0.074	0.055	0.035	0.019	0
1445	0.096	0.074	0.055	0.035	0.019	0
1446	0.096	0.074	0.055	0.035	0.019	0
1447	0.096	0.074	0.055	0.035	0.019	0
1448	0.096	0.074	0.055	0.035	0.019	0
1449	0.096	0.074	0.055	0.035	0.019	0
1450	0.096	0.074	0.055	0.035	0.019	0
1451	0.096	0.074	0.055	0.035	0.019	0
1452	0.096	0.074	0.055	0.035	0.019	0
1453	0.096	0.074	0.055	0.035	0.019	0
1454	0.096	0.074	0.055	0.035	0.019	0
1455	0.096	0.074	0.055	0.035	0.019	0
1456	0.096	0.074	0.055	0.035	0.019	0
1457	0.096	0.074	0.055	0.035	0.019	0
1458	0.096	0.073	0.055	0.035	0.019	0
1459	0.096	0.073	0.055	0.035	0.019	0
1460	0.096	0.073	0.055	0.035	0.019	0
1461	0.096	0.073	0.055	0.035	0.019	0
1462	0.096	0.073	0.055	0.035	0.019	0
1463	0.096	0.073	0.054	0.035	0.019	0
1464	0.096	0.073	0.054	0.035	0.019	0
1465	0.096	0.073	0.054	0.035	0.019	0
1466	0.096	0.073	0.054	0.035	0.019	0
1467	0.096	0.073	0.054	0.035	0.019	0
1468	0.096	0.073	0.054	0.035	0.019	0
1469	0.096	0.073	0.055	0.035	0.019	0
1470	0.096	0.073	0.055	0.035	0.019	0
1471	0.096	0.073	0.055	0.035	0.019	0
1472	0.096	0.074	0.055	0.035	0.019	0
1473	0.096	0.074	0.055	0.035	0.019	0
1474	0.096	0.074	0.055	0.035	0.019	0
1475	0.096	0.074	0.055	0.035	0.019	0
1476	0.096	0.074	0.055	0.035	0.019	0
1477	0.096	0.074	0.055	0.035	0.019	0
1478	0.096	0.074	0.055	0.035	0.019	0
1479	0.096	0.074	0.055	0.035	0.019	0
1480	0.096	0.074	0.055	0.035	0.019	0
1481	0.096	0.074	0.055	0.035	0.019	0
1482	0.096	0.074	0.055	0.035	0.019	0
1483	0.096	0.074	0.055	0.035	0.019	0
1484	0.096	0.074	0.055	0.035	0.019	0
1485	0.096	0.074	0.054	0.035	0.019	0
1486	0.096	0.073	0.054	0.035	0.019	0
1487	0.096	0.073	0.054	0.035	0.019	0
1488	0.096	0.073	0.054	0.035	0.019	0
1489	0.096	0.073	0.054	0.034	0.019	0
1490	0.095	0.073	0.054	0.034	0.019	0
1491	0.096	0.074	0.055	0.035	0.02	0
1492	0.096	0.074	0.055	0.035	0.02	0
1493	0.096	0.074	0.055	0.035	0.019	0
1494	0.096	0.074	0.055	0.035	0.019	0
1495	0.096	0.074	0.055	0.035	0.019	0
1496	0.096	0.074	0.055	0.035	0.019	0
1497	0.096	0.073	0.055	0.035	0.019	0
1498	0.096	0.073	0.055	0.035	0.019	0
1499	0.096	0.073	0.054	0.035	0.019	0
1500	0.096	0.073	0.054	0.035	0.019	0
1501	0.095	0.073	0.054	0.035	0.019	0
1502	0.095	0.073	0.054	0.035	0.019	0
1503	0.096	0.074	0.055	0.035	0.02	0
1504	0.096	0.074	0.055	0.035	0.02	0
1505	0.096	0.074	0.055	0.035	0.019	0
1506	0.096	0.074	0.055	0.035	0.019	0
1507	0.096	0.074	0.055	0.035	0.019	0
1508	0.096	0.074	0.054	0.035	0.019	0
1509	0.096	0.073	0.054	0.035	0.019	0
1510	0.095	0.073	0.054	0.035	0.019	0
1511	0.095	0.073	0.054	0.034	0.019	0
1512	0.095	0.073	0.054	0.034	0.018	0
1513	0.095	0.073	0.054	0.034	0.018	0
1514	0.095	0.073	0.054	0.034	0.018	0
1515	0.096	0.074	0.055	0.035	0.019	0
1516	0.096	0.073	0.055	0.035	0.019	0
1517	0.095	0.073	0.054	0.035	0.019	0
1518	0.095	0.073	0.054	0.035	0.019	0
1519	0.095	0.073	0.054	0.035	0.019	0
1520	0.095	0.073	0.054	0.035	0.019	0
1521	0.095	0.072	0.054	0.034	0.019	0
1522	0.095	0.072	0.054	0.034	0.018	0
1523	0.095	0.073	0.055	0.035	0.019	0
1524	0.095	0.073	0.055	0.035	0.019	0
1525	0.095	0.073	0.054	0.035	0.019	0
1526	0.095	0.073	0.054	0.035	0.019	0
1527	0.095	0.073	0.054	0.035	0.019	0
1528	0.095	0.072	0.054	0.035	0.019	0
1529	0.095	0.072	0.054	0.034	0.019	0
1530	0.095	0.072	0.054	0.034	0.019	0
1531	0.094	0.072	0.054	0.034	0.019	0
1532	0.095	0.073	0.054	0.035	0.019	0
1533	0.095	0.073	0.054	0.035	0.019	0
1534	0.095	0.073	0.054	0.035	0.019	0
1535	0.095	0.072	0.054	0.035	0.019	0
1536	0.095	0.072	0.054	0.034	0.019	0
1537	0.094	0.072	0.054	0.034	0.019	0
1538	0.094	0.072	0.053	0.034	0.018	0
1539	0.094	0.072	0.053	0.034	0.018	0
1540	0.095	0.073	0.054	0.035	0.019	0
1541	0.095	0.072	0.054	0.035	0.019	0
1542	0.094	0.072	0.054	0.034	0.019	0
1543	0.094	0.072	0.053	0.034	0.019	0
1544	0.094	0.072	0.053	0.034	0.018	0
1545	0.094	0.072	0.053	0.034	0.018	0
1546	0.095	0.073	0.054	0.035	0.019	0
1547	0.094	0.072	0.054	0.034	0.019	0
1548	0.094	0.072	0.054	0.034	0.019	0
1549	0.094	0.072	0.053	0.034	0.019	0
1550	0.094	0.072	0.053	0.034	0.019	0
1551	0.094	0.072	0.053	0.034	0.018	0
1552	0.093	0.072	0.053	0.034	0.018	0
1553	0.093	0.071	0.053	0.033	0.018	0
1554	0.094	0.072	0.054	0.034	0.019	0
1555	0.094	0.072	0.053	0.034	0.019	0
1556	0.094	0.072	0.053	0.034	0.019	0
1557	0.093	0.071	0.053	0.034	0.018	0
1558	0.093	0.071	0.053	0.034	0.018	0
1559	0.093	0.071	0.053	0.033	0.018	0
1560	0.094	0.072	0.053	0.034	0.019	0
1561	0.094	0.072	0.053	0.034	0.019	0
1562	0.093	0.071	0.053	0.034	0.019	0
1563	0.093	0.071	0.053	0.034	0.018	0
1564	0.093	0.071	0.053	0.034	0.018	0
1565	0.094	0.072	0.053	0.034	0.019	0
1566	0.093	0.072	0.053	0.034	0.019	0
1567	0.093	0.071	0.053	0.034	0.019	0
1568	0.093	0.071	0.053	0.034	0.018	0
1569	0.093	0.071	0.053	0.034	0.018	0
1570	0.092	0.071	0.052	0.033	0.018	0
1571	0.093	0.072	0.053	0.034	0.019	0
1572	0.093	0.071	0.053	0.034	0.018	0
1573	0.093	0.071	0.053	0.034	0.018	0
1574	0.092	0.071	0.052	0.033	0.018	0
1575	0.092	0.071	0.052	0.033	0.018	0
1576	0.093	0.071	0.053	0.034	0.019	0
1577	0.092	0.071	0.053	0.034	0.018	0
1578	0.092	0.071	0.052	0.033	0.018	0
1579	0.092	0.071	0.052	0.033	0.018	0
1580	0.092	0.071	0.053	0.034	0.019	0
1581	0.092	0.071	0.053	0.034	0.018	0
1582	0.092	0.071	0.052	0.033	0.018	0
1583	0.091	0.07	0.052	0.033	0.018	0
1584	0.092	0.071	0.053	0.034	0.019	0
1585	0.092	0.07	0.052	0.033	0.018	0
1586	0.091	0.07	0.052	0.033	0.018	0
1587	0.092	0.071	0.053	0.034	0.019	0
1588	0.092	0.07	0.052	0.034	0.018	0
1589	0.091	0.07	0.052	0.033	0.018	0
1590	0.091	0.069	0.052	0.033	0.018	0
1591	0.091	0.07	0.052	0.033	0.018	0
1592	0.091	0.07	0.052	0.033	0.018	0
1593	0.091	0.069	0.052	0.033	0.018	0
1594	0.091	0.07	0.052	0.033	0.018	0
1595	0.091	0.07	0.052	0.033	0.018	0
1596	0.09	0.069	0.051	0.033	0.018	0
1597	0.09	0.069	0.051	0.032	0.018	0
1598	0.091	0.069	0.052	0.033	0.018	0
1599	0.09	0.069	0.051	0.032	0.018	0
1600	0.09	0.069	0.051	0.032	0.018	0
1601	0.09	0.069	0.052	0.033	0.018	0
1602	0.09	0.069	0.051	0.032	0.018	0
1603	0.089	0.069	0.051	0.032	0.018	0
1604	0.09	0.069	0.051	0.033	0.018	0
1605	0.09	0.069	0.051	0.032	0.018	0
1606	0.089	0.068	0.051	0.032	0.017	0
1607	0.09	0.069	0.051	0.033	0.018	0
1608	0.09	0.069	0.051	0.032	0.018	0
1609	0.089	0.068	0.051	0.032	0.017	0
1610	0.089	0.068	0.05	0.032	0.017	0
1611	0.089	0.068	0.051	0.033	0.018	0
1612	0.089	0.068	0.051	0.032	0.017	0
1613	0.089	0.068	0.05	0.032	0.017	0
1614	0.089	0.068	0.051	0.033	0.018	0
1615	0.089	0.068	0.05	0.032	0.018	0
1616	0.088	0.067	0.05	0.032	0.017	0
1617	0.088	0.067	0.05	0.032	0.017	0
1618	0.089	0.068	0.05	0.032	0.018	0
1619	0.088	0.067	0.05	0.032	0.017	0
1620	0.088	0.067	0.05	0.032	0.017	0
1621	0.089	0.068	0.05	0.032	0.018	0
1622	0.088	0.068	0.05	0.032	0.018	0
1623	0.088	0.067	0.05	0.032	0.017	0
1624	0.088	0.067	0.05	0.032	0.017	0
1625	0.088	0.068	0.05	0.032	0.018	0
1626	0.088	0.067	0.05	0.032	0.018	0
1627	0.088	0.067	0.05	0.032	0.018	0
1628	0.088	0.067	0.049	0.032	0.017	0
1629	0.087	0.067	0.049	0.031	0.017	0
1630	0.088	0.067	0.05	0.032	0.018	0
1631	0.088	0.067	0.05	0.032	0.018	0
1632	0.087	0.067	0.049	0.032	0.017	0
1633	0.087	0.066	0.049	0.031	0.017	0
1634	0.088	0.067	0.05	0.032	0.018	0
1635	0.087	0.067	0.049	0.032	0.017	0
1636	0.087	0.066	0.049	0.031	0.017	0
1637	0.087	0.067	0.05	0.032	0.018	0
1638	0.087	0.067	0.049	0.032	0.017	0
1639	0.086	0.066	0.049	0.031	0.017	0
1640	0.087	0.067	0.05	0.032	0.018	0
1641	0.087	0.066	0.049	0.032	0.017	0
1642	0.086	0.066	0.049	0.031	0.017	0
1643	0.087	0.066	0.05	0.032	0.018	0
1644	0.086	0.066	0.049	0.032	0.017	0
1645	0.086	0.066	0.049	0.031	0.017	0
1646	0.086	0.066	0.049	0.032	0.017	0
1647	0.086	0.066	0.049	0.031	0.017	0
1648	0.086	0.065	0.048	0.031	0.017	0
1649	0.086	0.066	0.049	0.032	0.018	0
1650	0.086	0.066	0.049	0.031	0.017	0
1651	0.086	0.065	0.048	0.031	0.017	0
1652	0.085	0.065	0.048	0.031	0.017	0
1653	0.085	0.065	0.048	0.031	0.017	0
1654	0.086	0.066	0.049	0.031	0.017	0
1655	0.086	0.066	0.049	0.031	0.017	0
1656	0.085	0.066	0.049	0.031	0.017	0
1657	0.085	0.065	0.049	0.031	0.017	0
1658	0.085	0.065	0.048	0.031	0.017	0
1659	0.085	0.065	0.048	0.031	0.017	0
1660	0.085	0.065	0.048	0.031	0.017	0
1661	0.085	0.065	0.048	0.031	0.017	0
1662	0.085	0.065	0.049	0.031	0.018	0
1663	0.084	0.065	0.048	0.03	0.017	0
1664	0.085	0.065	0.048	0.031	0.017	0
1665	0.085	0.065	0.048	0.031	0.017	0
1666	0.085	0.065	0.048	0.031	0.017	0
1667	0.086	0.066	0.049	0.031	0.018	0
1668	0.085	0.065	0.048	0.031	0.017	0
1669	0.086	0.066	0.048	0.031	0.017	0
1670	0.085	0.065	0.048	0.031	0.017	0
1671	0.086	0.066	0.049	0.031	0.017	0
1672	0.086	0.065	0.048	0.031	0.016	0
1673	0.086	0.066	0.049	0.031	0.017	0
1674	0.086	0.066	0.048	0.031	0.016	0
1675	0.087	0.067	0.049	0.031	0.017	0
1676	0.087	0.066	0.049	0.031	0.017	0
1677	0.086	0.066	0.049	0.031	0.016	0
1678	0.087	0.067	0.049	0.031	0.017	0
1679	0.087	0.066	0.049	0.031	0.017	0
1680	0.087	0.066	0.049	0.031	0.017	0
1681	0.088	0.067	0.05	0.032	0.017	0
1682	0.088	0.067	0.05	0.032	0.017	0
1683	0.088	0.067	0.05	0.032	0.017	0
1684	0.088	0.067	0.05	0.032	0.017	0
1685	0.088	0.067	0.05	0.032	0.017	0
1686	0.089	0.067	0.05	0.032	0.017	0
1687	0.09	0.068	0.051	0.033	0.018	0
1688	0.09	0.068	0.051	0.033	0.019	0
1689	0.091	0.068	0.051	0.033	0.019	0
1690	0.091	0.068	0.051	0.034	0.019	0
1691	0.092	0.069	0.051	0.034	0.019	0
1692	0.092	0.069	0.051	0.034	0.019	0
1693	0.092	0.07	0.052	0.034	0.019	0
1694	0.093	0.07	0.052	0.034	0.019	0
1695	0.093	0.07	0.052	0.034	0.019	0
1696	0.093	0.071	0.052	0.034	0.019	0
1697	0.093	0.071	0.052	0.034	0.019	0
1698	0.094	0.071	0.052	0.034	0.019	0
1699	0.093	0.071	0.052	0.033	0.019	0
1700	0.093	0.071	0.052	0.033	0.018	0
1701	0.093	0.071	0.052	0.033	0.018	0
1702	0.094	0.072	0.053	0.033	0.019	0
1703	0.093	0.072	0.052	0.033	0.018	0
1704	0.093	0.072	0.052	0.033	0.018	0
1705	0.093	0.072	0.052	0.033	0.018	0
1706	0.093	0.072	0.051	0.032	0.017	0
1707	0.093	0.072	0.051	0.032	0.017	0
1708	0.094	0.073	0.052	0.033	0.018	0
1709	0.094	0.073	0.052	0.033	0.018	0
1710	0.094	0.073	0.052	0.033	0.017	0
1711	0.094	0.073	0.052	0.033	0.017	0
1712	0.095	0.074	0.053	0.034	0.018	0
1713	0.095	0.074	0.053	0.034	0.018	0
1714	0.095	0.073	0.052	0.033	0.018	0
1715	0.095	0.074	0.053	0.034	0.018	0
1716	0.095	0.073	0.052	0.033	0.017	0
1717	0.095	0.073	0.052	0.033	0.018	0
1718	0.094	0.073	0.052	0.033	0.018	0
1719	0.094	0.072	0.051	0.033	0.017	0
1720	0.094	0.072	0.051	0.033	0.017	0
1721	0.093	0.071	0.051	0.032	0.017	0
1722	0.093	0.072	0.051	0.033	0.017	0
1723	0.093	0.072	0.051	0.033	0.016	0
1724	0.092	0.071	0.051	0.033	0.016	0
1725	0.093	0.072	0.052	0.034	0.016	0
1726	0.093	0.072	0.052	0.035	0.017	0
1727	0.093	0.072	0.052	0.035	0.016	0
1728	0.093	0.072	0.053	0.035	0.017	0
1729	0.092	0.072	0.052	0.035	0.016	0
1730	0.092	0.072	0.052	0.035	0.016	0
1731	0.091	0.071	0.051	0.035	0.016	0
1732	0.091	0.071	0.051	0.035	0.016	0
1733	0.09	0.071	0.05	0.035	0.016	0
1734	0.088	0.07	0.049	0.034	0.016	0
1735	0.088	0.07	0.049	0.033	0.016	0
1736	0.086	0.069	0.048	0.032	0.015	0
1737	0.085	0.07	0.048	0.032	0.016	0
1738	0.085	0.07	0.048	0.031	0.015	0
1739	0.084	0.07	0.049	0.031	0.016	0
1740	0.085	0.071	0.05	0.031	0.016	0
1741	0.085	0.071	0.05	0.031	0.016	0
1742	0.085	0.072	0.052	0.032	0.017	0
1743	0.086	0.072	0.053	0.033	0.017	0
1744	0.088	0.072	0.054	0.034	0.017	0
1745	0.089	0.072	0.055	0.035	0.018	0
1746	0.09	0.071	0.054	0.035	0.017	0
1747	0.091	0.069	0.054	0.035	0.016	0
1748	0.092	0.068	0.054	0.036	0.016	0
1749	0.094	0.069	0.055	0.038	0.017	0
1750	0.095	0.068	0.054	0.037	0.017	0
1751	0.096	0.068	0.052	0.037	0.016	0
1752	0.097	0.067	0.051	0.037	0.016	0
1753	0.098	0.068	0.05	0.037	0.017	0
1754	0.099	0.069	0.049	0.036	0.018	0
1755	0.099	0.07	0.048	0.036	0.018	0
1756	0.1	0.07	0.047	0.035	0.019	0
1757	0.098	0.069	0.045	0.035	0.019	0
1758	0.097	0.068	0.044	0.034	0.02	0
1759	0.094	0.066	0.041	0.033	0.02	0
1760	0.09	0.064	0.037	0.031	0.019	0
1761	0.088	0.062	0.037	0.031	0.018	0
1762	0.085	0.06	0.036	0.03	0.018	0
1763	0.081	0.056	0.035	0.027	0.016	0
1764	0.078	0.054	0.033	0.026	0.016	0
1765	0.076	0.053	0.033	0.026	0.015	0
1766	0.074	0.052	0.033	0.024	0.013	0
1767	0.073	0.051	0.034	0.023	0.01	0
1768	0.073	0.051	0.035	0.02	0.006	0
1769	0.073	0.052	0.036	0.018	0.001	0
1770	0.075	0.053	0.039	0.015	-0.001	0
1771	0.079	0.055	0.042	0.013	-0.003	0
1772	0.081	0.055	0.044	0.011	-0.004	0
1773	0.084	0.056	0.045	0.01	-0.005	0
1774	0.086	0.058	0.045	0.009	-0.006	0
1775	0.088	0.06	0.046	0.008	-0.008	0
1776	0.09	0.063	0.048	0.007	-0.009	0
1777	0.092	0.067	0.049	0.007	-0.008	0
1778	0.094	0.071	0.049	0.008	-0.005	0
1779	0.095	0.076	0.051	0.01	-0.001	0
1780	0.096	0.081	0.052	0.013	0.002	0
1781	0.095	0.084	0.052	0.015	0.003	0
1782	0.095	0.086	0.054	0.018	0.004	0
1783	0.096	0.09	0.058	0.022	0.007	0
1784	0.098	0.093	0.059	0.024	0.009	0
1785	0.099	0.093	0.062	0.027	0.01	0
1786	0.104	0.093	0.065	0.03	0.014	0
1787	0.108	0.091	0.068	0.033	0.018	0
1788	0.111	0.087	0.069	0.035	0.021	0
1789	0.116	0.083	0.07	0.037	0.024	0
1790	0.121	0.078	0.07	0.037	0.027	0
1791	0.128	0.071	0.07	0.036	0.028	0
1792	0.136	0.066	0.07	0.034	0.029	0
1793	0.136	0.066	0.07	0.034	0.029	0
1794	0.136	0.066	0.07	0.034	0.029	0
1795	0.136	0.066	0.07	0.034	0.029	0
1796	0.136	0.066	0.07	0.034	0.029	0
1797	0.136	0.066	0.07	0.034	0.029	0
1798	0.136	0.066	0.07	0.034	0.029	0
1799	0.136	0.066	0.07	0.034	0.029	0
1800	0.136	0.066	0.07	0.034	0.029	0

## Sheet: FigS6c
FigS6c
Wavelength	TA 1ps	Wavelength	Thermal difference/100 (350K-300K)
349.766	0.0015	200	0.0007
350.918	0.000920788	201	0.0007
352.07	0.00111	202	0.0007
353.223	0.000895656	203	0.0007
354.375	0.000951037	204	0.0007
355.528	0.000969018	205	0.0007
356.681	0.000846475	206	0.0007
357.834	0.000783945	207	0.0007
358.987	0.000741068	208	0.0007
360.14	0.00072083	209	0.00084
361.294	0.00057086	210	0.00093
362.447	0.000730825	211	0.001
363.601	0.000463852	212	0.00103
364.755	0.000500871	213	0.00102
365.909	0.000362738	214	0.001
367.063	0.000438146	215	0.00096
368.217	0.00040111	216	0.00094
369.371	0.000295861	217	0.00091
370.526	6.27358e-05	218	0.00089
371.68	0.000221358	219	0.00087
372.835	8.9196e-05	220	0.00088
373.99	0.000107356	221	0.00086
375.145	9.5756e-05	222	0.00085
376.3	4.38873e-05	223	0.00085
377.456	-6.49198e-05	224	0.00083
378.611	-0.000142967	225	0.00083
379.767	-0.000267766	226	0.00086
380.922	-0.000172566	227	0.00088
382.078	-0.000584235	228	0.00091
383.234	-0.000649189	229	0.00096
384.39	-0.000471982	230	0.00098
385.547	-0.000551074	231	0.00102
386.703	-0.000509039	232	0.00103
387.86	-0.000612928	233	0.00104
389.016	-0.000965259	234	0.00103
390.173	-0.000916593	235	0.00101
391.33	-0.00105	236	0.001
392.487	-0.00096234	237	0.00098
393.644	-0.00107	238	0.00097
394.802	-0.00115	239	0.00096
395.959	-0.00131	240	0.00097
397.117	-0.00132	241	0.00099
398.275	-0.00134	242	0.00101
399.433	-0.00145	243	0.00103
400.591	-0.00155	244	0.00106
401.749	-0.00154	245	0.00109
402.907	-0.00166	246	0.00112
404.066	-0.00177	247	0.00114
405.224	-0.00174	248	0.00116
406.383	-0.00174	249	0.00118
407.542	-0.00191	250	0.0012
408.701	-0.00184	251	0.00121
409.86	-0.00197	252	0.00122
411.019	-0.00204	253	0.00123
412.178	-0.00202	254	0.00124
413.338	-0.0021	255	0.00125
414.498	-0.00216	256	0.00127
415.658	-0.00225	257	0.00128
416.817	-0.00234	258	0.0013
417.978	-0.0024	259	0.0013
419.138	-0.00247	260	0.00131
420.298	-0.00249	261	0.00131
421.459	-0.00252	262	0.00131
422.619	-0.0025	263	0.00132
423.78	-0.00247	264	0.00134
424.941	-0.00254	265	0.00135
426.102	-0.00262	266	0.00136
427.263	-0.00266	267	0.00139
428.424	-0.00274	268	0.0014
429.586	-0.00272	269	0.00142
430.747	-0.00267	270	0.00143
431.909	-0.00278	271	0.00145
433.071	-0.0027	272	0.00145
434.233	-0.00276	273	0.00145
435.395	-0.00277	274	0.00146
436.557	-0.00283	275	0.00145
437.72	-0.00276	276	0.00144
438.882	-0.00274	277	0.00143
440.045	-0.00278	278	0.00143
441.208	-0.00277	279	0.00143
442.371	-0.0027	280	0.00143
443.534	-0.00271	281	0.00143
444.697	-0.00273	282	0.00143
445.86	-0.00268	283	0.00143
447.024	-0.00271	284	0.00143
448.187	-0.00274	285	0.00143
449.351	-0.00261	286	0.00143
450.515	-0.00257	287	0.00145
451.679	-0.00257	288	0.00145
452.843	-0.00252	289	0.00145
454.007	-0.00253	290	0.00142
455.172	-0.00251	291	0.00141
456.336	-0.00246	292	0.00139
457.501	-0.00239	293	0.00137
458.666	-0.00235	294	0.00137
459.831	-0.00231	295	0.00136
460.996	-0.00232	296	0.00137
462.161	-0.00218	297	0.00137
463.327	-0.00219	298	0.00138
464.492	-0.00206	299	0.00138
465.658	-0.00199	300	0.00139
466.824	-0.00202	301	0.00141
467.99	-0.00195	302	0.00142
469.156	-0.00181	303	0.00144
470.322	-0.00182	304	0.00144
471.488	-0.00174	305	0.00145
472.655	-0.00176	306	0.00144
473.821	-0.0016	307	0.00144
474.988	-0.00155	308	0.00144
476.155	-0.00151	309	0.00144
477.322	-0.00138	310	0.00145
478.489	-0.00137	311	0.00146
479.656	-0.00122	312	0.00146
480.824	-0.00119	313	0.00147
481.991	-0.00116	314	0.00147
483.159	-0.00101	315	0.00147
484.327	-0.000951245	316	0.00147
485.495	-0.000826578	317	0.00146
486.663	-0.000732186	318	0.00145
487.831	-0.000618299	319	0.00144
489	-0.000608265	320	0.00144
490.168	-0.000609466	321	0.00142
491.337	-0.000441626	322	0.00142
492.505	-0.0003156	323	0.00142
493.674	-0.000217413	324	0.00143
494.843	-0.000181597	325	0.00143
496.013	-4.0331e-05	326	0.00144
497.182	6.17483e-05	327	0.00143
498.351	0.000113332	328	0.00143
499.521	0.000118605	329	0.00143
500.691	0.000246666	330	0.00142
501.861	0.000376521	331	0.00141
503.031	0.000471432	332	0.0014
504.201	0.000559296	333	0.00139
505.371	0.000636054	334	0.00138
506.541	0.000712413	335	0.00138
507.712	0.000835223	336	0.00137
508.883	0.000881681	337	0.00136
510.054	0.000962827	338	0.00135
511.225	0.00107	339	0.00135
512.396	0.0012	340	0.00135
513.567	0.00128	341	0.00137
514.738	0.00131	342	0.00137
515.91	0.00147	343	0.00137
517.081	0.00153	344	0.00137
518.253	0.00159	345	0.00136
519.425	0.00167	346	0.00136
520.597	0.00178	347	0.00135
521.769	0.0019	348	0.00135
522.942	0.00203	349	0.00135
524.114	0.00209	350	0.00134
525.287	0.00217	351	0.00133
526.459	0.00223	352	0.00132
527.632	0.00235	353	0.00132
528.805	0.00238	354	0.00131
529.978	0.0025	355	0.00132
531.152	0.00262	356	0.00133
532.325	0.0026	357	0.00132
533.499	0.00271	358	0.00133
534.672	0.00277	359	0.00133
535.846	0.00282	360	0.00133
537.02	0.00291	361	0.00133
538.194	0.00299	362	0.00133
539.368	0.00315	363	0.00133
540.543	0.00321	364	0.00132
541.717	0.00321	365	0.00132
542.892	0.00323	366	0.00132
544.067	0.00334	367	0.00131
545.241	0.00351	368	0.00131
546.417	0.00347	369	0.00131
547.592	0.00362	370	0.00131
548.767	0.00368	371	0.0013
549.942	0.00377	372	0.0013
551.118	0.0038	373	0.0013
552.294	0.0039	374	0.00129
553.47	0.00387	375	0.00129
554.646	0.00387	376	0.00129
555.822	0.00396	377	0.00128
556.998	0.00398	378	0.00129
558.174	0.00405	379	0.00128
559.351	0.0041	380	0.00127
560.528	0.00413	381	0.00127
561.704	0.00424	382	0.00127
562.881	0.00418	383	0.00126
564.058	0.00427	384	0.00127
565.236	0.00428	385	0.00127
566.413	0.00427	386	0.00126
567.591	0.00429	387	0.00127
568.768	0.00432	388	0.00127
569.946	0.00443	389	0.00127
571.124	0.00442	390	0.00127
572.302	0.00443	391	0.00128
573.48	0.0045	392	0.00128
574.658	0.00448	393	0.00129
575.837	0.00449	394	0.00129
577.015	0.0045	395	0.00129
578.194	0.00448	396	0.00129
579.373	0.00451	397	0.00129
580.552	0.00445	398	0.00128
581.731	0.00453	399	0.00128
582.91	0.00449	400	0.00127
584.09	0.00454	401	0.00127
585.269	0.00457	402	0.00126
586.449	0.00459	403	0.00127
587.629	0.00451	404	0.00126
588.809	0.00453	405	0.00126
589.989	0.00444	406	0.00126
591.169	0.00443	407	0.00125
592.349	0.00447	408	0.00126
593.53	0.00445	409	0.00126
594.71	0.00437	410	0.00126
595.891	0.00438	411	0.00126
597.072	0.00433	412	0.00126
598.253	0.00429	413	0.00125
599.434	0.00422	414	0.00124
600.615	0.00418	415	0.00125
601.797	0.00413	416	0.00124
602.978	0.00412	417	0.00124
604.16	0.00408	418	0.00123
605.342	0.00407	419	0.00122
606.524	0.00404	420	0.00123
607.706	0.00401	421	0.00122
608.888	0.00395	422	0.00123
610.071	0.00389	423	0.00122
611.253	0.00386	424	0.00123
612.436	0.00381	425	0.00122
613.619	0.00375	426	0.00122
614.802	0.00369	427	0.00122
615.985	0.00374	428	0.00122
617.168	0.00356	429	0.00122
618.351	0.00354	430	0.00122
619.535	0.00352	431	0.00123
620.718	0.0035	432	0.00122
621.902	0.00344	433	0.00123
623.086	0.00333	434	0.00122
624.27	0.00327	435	0.00122
625.454	0.00323	436	0.00123
626.638	0.00317	437	0.00122
627.823	0.00318	438	0.00122
629.007	0.00306	439	0.00122
630.192	0.00302	440	0.00122
631.377	0.0029	441	0.00121
632.562	0.00289	442	0.00122
633.747	0.00284	443	0.00122
634.932	0.00273	444	0.00121
636.117	0.00267	445	0.00121
637.303	0.00266	446	0.00121
638.489	0.00263	447	0.00121
639.674	0.00252	448	0.00122
640.86	0.00248	449	0.00122
642.046	0.00242	450	0.00122
643.233	0.00228	451	0.00122
644.419	0.00218	452	0.00122
645.605	0.00215	453	0.00122
646.792	0.0021	454	0.00122
647.979	0.00212	455	0.00122
649.166	0.00211	456	0.00122
650.353	0.00201	457	0.00121
651.54	0.00188	458	0.00121
652.727	0.00194	459	0.00121
653.914	0.00182	460	0.00121
655.102	0.00174	461	0.0012
656.29	0.00165	462	0.0012
657.477	0.00168	463	0.0012
658.665	0.00166	464	0.00119
659.854	0.00161	465	0.0012
661.042	0.00154	466	0.0012
662.23	0.0014	467	0.00119
663.419	0.00139	468	0.00119
664.607	0.00141	469	0.00119
665.796	0.00127	470	0.00119
666.985	0.00124	471	0.00118
668.174	0.00127	472	0.00119
669.363	0.00105	473	0.00119
670.553	0.00101	474	0.00118
671.742	0.000981738	475	0.00118
672.932	0.000901385	476	0.00118
674.121	0.00083278	477	0.00118
675.311	0.000867365	478	0.00118
676.501	0.000865501	479	0.00118
677.691	0.000762914	480	0.00118
678.882	0.000853303	481	0.00118
680.072	0.00078419	482	0.00118
681.263	0.000819032	483	0.00118
682.453	0.000726721	484	0.00118
683.644	0.000646549	485	0.00118
684.835	0.000553513	486	0.00117
686.026	0.000695579	487	0.00117
687.217	0.000621512	488	0.00118
688.409	0.000627329	489	0.00117
689.6	0.000482687	490	0.00117
690.792	0.000576377	491	0.00118
691.984	0.000556081	492	0.00117
693.175	0.000596291	493	0.00117
694.367	0.000500279	494	0.00117
695.56	0.000681047	495	0.00117
696.752	0.000473073	496	0.00117
697.944	0.000498848	497	0.00117
699.137	0.000404563	498	0.00117
700.33	0.000517483	499	0.00117
701.523	0.000466024	500	0.00117
702.716	0.000313793	501	0.00117
703.909	0.000485771	502	0.00117
705.102	0.000304891	503	0.00117
706.295	0.000315319	504	0.00117
707.489	0.000429452	505	0.00117
708.683	0.000411883	506	0.00116
709.876	0.00035665	507	0.00116
711.07	0.000417552	508	0.00117
712.264	0.000295345	509	0.00116
713.459	0.000306794	510	0.00116
714.653	0.000319778	511	0.00116
715.847	6.38419e-05	512	0.00116
717.042	0.000422307	513	0.00115
718.237	0.000299544	514	0.00116
719.432	0.000240992	515	0.00115
720.627	0.000419645	516	0.00115
721.822	0.000499643	517	0.00115
723.017	0.000149245	518	0.00115
724.213	0.000239873	519	0.00115
725.408	0.00023622	520	0.00114
726.604	7.3431e-05	521	0.00114
727.8	1.8429e-05	522	0.00114
728.996	-4.71195e-05	523	0.00114
730.192	6.51483e-05	524	0.00113
731.388	0.00017824	525	0.00114
732.585	-0.000120657	526	0.00114
733.781	0.00034938	527	0.00114
734.978	0.000311131	528	0.00114
736.175	0.000332172	529	0.00114
737.371	0.000140766	530	0.00114
738.569	5.90451e-05	531	0.00115
739.766	0.00028286	532	0.00114
740.963	0.00029178	533	0.00114
742.161	0.000554372	534	0.00113
743.358	0.000183224	535	0.00114
744.556	0.000343676	536	0.00113
745.754	7.5362e-05	537	0.00113
746.952	0.000257452	538	0.00113
748.15	0.000279947	539	0.00113
749.348	0.000201298	540	0.00112
750.547	5.03034e-05	541	0.00111
751.745	0.000348893	542	0.00112
752.944	-2.71383e-06	543	0.00112
754.143	0.000538201	544	0.00111
755.342	0.00108	545	0.00111
756.541	0.000730551	546	0.00111
757.74	0.000782214	547	0.00111
758.94	0.000601288	548	0.00111
760.139	0.000656583	549	0.00111
761.339	0.000375895	550	0.00111
762.538	0.000542402	551	0.00111
763.738	0.000521233	552	0.00111
764.938	0.000612893	553	0.00111
766.139	0.000539316	554	0.00111
767.339	0.000744292	555	0.00112
768.539	0.000621057	556	0.00112
769.74	0.000480753	557	0.00112
770.941	0.000502892	558	0.00112
772.142	0.000630326	559	0.00112
773.343	0.000611822	560	0.00112
774.544	0.000633113	561	0.00112
775.745	0.000639747	562	0.00112
776.947	0.000560366	563	0.00111
778.148	0.000552675	564	0.00111
779.35	0.000368918	565	0.0011
780.552	0.000595645	566	0.00111
781.754	0.000513227	567	0.00111
782.956	0.000710312	568	0.00111
784.158	0.000587805	569	0.00111
785.36	0.00064532	570	0.00111
786.563	0.000803995	571	0.0011
787.766	0.000969574	572	0.00111
788.968	0.00073066	573	0.00111
790.171	0.0012	574	0.0011
791.374	0.000998675	575	0.0011
792.577	0.00102	576	0.0011
793.781	0.00102	577	0.00109
794.984	0.00104	578	0.0011
796.188	0.000871599	579	0.0011
797.392	0.000497063	580	0.0011
798.595	0.00079008	581	0.0011
799.799	0.00118	582	0.0011
801.004	0.000689798	583	0.0011
802.208	0.000909906	584	0.00111
803.412	0.000387596	585	0.00111
804.617	0.000793404	586	0.00111
805.822	0.000744658	587	0.00111
807.026	0.000705094	588	0.00111
808.231	0.000728826	589	0.00111
809.436	0.000680214	590	0.00111
		591	0.00111
		592	0.00111
		593	0.0011
		594	0.0011
		595	0.0011
		596	0.0011
		597	0.0011
		598	0.0011
		599	0.00111
		600	0.0011
		601	0.0011
		602	0.0011
		603	0.0011
		604	0.0011
		605	0.0011
		606	0.0011
		607	0.0011
		608	0.0011
		609	0.0011
		610	0.00111
		611	0.0011
		612	0.0011
		613	0.0011
		614	0.0011
		615	0.0011
		616	0.00109
		617	0.00109
		618	0.00109
		619	0.00109
		620	0.00109
		621	0.00109
		622	0.00109
		623	0.00109
		624	0.00109
		625	0.0011
		626	0.0011
		627	0.0011
		628	0.0011
		629	0.0011
		630	0.0011
		631	0.0011
		632	0.00109
		633	0.00109
		634	0.00109
		635	0.0011
		636	0.0011
		637	0.00109
		638	0.00109
		639	0.00109
		640	0.0011
		641	0.0011
		642	0.0011
		643	0.00109
		644	0.00109
		645	0.0011
		646	0.0011
		647	0.0011
		648	0.0011
		649	0.0011
		650	0.00109
		651	0.00109
		652	0.00109
		653	0.0011
		654	0.0011
		655	0.0011
		656	0.0011
		657	0.0011
		658	0.0011
		659	0.0011
		660	0.0011
		661	0.00109
		662	0.00109
		663	0.00109
		664	0.00109
		665	0.00109
		666	0.00109
		667	0.00109
		668	0.00109
		669	0.00109
		670	0.00109
		671	0.00109
		672	0.00109
		673	0.00109
		674	0.00109
		675	0.00108
		676	0.00109
		677	0.00109
		678	0.00109
		679	0.00108
		680	0.00108
		681	0.00109
		682	0.00109
		683	0.00109
		684	0.00109
		685	0.00109
		686	0.00109
		687	0.0011
		688	0.0011
		689	0.0011
		690	0.0011
		691	0.0011
		692	0.0011
		693	0.0011
		694	0.0011
		695	0.0011
		696	0.0011
		697	0.0011
		698	0.0011
		699	0.0011
		700	0.0011
		701	0.00109
		702	0.00109
		703	0.0011
		704	0.0011
		705	0.00109
		706	0.00109
		707	0.0011
		708	0.0011
		709	0.00109
		710	0.00109
		711	0.00109
		712	0.00109
		713	0.00109
		714	0.00109
		715	0.00109
		716	0.00109
		717	0.00109
		718	0.00109
		719	0.00109
		720	0.00109
		721	0.00109
		722	0.0011
		723	0.00109
		724	0.00108
		725	0.00108
		726	0.00107
		727	0.00108
		728	0.00108
		729	0.00108
		730	0.00108
		731	0.00108
		732	0.00108
		733	0.00108
		734	0.00108
		735	0.00108
		736	0.00108
		737	0.00109
		738	0.00108
		739	0.00108
		740	0.00107
		741	0.00107
		742	0.00108
		743	0.00107
		744	0.00107
		745	0.00107
		746	0.00106
		747	0.00106
		748	0.00106
		749	0.00106
		750	0.00106
		751	0.00106
		752	0.00107
		753	0.00107
		754	0.00107
		755	0.00107
		756	0.00108
		757	0.00107
		758	0.00107
		759	0.00107
		760	0.00107
		761	0.00106
		762	0.00105
		763	0.00105
		764	0.00104
		765	0.00104
		766	0.00104
		767	0.00104
		768	0.00104
		769	0.00104
		770	0.00105
		771	0.00104
		772	0.00105
		773	0.00105
		774	0.00104
		775	0.00105
		776	0.00105
		777	0.00104
		778	0.00104
		779	0.00103
		780	0.00103
		781	0.00102
		782	0.00102
		783	0.00102
		784	0.00102
		785	0.00102
		786	0.00102
		787	0.00102
		788	0.00102
		789	0.00102
		790	0.00102
		791	0.00102
		792	0.00102
		793	0.00102
		794	0.00102
		795	0.00101
		796	0.00101
		797	0.00102
		798	0.00102
		799	0.00102
		800	0.00102
		801	0.00101
		802	0.00101
		803	0.00101
		804	0.00101
		805	0.00101
		806	0.00101
		807	0.001
		808	0.00101
		809	0.001
		810	0.001
		811	0.001
		812	0.001
		813	0.001
		814	0.00101
		815	0.00101
		816	0.001
		817	0.00101
		818	0.00101
		819	0.001
		820	0.001
		821	0.001
		822	0.00099
		823	0.001
		824	0.00099
		825	0.00099
		826	0.00099
		827	0.00099
		828	0.00099
		829	0.00099
		830	0.001
		831	0.00099
		832	0.00099
		833	0.00099
		834	0.00099
		835	0.00099
		836	0.00098
		837	0.00099
		838	0.00098
		839	0.00098
		840	0.00099
		841	0.00098
		842	0.00098
		843	0.00099
		844	0.00098
		845	0.00098
		846	0.00097
		847	0.00098
		848	0.00098
		849	0.00097
		850	0.00098
		851	0.00097
		852	0.00097
		853	0.00097
		854	0.00097
		855	0.00097
		856	0.00096
		857	0.00097
		858	0.00096
		859	0.00097
		860	0.00096
		861	0.00096
		862	0.00096
		863	0.00096
		864	0.00096
		865	0.00096
		866	0.00095
		867	0.00096
		868	0.00095
		869	0.00095
		870	0.00095
		871	0.00095
		872	0.00095
		873	0.00095
		874	0.00094
		875	0.00095
		876	0.00094
		877	0.00094
		878	0.00093
		879	0.00094
		880	0.00093
		881	0.00093
		882	0.00093
		883	0.00093
		884	0.00092
		885	0.00092
		886	0.00093
		887	0.00092
		888	0.00092
		889	0.00092
		890	0.00091
		891	0.00092
		892	0.00092
		893	0.00092
		894	0.00092
		895	0.00092
		896	0.00092
		897	0.00092
		898	0.00092
		899	0.00091
		900	0.00092
		901	0.00092
		902	0.00092
		903	0.00092
		904	0.00091
		905	0.00091
		906	0.00092
		907	0.00092
		908	0.00092
		909	0.00092
		910	0.00092
		911	0.00091
		912	0.00092
		913	0.00092
		914	0.00092
		915	0.00092
		916	0.00091
		917	0.00091
		918	0.00092
		919	0.00091
		920	0.00091
		921	0.00091
		922	0.0009
		923	0.0009
		924	0.00091
		925	0.0009
		926	0.0009
		927	0.0009
		928	0.00089
		929	0.0009
		930	0.0009
		931	0.0009
		932	0.0009
		933	0.00089
		934	0.0009
		935	0.0009
		936	0.0009
		937	0.00089
		938	0.00089
		939	0.0009
		940	0.0009
		941	0.00089
		942	0.00089
		943	0.00089
		944	0.0009
		945	0.00089
		946	0.00089
		947	0.00089
		948	0.00089
		949	0.00089
		950	0.00089
		951	0.00089
		952	0.00089
		953	0.00088
		954	0.00088
		955	0.00089
		956	0.00089
		957	0.00088
		958	0.00088
		959	0.00089
		960	0.00088
		961	0.00088
		962	0.00088
		963	0.00088
		964	0.00088
		965	0.00087
		966	0.00088
		967	0.00088
		968	0.00088
		969	0.00088
		970	0.00087
		971	0.00087
		972	0.00087
		973	0.00088
		974	0.00088
		975	0.00087
		976	0.00087
		977	0.00087
		978	0.00087
		979	0.00087
		980	0.00088
		981	0.00087
		982	0.00087
		983	0.00087
		984	0.00087
		985	0.00087
		986	0.00087
		987	0.00087
		988	0.00086
		989	0.00087
		990	0.00087
		991	0.00087
		992	0.00087
		993	0.00087
		994	0.00086
		995	0.00086
		996	0.00087
		997	0.00087
		998	0.00087
		999	0.00086
		1000	0.00086
		1001	0.00086
		1002	0.00086
		1003	0.00086
		1004	0.00085
		1005	0.00085
		1006	0.00086
		1007	0.00086
		1008	0.00086
		1009	0.00086
		1010	0.00086
		1011	0.00086
		1012	0.00086
		1013	0.00086
		1014	0.00086
		1015	0.00086
		1016	0.00086
		1017	0.00086
		1018	0.00086
		1019	0.00085
		1020	0.00085
		1021	0.00085
		1022	0.00085
		1023	0.00086
		1024	0.00086
		1025	0.00086
		1026	0.00086
		1027	0.00086
		1028	0.00086
		1029	0.00086
		1030	0.00086
		1031	0.00086
		1032	0.00085
		1033	0.00085
		1034	0.00085
		1035	0.00085
		1036	0.00085
		1037	0.00085
		1038	0.00085
		1039	0.00086
		1040	0.00086
		1041	0.00086
		1042	0.00086
		1043	0.00086
		1044	0.00086
		1045	0.00086
		1046	0.00086
		1047	0.00086
		1048	0.00086
		1049	0.00086
		1050	0.00086
		1051	0.00085
		1052	0.00085
		1053	0.00085
		1054	0.00085
		1055	0.00085
		1056	0.00085
		1057	0.00085
		1058	0.00085
		1059	0.00085
		1060	0.00086
		1061	0.00086
		1062	0.00086
		1063	0.00086
		1064	0.00086
		1065	0.00085
		1066	0.00085
		1067	0.00085
		1068	0.00086
		1069	0.00086
		1070	0.00086
		1071	0.00086
		1072	0.00086
		1073	0.00085
		1074	0.00086
		1075	0.00086
		1076	0.00086
		1077	0.00086
		1078	0.00086
		1079	0.00087
		1080	0.00086
		1081	0.00086
		1082	0.00086
		1083	0.00086
		1084	0.00086
		1085	0.00085
		1086	0.00086
		1087	0.00086
		1088	0.00086
		1089	0.00086
		1090	0.00087
		1091	0.00086
		1092	0.00086
		1093	0.00086
		1094	0.00087
		1095	0.00087
		1096	0.00087
		1097	0.00086
		1098	0.00087
		1099	0.00087
		1100	0.00087
		1101	0.00087
		1102	0.00088
		1103	0.00087
		1104	0.00087
		1105	0.00088
		1106	0.00088
		1107	0.00088
		1108	0.00087
		1109	0.00088
		1110	0.00088
		1111	0.00088
		1112	0.00087
		1113	0.00088
		1114	0.00088
		1115	0.00088
		1116	0.00087
		1117	0.00088
		1118	0.00088
		1119	0.00088
		1120	0.00087
		1121	0.00088
		1122	0.00088
		1123	0.00088
		1124	0.00088
		1125	0.00088
		1126	0.00088
		1127	0.00089
		1128	0.00088
		1129	0.00089
		1130	0.00089
		1131	0.00089
		1132	0.00089
		1133	0.00089
		1134	0.0009
		1135	0.00089
		1136	0.00089
		1137	0.0009
		1138	0.00089
		1139	0.0009
		1140	0.0009
		1141	0.00089
		1142	0.0009
		1143	0.0009
		1144	0.0009
		1145	0.0009
		1146	0.00091
		1147	0.0009
		1148	0.0009
		1149	0.00091
		1150	0.0009
		1151	0.00091
		1152	0.00091
		1153	0.0009
		1154	0.00091
		1155	0.00091
		1156	0.00092
		1157	0.00091
		1158	0.00092
		1159	0.00092
		1160	0.00091
		1161	0.00092
		1162	0.00092
		1163	0.00092
		1164	0.00092
		1165	0.00093
		1166	0.00092
		1167	0.00092
		1168	0.00092
		1169	0.00092
		1170	0.00093
		1171	0.00092
		1172	0.00093
		1173	0.00092
		1174	0.00093
		1175	0.00092
		1176	0.00093
		1177	0.00093
		1178	0.00093
		1179	0.00093
		1180	0.00094
		1181	0.00094
		1182	0.00094
		1183	0.00094
		1184	0.00094
		1185	0.00095
		1186	0.00094
		1187	0.00094
		1188	0.00095
		1189	0.00094
		1190	0.00095
		1191	0.00095
		1192	0.00094
		1193	0.00095
		1194	0.00095
		1195	0.00095
		1196	0.00095
		1197	0.00095
		1198	0.00095
		1199	0.00095
		1200	0.00095
		1201	0.00095
		1202	0.00095
		1203	0.00095
		1204	0.00095
		1205	0.00095
		1206	0.00095
		1207	0.00095
		1208	0.00095
		1209	0.00094
		1210	0.00094
		1211	0.00095
		1212	0.00095
		1213	0.00095
		1214	0.00095
		1215	0.00095
		1216	0.00094
		1217	0.00094
		1218	0.00094
		1219	0.00095
		1220	0.00095
		1221	0.00094
		1222	0.00094
		1223	0.00094
		1224	0.00094
		1225	0.00094
		1226	0.00094
		1227	0.00094
		1228	0.00094
		1229	0.00094
		1230	0.00094
		1231	0.00094
		1232	0.00093
		1233	0.00094
		1234	0.00094
		1235	0.00094
		1236	0.00094
		1237	0.00094
		1238	0.00094
		1239	0.00093
		1240	0.00093
		1241	0.00093
		1242	0.00094
		1243	0.00094
		1244	0.00094
		1245	0.00094
		1246	0.00094
		1247	0.00094
		1248	0.00093
		1249	0.00093
		1250	0.00093
		1251	0.00093
		1252	0.00093
		1253	0.00093
		1254	0.00093
		1255	0.00093
		1256	0.00093
		1257	0.00093
		1258	0.00093
		1259	0.00093
		1260	0.00093
		1261	0.00093
		1262	0.00093
		1263	0.00093
		1264	0.00093
		1265	0.00093
		1266	0.00093
		1267	0.00093
		1268	0.00093
		1269	0.00092
		1270	0.00092
		1271	0.00093
		1272	0.00093
		1273	0.00093
		1274	0.00093
		1275	0.00093
		1276	0.00093
		1277	0.00093
		1278	0.00093
		1279	0.00094
		1280	0.00094
		1281	0.00094
		1282	0.00094
		1283	0.00094
		1284	0.00094
		1285	0.00094
		1286	0.00093
		1287	0.00093
		1288	0.00093
		1289	0.00093
		1290	0.00093
		1291	0.00093
		1292	0.00093
		1293	0.00093
		1294	0.00093
		1295	0.00093
		1296	0.00093
		1297	0.00093
		1298	0.00093
		1299	0.00093
		1300	0.00093
		1301	0.00093
		1302	0.00093
		1303	0.00093
		1304	0.00093
		1305	0.00093
		1306	0.00093
		1307	0.00093
		1308	0.00093
		1309	0.00093
		1310	0.00093
		1311	0.00093
		1312	0.00093
		1313	0.00093
		1314	0.00093
		1315	0.00093
		1316	0.00093
		1317	0.00093
		1318	0.00093
		1319	0.00093
		1320	0.00093
		1321	0.00093
		1322	0.00093
		1323	0.00093
		1324	0.00093
		1325	0.00093
		1326	0.00093
		1327	0.00094
		1328	0.00094
		1329	0.00093
		1330	0.00093
		1331	0.00093
		1332	0.00093
		1333	0.00093
		1334	0.00093
		1335	0.00093
		1336	0.00093
		1337	0.00092
		1338	0.00093
		1339	0.00093
		1340	0.00093
		1341	0.00093
		1342	0.00093
		1343	0.00093
		1344	0.00093
		1345	0.00094
		1346	0.00093
		1347	0.00093
		1348	0.00093
		1349	0.00093
		1350	0.00094
		1351	0.00094
		1352	0.00093
		1353	0.00093
		1354	0.00093
		1355	0.00094
		1356	0.00094
		1357	0.00094
		1358	0.00093
		1359	0.00094
		1360	0.00094
		1361	0.00094
		1362	0.00094
		1363	0.00095
		1364	0.00094
		1365	0.00094
		1366	0.00094
		1367	0.00095
		1368	0.00095
		1369	0.00095
		1370	0.00095
		1371	0.00094
		1372	0.00095
		1373	0.00095
		1374	0.00095
		1375	0.00095
		1376	0.00095
		1377	0.00095
		1378	0.00095
		1379	0.00094
		1380	0.00094
		1381	0.00095
		1382	0.00095
		1383	0.00095
		1384	0.00095
		1385	0.00095
		1386	0.00095
		1387	0.00095
		1388	0.00095
		1389	0.00095
		1390	0.00095
		1391	0.00095
		1392	0.00095
		1393	0.00095
		1394	0.00095
		1395	0.00095
		1396	0.00095
		1397	0.00095
		1398	0.00095
		1399	0.00095
		1400	0.00096
		1401	0.00096
		1402	0.00096
		1403	0.00095
		1404	0.00095
		1405	0.00095
		1406	0.00095
		1407	0.00095
		1408	0.00095
		1409	0.00095
		1410	0.00095
		1411	0.00095
		1412	0.00095
		1413	0.00096
		1414	0.00096
		1415	0.00096
		1416	0.00096
		1417	0.00096
		1418	0.00096
		1419	0.00096
		1420	0.00096
		1421	0.00095
		1422	0.00095
		1423	0.00095
		1424	0.00095
		1425	0.00095
		1426	0.00095
		1427	0.00096
		1428	0.00096
		1429	0.00096
		1430	0.00096
		1431	0.00096
		1432	0.00096
		1433	0.00096
		1434	0.00096
		1435	0.00096
		1436	0.00096
		1437	0.00096
		1438	0.00096
		1439	0.00096
		1440	0.00096
		1441	0.00096
		1442	0.00096
		1443	0.00096
		1444	0.00096
		1445	0.00096
		1446	0.00096
		1447	0.00096
		1448	0.00096
		1449	0.00096
		1450	0.00096
		1451	0.00096
		1452	0.00096
		1453	0.00096
		1454	0.00096
		1455	0.00096
		1456	0.00096
		1457	0.00096
		1458	0.00096
		1459	0.00096
		1460	0.00096
		1461	0.00096
		1462	0.00096
		1463	0.00096
		1464	0.00096
		1465	0.00096
		1466	0.00096
		1467	0.00096
		1468	0.00096
		1469	0.00096
		1470	0.00096
		1471	0.00096
		1472	0.00096
		1473	0.00096
		1474	0.00096
		1475	0.00096
		1476	0.00096
		1477	0.00096
		1478	0.00096
		1479	0.00096
		1480	0.00096
		1481	0.00096
		1482	0.00096
		1483	0.00096
		1484	0.00096
		1485	0.00096
		1486	0.00096
		1487	0.00096
		1488	0.00096
		1489	0.00096
		1490	0.00095
		1491	0.00096
		1492	0.00096
		1493	0.00096
		1494	0.00096
		1495	0.00096
		1496	0.00096
		1497	0.00096
		1498	0.00096
		1499	0.00096
		1500	0.00096
		1501	0.00095
		1502	0.00095
		1503	0.00096
		1504	0.00096
		1505	0.00096
		1506	0.00096
		1507	0.00096
		1508	0.00096
		1509	0.00096
		1510	0.00095
		1511	0.00095
		1512	0.00095
		1513	0.00095
		1514	0.00095
		1515	0.00096
		1516	0.00096
		1517	0.00095
		1518	0.00095
		1519	0.00095
		1520	0.00095
		1521	0.00095
		1522	0.00095
		1523	0.00095
		1524	0.00095
		1525	0.00095
		1526	0.00095
		1527	0.00095
		1528	0.00095
		1529	0.00095
		1530	0.00095
		1531	0.00094
		1532	0.00095
		1533	0.00095
		1534	0.00095
		1535	0.00095
		1536	0.00095
		1537	0.00094
		1538	0.00094
		1539	0.00094
		1540	0.00095
		1541	0.00095
		1542	0.00094
		1543	0.00094
		1544	0.00094
		1545	0.00094
		1546	0.00095
		1547	0.00094
		1548	0.00094
		1549	0.00094
		1550	0.00094
		1551	0.00094
		1552	0.00093
		1553	0.00093
		1554	0.00094
		1555	0.00094
		1556	0.00094
		1557	0.00093
		1558	0.00093
		1559	0.00093
		1560	0.00094
		1561	0.00094
		1562	0.00093
		1563	0.00093
		1564	0.00093
		1565	0.00094
		1566	0.00093
		1567	0.00093
		1568	0.00093
		1569	0.00093
		1570	0.00092
		1571	0.00093
		1572	0.00093
		1573	0.00093
		1574	0.00092
		1575	0.00092
		1576	0.00093
		1577	0.00092
		1578	0.00092
		1579	0.00092
		1580	0.00092
		1581	0.00092
		1582	0.00092
		1583	0.00091
		1584	0.00092
		1585	0.00092
		1586	0.00091
		1587	0.00092
		1588	0.00092
		1589	0.00091
		1590	0.00091
		1591	0.00091
		1592	0.00091
		1593	0.00091
		1594	0.00091
		1595	0.00091
		1596	0.0009
		1597	0.0009
		1598	0.00091
		1599	0.0009
		1600	0.0009
		1601	0.0009
		1602	0.0009
		1603	0.00089
		1604	0.0009
		1605	0.0009
		1606	0.00089
		1607	0.0009
		1608	0.0009
		1609	0.00089
		1610	0.00089
		1611	0.00089
		1612	0.00089
		1613	0.00089
		1614	0.00089
		1615	0.00089
		1616	0.00088
		1617	0.00088
		1618	0.00089
		1619	0.00088
		1620	0.00088
		1621	0.00089
		1622	0.00088
		1623	0.00088
		1624	0.00088
		1625	0.00088
		1626	0.00088
		1627	0.00088
		1628	0.00088
		1629	0.00087
		1630	0.00088
		1631	0.00088
		1632	0.00087
		1633	0.00087
		1634	0.00088
		1635	0.00087
		1636	0.00087
		1637	0.00087
		1638	0.00087
		1639	0.00086
		1640	0.00087
		1641	0.00087
		1642	0.00086
		1643	0.00087
		1644	0.00086
		1645	0.00086
		1646	0.00086
		1647	0.00086
		1648	0.00086
		1649	0.00086
		1650	0.00086
		1651	0.00086
		1652	0.00085
		1653	0.00085
		1654	0.00086
		1655	0.00086
		1656	0.00085
		1657	0.00085
		1658	0.00085
		1659	0.00085
		1660	0.00085
		1661	0.00085
		1662	0.00085
		1663	0.00084
		1664	0.00085
		1665	0.00085
		1666	0.00085
		1667	0.00086
		1668	0.00085
		1669	0.00086
		1670	0.00085
		1671	0.00086
		1672	0.00086
		1673	0.00086
		1674	0.00086
		1675	0.00087
		1676	0.00087
		1677	0.00086
		1678	0.00087
		1679	0.00087
		1680	0.00087
		1681	0.00088
		1682	0.00088
		1683	0.00088
		1684	0.00088
		1685	0.00088
		1686	0.00089
		1687	0.0009
		1688	0.0009
		1689	0.00091
		1690	0.00091
		1691	0.00092
		1692	0.00092
		1693	0.00092
		1694	0.00093
		1695	0.00093
		1696	0.00093
		1697	0.00093
		1698	0.00094
		1699	0.00093
		1700	0.00093
		1701	0.00093
		1702	0.00094
		1703	0.00093
		1704	0.00093
		1705	0.00093
		1706	0.00093
		1707	0.00093
		1708	0.00094
		1709	0.00094
		1710	0.00094
		1711	0.00094
		1712	0.00095
		1713	0.00095
		1714	0.00095
		1715	0.00095
		1716	0.00095
		1717	0.00095
		1718	0.00094
		1719	0.00094
		1720	0.00094
		1721	0.00093
		1722	0.00093
		1723	0.00093
		1724	0.00092
		1725	0.00093
		1726	0.00093
		1727	0.00093
		1728	0.00093
		1729	0.00092
		1730	0.00092
		1731	0.00091
		1732	0.00091
		1733	0.0009
		1734	0.00088
		1735	0.00088
		1736	0.00086
		1737	0.00085
		1738	0.00085
		1739	0.00084
		1740	0.00085
		1741	0.00085
		1742	0.00085
		1743	0.00086
		1744	0.00088
		1745	0.00089
		1746	0.0009
		1747	0.00091
		1748	0.00092
		1749	0.00094
		1750	0.00095
		1751	0.00096
		1752	0.00097
		1753	0.00098
		1754	0.00099
		1755	0.00099
		1756	0.001
		1757	0.00098
		1758	0.00097
		1759	0.00094
		1760	0.0009
		1761	0.00088
		1762	0.00085
		1763	0.00081
		1764	0.00078
		1765	0.00076
		1766	0.00074
		1767	0.00073
		1768	0.00073
		1769	0.00073
		1770	0.00075
		1771	0.00079
		1772	0.00081
		1773	0.00084
		1774	0.00086
		1775	0.00088
		1776	0.0009
		1777	0.00092
		1778	0.00094
		1779	0.00095
		1780	0.00096
		1781	0.00095
		1782	0.00095
		1783	0.00096
		1784	0.00098
		1785	0.00099
		1786	0.00104
		1787	0.00108
		1788	0.00111
		1789	0.00116
		1790	0.00121
		1791	0.00128
		1792	0.00136
		1793	0.00136
		1794	0.00136
		1795	0.00136
		1796	0.00136
		1797	0.00136
		1798	0.00136
		1799	0.00136
		1800	0.00136

## Sheet: FigS7
FigS7
Delay	0.6 mJ/cm2	2 mJ/cm2	4 mJ/cm2	6 mJ/cm2
-3.7	0.10924	0.01514	0.01848	0.11969
-3.6	0.07027	0.03135	0.02098	0.06502
-3.5	0.05132	0.02504	0.01682	0.0298
-3.4	0.03358	0.02139	0.02436	0.01948
-3.3	0.02774	0.01385	0.01981	0.01978
-3.2	0.0341	0.03695	0.01836	0.01999
-3.1	0.02829	0.01992	0.02194	0.02057
-3	0.03884	0.02145	0.01727	0.01912
-2.9	0.02703	0.02743	0.01973	0.01814
-2.8	0.02849	0.01234	0.02057	0.0165
-2.7	0.03255	0.01654	0.01941	0.01888
-2.6	0.02916	0.01465	0.02164	0.0203
-2.5	0.04126	0.02753	0.01772	0.01725
-2.4	0.03068	0.01703	0.01409	0.01883
-2.3	0.02884	0.01697	0.01859	0.01819
-2.2	0.04702	0.01809	0.01661	0.01683
-2.1	0.04885	0.01673	0.02036	0.01722
-2	0.02501	0.01779	0.0203	0.01858
-1.9	0.02134	0.01314	0.01744	0.0175
-1.8	0.03517	0.01727	0.01766	0.01621
-1.7	0.04081	0.01901	0.01918	0.0175
-1.6	0.04081	0.01447	0.01538	0.01816
-1.5	0.02695	0.02228	0.02088	0.01968
-1.4	0.05361	0.02795	0.03006	0.02418
-1.3	0.05395	0.03366	0.04648	0.04495
-1.2	0.0936	0.09071	0.10568	0.10381
-1.1	0.2174	0.19494	0.22706	0.225
-1	0.38809	0.3457	0.41431	0.40704
-0.9	0.57241	0.53372	0.61297	0.60218
-0.8	0.74954	0.67725	0.77873	0.76258
-0.7	0.85083	0.79302	0.87704	0.86884
-0.6	0.93029	0.88734	0.92895	0.93085
-0.5	0.9832	0.93716	0.96308	0.96802
-0.4	0.97766	0.98037	0.98301	0.99499
-0.3	0.99425	1	1	1
-0.2	0.98683	0.99633	0.99697	0.99713
-0.1	0.9955	0.99815	0.98594	0.99551
-2.22045e-16	1	0.99262	0.96452	0.99631
0.1	0.98811	0.99254	0.95249	0.98434
0.2	0.97047	0.98005	0.96225	0.97792
0.3	0.97719	0.96473	0.95999	0.97537
0.4	0.98136	0.95405	0.95424	0.9623
0.5	0.96551	0.94115	0.94236	0.95536
0.6	0.95126	0.92882	0.93451	0.95068
0.7	0.96308	0.94607	0.92483	0.94334
0.8	0.94932	0.95038	0.92031	0.93089
0.9	0.94378	0.9366	0.90869	0.92868
1	0.94831	0.96046	0.90157	0.92704
1.1	0.92592	0.963	0.89487	0.9286
1.2	0.94488	0.96151	0.89413	0.9255
1.3	0.94943	0.95244	0.89115	0.9177
1.4	0.9406	0.94196	0.88939	0.90976
1.5	0.92351	0.93422	0.89329	0.90454
1.6	0.93058	0.92136	0.89734	0.90224
1.7	0.93764	0.91757	0.90101	0.8996
1.8	0.93171	0.91693	0.89051	0.89392
1.9	0.91741	0.93079	0.88521	0.88941
2	0.91289	0.92366	0.89384	0.89395
2.1	0.90963	0.91132	0.90295	0.89135
2.2	0.89208	0.91048	0.89975	0.89048
2.3	0.89361	0.90822	0.89271	0.88706
2.4	0.89431	0.90084	0.88414	0.88123
2.5	0.8954	0.89572	0.88983	0.87313
2.6	0.90078	0.89145	0.87829	0.86845
2.7	0.88854	0.89234	0.87634	0.86532
2.8	0.88253	0.89137	0.87166	0.86385
2.9	0.88264	0.88714	0.85925	0.8571
3	0.88137	0.88597	0.84629	0.85615
3.1	0.88998	0.87545	0.83031	0.85934
3.2	0.87457	0.87069	0.83925	0.85579
3.3	0.87827	0.87311	0.82914	0.84967
3.4	0.87708	0.87384	0.83511	0.83954
3.5	0.85981	0.87424	0.84413	0.83144
3.6	0.84992	0.879	0.82646	0.82802
3.7	0.87015	0.85578	0.81707	0.82895
3.8	0.86314	0.86662	0.81141	0.83213
3.9	0.8616	0.86602	0.80805	0.84022
4	0.84818	0.88222	0.79738	0.83435
4.1	0.84824	0.87017	0.78799	0.83078
4.2	0.83665	0.86739	0.78849	0.83021
4.3	0.82126	0.85574	0.78614	0.82363
4.4	0.84929	0.86158	0.78672	0.81798
4.5	0.86149	0.8555	0.78637	0.81144
4.6	0.83916	0.83494	0.78155	0.8124
4.7	0.83127	0.84183	0.78315	0.8124
4.8	0.83449	0.84441	0.76652	0.80665
4.9	0.83242	0.84324	0.76178	0.80025
5	0.81587	0.84147	0.76536	0.80131
5.1	0.83588	0.8357	0.77344	0.79863
5.2	0.8294	0.82256	0.77609	0.79318
5.3	0.83177	0.82797	0.78007	0.78855
5.4	0.81675	0.83901	0.77774	0.78534
5.5	0.81945	0.83615	0.77632	0.78163
5.6	0.81281	0.83623	0.77842	0.77952
5.7	0.80863	0.8251	0.77344	0.78194
5.8	0.81779	0.82603	0.76351	0.77966
5.9	0.79525	0.80451	0.76374	0.77866
6	0.80725	0.81491	0.76995	0.77472
6.1	0.79798	0.81543	0.76314	0.77518
6.2	0.80994	0.80866	0.7625	0.78112
6.3	0.81039	0.81055	0.76186	0.7809
6.4	0.78552	0.81579	0.76823	0.77839
6.5	0.77614	0.8095	0.76635	0.77238
6.6	0.77594	0.80826	0.76582	0.76336
6.7	0.76962	0.80709	0.75467	0.76187
6.8	0.78786	0.81031	0.74881	0.76134
6.9	0.78576	0.8004	0.74164	0.7635
7	0.78613	0.79632	0.75257	0.75884
7.1	0.7834	0.7856	0.74889	0.75261
7.2	0.78059	0.77282	0.74926	0.74954
7.3	0.7417	0.77621	0.74524	0.74707
7.4	0.75146	0.78089	0.73789	0.74277
7.5	0.77306	0.77919	0.7297	0.73773
7.6	0.74598	0.78725	0.72381	0.73305
7.7	0.76019	0.77399	0.72168	0.73392
7.8	0.74136	0.78774	0.71454	0.73155
7.9	0.74379	0.76331	0.71441	0.72971
8	0.74864	0.75904	0.71948	0.73204
8.1	0.76418	0.76202	0.71545	0.73343
8.2	0.74465	0.75525	0.72407	0.73428
8.3	0.73741	0.76105	0.71952	0.73381
9.3	0.73286	0.76452	0.70455	0.72271
10.3	0.73213	0.74791	0.69444	0.70995
11.3	0.74631	0.75017	0.68128	0.68799
12.3	0.7223	0.70696	0.65552	0.66818
13.3	0.70861	0.69954	0.65134	0.65305
14.3	0.68637	0.67681	0.64215	0.64327
15.3	0.68188	0.67991	0.634	0.63235
16.3	0.68507	0.65384	0.62195	0.62766
17.3	0.67338	0.64203	0.60523	0.61604
18.3	0.6459	0.64299	0.60404	0.6022
19.3	0.63293	0.65549	0.59726	0.59849
20.3	0.6411	0.63509	0.59117	0.59209
21.3	0.62671	0.63509	0.57875	0.58588
22.3	0.64856	0.61865	0.57346	0.57542
23.3	0.63696	0.61756	0.56011	0.56581
24.3	0.62154	0.62792	0.5521	0.55934
25.3	0.61745	0.61534	0.54452	0.55609
26.3	0.60074	0.60877	0.53872	0.55151
27.3	0.59468	0.61462	0.53752	0.54502
28.3	0.60604	0.60547	0.53579	0.54217
29.3	0.58957	0.59309	0.5276	0.5341
30.3	0.58176	0.58717	0.51936	0.52848
31.3	0.58037	0.58725	0.51631	0.52782
32.3	0.57534	0.58898	0.51421	0.5213
33.3	0.57695	0.57894	0.51178	0.51337
34.3	0.56536	0.56911	0.51248	0.50962
35.3	0.57561	0.54815	0.49782	0.50479
36.3	0.55742	0.55387	0.48987	0.50319
37.3	0.55639	0.54182	0.48766	0.50317
38.3	0.5535	0.53259	0.48793	0.50392
39.3	0.55115	0.53307	0.49141	0.50116
40.3	0.55527	0.53231	0.48886	0.49715
41.3	0.52943	0.52279	0.47739	0.49299
42.3	0.52969	0.52904	0.47117	0.49093
43.3	0.55809	0.52086	0.46135	0.48402
44.3	0.53329	0.52408	0.46318	0.47845
45.3	0.52643	0.51381	0.46829	0.47977
46.3	0.52884	0.50441	0.46396	0.47501
47.3	0.52012	0.5005	0.46213	0.47019
48.3	0.5072	0.50643	0.46573	0.46668
49.3	0.51291	0.50832	0.45888	0.46349
50.3	0.51241	0.50107	0.45725	0.46089
51.3	0.49482	0.49736	0.45317	0.45832
52.3	0.50515	0.49837	0.44335	0.45421
53.3	0.4782	0.50857	0.44992	0.45649
54.3	0.47845	0.50022	0.43989	0.45216
55.3	0.49733	0.48664	0.43466	0.44785
56.3	0.48907	0.48095	0.43017	0.44452
57.3	0.49676	0.47761	0.42696	0.44149
58.3	0.47591	0.48873	0.43029	0.43442
59.3	0.49129	0.49559	0.43766	0.4399
60.3	0.50448	0.48865	0.43262	0.43957
61.3	0.49208	0.47511	0.43404	0.43879
62.3	0.50548	0.47652	0.42624	0.43565
63.3	0.48365	0.47729	0.42391	0.43492
64.3	0.48914	0.48124	0.41697	0.43204
65.3	0.48512	0.46673	0.42218	0.42918
66.3	0.47709	0.46753	0.42092	0.42762
67.3	0.48365	0.46987	0.41633	0.42393
68.3	0.46758	0.46781	0.42105	0.42449
69.3	0.47497	0.46318	0.41715	0.42482
70.3	0.45955	0.45834	0.41689	0.42566
71.3	0.46007	0.46189	0.40826	0.41871
72.3	0.46306	0.46149	0.40128	0.4241
73.3	0.45769	0.44943	0.39277	0.41562
74.3	0.45229	0.44839	0.39949	0.41327
75.3	0.45033	0.43871	0.40348	0.41095
76.3	0.46129	0.45915	0.38359	0.4094
77.3	0.44115	0.4504	0.39102	0.41036
78.3	0.44382	0.44508	0.38927	0.40659
79.3	0.44228	0.44702	0.39563	0.40439
80.3	0.43221	0.44423	0.39203	0.40086
81.3	0.42266	0.43855	0.39145	0.40262
82.3	0.44563	0.4377	0.39051	0.40521
83.3	0.43489	0.43371	0.3993	0.40262
84.3	0.43953	0.41727	0.39776	0.40477
85.3	0.44732	0.42859	0.39703	0.40168
86.3	0.41632	0.41626	0.39668	0.40082
87.3	0.44826	0.43875	0.39508	0.39898
88.3	0.42504	0.42263	0.38659	0.39895
89.3	0.43402	0.42626	0.37265	0.39581
90.3	0.43342	0.43569	0.36967	0.39295
91.3	0.4405	0.4371	0.37436	0.39313
92.3	0.41837	0.43174	0.37177	0.39437
93.3	0.44321	0.41767	0.37308	0.39519
94.3	0.45426	0.4236	0.37702	0.39039
95.3	0.43565	0.40848	0.37444	0.39173
96.3	0.41531	0.40554	0.3784	0.38949
97.3	0.42127	0.40683	0.37729	0.39158
98.3	0.43012	0.40179	0.364	0.38956
198.3	0.363	0.34708	0.316	0.34425
298.3	0.30586	0.30563	0.28962	0.30496
398.3	0.26609	0.27925	0.26289	0.27638
498.3	0.25186	0.25858	0.24222	0.25993
598.3	0.24634	0.24154	0.22722	0.24332
698.3	0.24022	0.23227	0.21814	0.23327
798.3	0.22164	0.2319	0.20675	0.22137
898.3	0.20788	0.21488	0.20218	0.20974
998.3	0.19098	0.19765	0.18958	0.20385
1098.3	0.20578	0.20381	0.18109	0.19259
1198.3	0.19171	0.19398	0.17372	0.18949
1298.3	0.18202	0.19335	0.17393	0.18136
1398.3	0.18302	0.17881	0.17414	0.17623
1498.3	0.16464	0.18353	0.17175	0.1683
1598.3	0.18273	0.17425	0.16444	0.16469
1698.3	0.16981	0.15538	0.16381	0.16096
1798.3	0.18385	0.16433	0.15953	0.15771
1898.3	0.15866	0.17025	0.15193	0.15339
1998.3	0.15872	0.15918	0.14565	0.15074
2098.3	0.15615	0.16514	0.14653	0.14564
2198.3	0.16818	0.15173	0.14379	0.14225
2298.3	0.16192	0.15409	0.14087	0.13842
2398.3	0.14287	0.15916	0.13344	0.13706
2498.3	0.15268	0.14533	0.12679	0.13462
2598.3	0.16714	0.14707	0.12901	0.13497
2698.3	0.1351	0.14003	0.12319	0.13096
2798.3	0.14293	0.13971	0.13048	0.1304
2898.3	0.15139	0.13718	0.12658	0.12751
2998.3	0.14858	0.12953	0.11906	0.12684
3098.3	0.12083	0.13055	0.11965	0.1239
3198.3	0.14028	0.12789	0.11953	0.12403
3298.3	0.12478	0.12082	0.11717	0.12164
3398.3	0.12303	0.13246	0.11385	0.11853
3498.3	0.12338	0.12976	0.11428	0.11772
3598.3	0.1415	0.11872	0.11175	0.11405
3698.3	0.12323	0.12083	0.1109	0.11304
3798.3	0.13215	0.12727	0.11023	0.10989
3898.3	0.14044	0.11276	0.10598	0.10908
3998.3	0.14043	0.11114	0.10205	0.11017
4098.3	0.12346	0.10884	0.11001	0.1071
4198.3	0.10451	0.10873	0.10599	0.10473
4298.3	0.12035	0.11357	0.10509	0.10446
4398.3	0.12175	0.11588	0.10121	0.10647
4498.3	0.13092	0.10591	0.09965	0.10207
4598.3	0.13303	0.09683	0.09769	0.10164
4698.3	0.12967	0.10904	0.09975	0.10103
4798.3	0.11985	0.12029	0.10198	0.09742
4898.3	0.13079	0.1117	0.09654	0.09586
4998.3	0.12488	0.10998	0.09973	0.09729
5098.3	0.121	0.11244	0.09657	0.09808
5198.3	0.10898	0.10647	0.09642	0.09521
5298.3	0.10343	0.10432	0.09343	0.09438
5398.3	0.11319	0.11048	0.09576	0.09385
5498.3	0.09693	0.10113	0.09246	0.09002
5598.3	0.11896	0.11009	0.09014	0.0912
5698.3	0.11895	0.10975	0.08985	0.09032
5798.3	0.11009	0.10158	0.08664	0.08985
5898.3	0.11551	0.09445	0.08954	0.08956
5998.3	0.10171	0.09378	0.08616	0.08845
6098.3	0.10483	0.09385	0.09067	0.08602
6198.3	0.1273	0.09619	0.08726	0.08663
6298.3	0.10939	0.08667	0.08144	0.08934
6398.3	0.11793	0.09736	0.08002	0.08253
6498.3	0.09922	0.10225	0.0864	0.08314
6598.3	0.09984	0.09934	0.08276	0.08363
6698.3	0.111	0.08908	0.0814	0.08235
6798.3	0.10541	0.08488	0.08489	0.08097
6898.3	0.1071	0.09534	0.08575	0.07971
6998.3	0.09419	0.09719	0.08333	0.0778

## Sheet: FigS8
FigS8
Delay	delta A 570 nm	delta A 615 nm
-1.8345	-0.0414	-0.0655
-1.73585	-0.00244	0.01465
-1.63586	-0.07737	0.03853
-1.53584	-0.02638	-0.04838
-1.43584	0.08814	-0.08998
-1.33585	-0.05319	0.13136
-1.23717	0.02582	0.09056
-1.13585	0.05303	0.0055
-1.03586	0.06417	0.05376
-0.93584	0.09325	0.07189
-0.83584	-0.00179	0.01003
-0.73452	0.04021	0.01998
-0.63585	-0.03626	0.14738
-0.53585	-0.02435	0.11642
-0.43586	-0.00891	0.01422
-0.33584	0.09299	0.05714
-0.23584	0.01561	0.04051
-0.13584	0.01337	-0.000166951
-0.08384	0.06774	0.17142
-0.03185	0.76476	1.34994
0.02147	2.21532	3.24774
0.08015	3.29149	4.36162
0.14016	3.49603	4.28869
0.2055	3.29943	3.48338
0.27215	3.55466	3.51196
0.34148	3.53951	3.43018
0.41482	3.50585	3.36699
0.49081	3.59365	3.45057
0.57082	3.71558	3.45119
0.65749	3.83693	3.3698
0.74548	3.8136	3.3542
0.83881	3.75379	3.16349
0.93749	3.70831	3.19318
1.03616	3.75259	3.19037
1.14681	3.6878	3.0291
1.25749	3.62705	3.11815
1.37615	3.743	3.1399
1.50148	3.78366	3.08765
1.63082	3.58444	3.01499
1.76815	3.49231	2.88359
1.91082	3.33913	2.75571
2.0615	3.34163	2.75562
2.22016	3.30949	2.78152
2.38549	3.45579	2.76852
2.56148	3.34422	2.76149
2.74283	3.49433	2.67414
2.93481	3.24388	2.61889
3.13615	3.23367	2.66003
3.34682	3.17296	2.66166
3.56815	3.1717	2.62791
3.80016	3.27362	2.60947
4.04283	3.15262	2.53693
4.30014	3.1617	2.51705
4.56816	3.0948	2.47754
4.84948	3.06855	2.50109
5.14416	2.9792	2.44269
5.45482	3.11692	2.45012
5.78014	2.95	2.39316
6.12016	2.90054	2.35115
6.48016	2.90198	2.33552
6.8535	2.87126	2.38876
7.24949	3.00908	2.35795
7.66282	2.94416	2.36173
8.09482	2.83818	2.28755
8.55083	2.71287	2.09354
9.02948	2.71867	2.01933
9.53083	2.57088	2.11205
10.0548	2.63	2.03335
10.6068	2.57742	2.11077
11.1855	2.71244	2.13708
11.7922	2.7166	2.16105
12.4295	2.72441	2.18851
13.0975	2.69959	2.17414
13.8002	2.76369	2.08127
14.5335	2.43874	1.96437
15.3055	2.38416	1.94152
16.1148	2.41588	1.88128
16.9642	2.3984	1.96389
17.8548	2.35757	1.78744
18.7908	2.19915	1.80587
19.7708	2.32664	1.84414
20.8002	2.24697	1.77269
21.8815	2.23011	1.63293
23.0135	2.21877	1.70521
24.2015	2.13532	1.63482
25.4495	2.19488	1.82434
26.7575	2.22702	1.81808
28.1308	2.01996	1.65583
29.5708	2.19698	1.69624
31.0828	2.10306	1.56991
32.6708	2.01143	1.55008
34.3322	2.02069	1.60803
36.0762	1.97122	1.56363
37.9095	1.96412	1.55015
39.8295	1.94649	1.4804
41.8455	1.77684	1.46247
43.9641	1.82866	1.44479
46.1815	1.65872	1.40633
48.5095	1.70525	1.33093
50.9495	1.81172	1.4446
53.5135	1.62143	1.39377
56.2042	1.63806	1.28187
59.0255	1.60619	1.23804
61.9842	1.59071	1.20019
65.0895	1.64947	1.24171
68.3455	1.52347	1.22385
71.7668	1.55023	1.13152
75.3508	1.53819	1.28251
79.1135	1.51762	1.20519
83.0602	1.39249	1.06164
87.2015	1.42941	1.03888
91.5468	1.24831	1.0811
96.1068	1.25136	1.07967
100.889	1.26516	0.99361
105.908	1.23127	0.9638
111.171	1.22362	1.0095
116.695	1.30768	0.96849
122.491	1.40973	0.99763
128.572	1.24646	1.03822
134.955	1.29454	1.04707
141.647	1.37073	0.95962
148.669	1.1815	0.91768
156.038	1.24985	0.96904
163.767	1.08616	0.76857
171.879	1.03133	0.81718
180.391	1.04566	0.93317
189.319	1.19917	0.94059
198.685	1.14079	0.87936
208.515	0.90583	0.78693
218.825	1.16208	0.76559
229.641	1.0492	0.8334
240.994	0.99529	0.87645
252.9	0.99027	0.92751
265.393	0.9711	0.67678
278.503	0.84538	0.62493
292.256	0.89739	0.77
306.687	0.95729	0.75117
321.825	0.94922	0.76482
337.708	0.89131	0.70895
354.372	0.90021	0.67761
371.856	0.82534	0.56958
390.2	0.85917	0.68201
409.449	0.7403	0.66095
429.643	0.73943	0.62304
450.829	0.8691	0.60608
473.06	0.65735	0.60008
496.38	0.70737	0.59444
520.849	0.78322	0.7006
546.522	0.68734	0.53784
573.457	0.74321	0.44818
601.719	0.62227	0.47704
631.367	0.57344	0.45427
662.473	0.77818	0.5202
695.106	0.59335	0.562
729.347	0.66825	0.51894
765.272	0.58531	0.44514
802.964	0.59928	0.46644
842.479	0.57031	0.63688
883.988	0.59725	0.52189
927.532	0.50133	0.40724
973.204	0.5563	0.49107
1021.12	0.56331	0.47026
1071.4	0.57825	0.57378
1124.14	0.45832	0.36106
1179.47	0.51531	0.33624
1237.45	0.53731	0.43902
1298.43	0.56229	0.37924
1362.39	0.54229	0.493
1429.44	0.49831	0.40714
1499.74	0.53432	0.44316
1573.53	0.62027	0.50405
1650.95	0.4943	0.45707
1732.31	0.50428	0.42307
1817.57	0.4383	0.39312
1907.01	0.43432	0.41421
2000.81	0.53728	0.54599
2099.25	0.4273	0.40607
2202.62	0.4083	0.3731
2310.96	0.40931	0.37003
2424.67	0.4473	0.26817
2544.01	0.47228	0.37412
2669.18	0.34631	0.40906
2800.47	0.39832	0.3441
2938.29	0.53728	0.34812
3082.85	0.37629	0.38404
3234.49	0.3173	0.27408
3393.66	0.29032	0.22614
3560.61	0.42429	0.32012
3735.77	0.32631	0.35906
3919.55	0.38229	0.25514
4112.37	0.2773	0.34611
4314.68	0.2983	0.37006
4526.92	0.3273	0.25709
4749.62	0.3113	0.22113
4983.26	0.2623	0.31307
5228.39	0.2693	0.21309

## Sheet: FigS10
FigS10
Pump fluence	Peak intensity
0	0
1	1.88508
2	4.24838
4	4.8217
8	10.7929
12	13.588
16	20.4208

[truncated: 16 more sheets: FigS12b, FigS13, FigS14, FigS15, FigS16, FigS17, FigS18, FigS19, FigS20a, FigS20b, FigS21, FigS22, FigS23, FigS24, FigS25, FigS26]
