# Supplementary material for: Unlocking ultrafast hot hole transport in transition metal oxides governed by the nature of optical transitions
Source: Nat Commun. 2025 Nov 14;16:10024. doi: 10.1038/s41467-025-66193-x (PMC12618571; doi:10.1038/s41467-025-66193-x)
Supplement: Supplementary file 5 — Source Data 3 [file 41467_2025_66193_MOESM5_ESM.xlsx]

## Sheet: Fig1b NIR
0	773.533	776.912	780.292	783.673	787.054	790.436	793.819	797.202	800.585	803.969	807.354	810.74	814.125	817.512	820.899	824.287	827.675	831.064	834.453	837.843	841.234	844.625	848.017	851.409	854.802	858.195	861.589	864.984	868.379	871.775	875.171	878.568	881.966	885.364	888.762	892.162	895.561	898.962	902.363	905.764	909.166	912.569	915.972	919.376	922.781	926.186	929.591	932.998	936.404
-2.004	-0.001276	-0.002898	0.001169	-0.000461	-0.000418	-0.002056	0.001307	-0.00023	2.3e-05	-0.000236	-5.6e-05	0.000108	7.6e-05	-6.5e-05	-1.5e-05	9e-06	-1.3e-05	8.9e-05	5.3e-05	1.7e-05	3.3e-05	-1.2e-05	5e-05	1.1e-05	5.7e-05	0.0001	3.7e-05	-2.9e-05	-0.000168	-0.000356	-0.000118	-0.000111	1.8e-05	-5e-06	-1.4e-05	3.5e-05	2.5e-05	-2.6e-05	-5.3e-05	-2.2e-05	-1e-05	6e-05	6e-06	-1.7e-05	1e-06	4e-06	5e-05	4e-06	3.8e-05
-1.896	-0.002285	-0.000648	0.000461	0.000504	-0.002093	-0.000731	-0.000135	0.000368	-0.000122	-8e-05	-0.000158	-0.000122	-5.8e-05	-9.5e-05	-0.000234	0.000123	-0.000131	2.6e-05	-1e-06	2.6e-05	-0.000113	-2.2e-05	8.1e-05	-0.000103	-6.2e-05	6.1e-05	3.3e-05	0.000231	-0.000169	6.7e-05	-0.00012	-6.8e-05	-5.7e-05	-1.7e-05	-3.5e-05	-5e-05	-3e-06	-4.9e-05	-2e-06	-4.5e-05	-2e-05	1.3e-05	-2e-05	2.5e-05	-7e-06	1.9e-05	1.1e-05	-1.3e-05	1.2e-05
-1.79333	-0.001729	-0.000475	-0.002042	0.004211	0.002136	0.000216	2.4e-05	0.000685	-0.00019	0.000262	0.00012	0.000432	-9.9e-05	-2.6e-05	0.000196	-4.5e-05	4.7e-05	-5.3e-05	-3.8e-05	-2.7e-05	-2.7e-05	-5.5e-05	-6.3e-05	4.9e-05	-7.2e-05	1.1e-05	-0.000138	-4.4e-05	-2.8e-05	8e-05	-0.000122	-1.3e-05	3.6e-05	-4e-06	6.5e-05	4e-05	4e-06	-1.3e-05	3.2e-05	-2.9e-05	-9e-06	1e-06	1e-06	-2.3e-05	5e-05	-1.8e-05	2e-06	-2e-05	1.3e-05
-1.69467	0.001949	0.001864	0.003684	0.002546	-0.000646	0.001361	-0.000704	-0.000601	-0.000435	0.000441	0.000206	-0.000128	-9.5e-05	0.000147	3e-06	-9.5e-05	0.000106	8.9e-05	7.6e-05	-4.5e-05	4.7e-05	-4.9e-05	-5.1e-05	4.8e-05	-0.000238	-5.1e-05	-3.5e-05	-0.000173	-9.6e-05	0.000213	-2.5e-05	1.2e-05	1.7e-05	-2.1e-05	8e-06	-4.2e-05	-1e-06	-3.9e-05	-5.8e-05	-1.3e-05	2.3e-05	1.6e-05	1.8e-05	-2.5e-05	1.1e-05	8e-06	-1.2e-05	1.7e-05	2.5e-05
-1.596	-0.005255	-0.002939	0.001133	0.000766	0.003388	-0.000129	-0.002962	-0.001034	0.000364	-7.5e-05	0.000213	0.00013	-4.7e-05	-0.000126	8e-06	-0.000183	-6.6e-05	-6.1e-05	-8.7e-05	-5.9e-05	-4e-05	2e-05	7.8e-05	7.3e-05	3.2e-05	9.5e-05	0.000124	-3.2e-05	0.000143	5e-05	-5.5e-05	-0.000101	-0.000105	-1.5e-05	-1.1e-05	-1.8e-05	-2e-05	5.4e-05	3e-06	1.8e-05	1.6e-05	3e-06	2.6e-05	-1.3e-05	4.5e-05	-5e-06	-1.7e-05	-1.3e-05	1.4e-05
-1.49733	0.002101	-0.000134	-0.001239	0.000534	-0.001001	-0.001162	-0.000503	0.000747	-2e-05	-0.000191	-0.000132	0.000269	6.2e-05	-0.000116	9.5e-05	0.00013	-4e-05	-9e-06	-4.7e-05	-7e-06	2.2e-05	-4.6e-05	-3e-05	-5.1e-05	0.000143	0.000238	-0.000227	-0.000155	7.7e-05	-0.000173	-2e-05	-9e-06	-1.9e-05	1.4e-05	-3e-06	-1.4e-05	7e-06	-1.9e-05	2.2e-05	3.7e-05	7.7e-05	1e-05	9e-06	-2.4e-05	1e-05	1.1e-05	2.4e-05	-1e-06	1.1e-05
-1.396	0.001371	-0.000769	-0.00352	-0.000917	0.000151	-0.000618	-0.000482	0.00015	0.000105	-0.000236	0.000344	0.0002	3.3e-05	0.000161	5.3e-05	2.7e-05	-8.9e-05	-1.2e-05	5.7e-05	-5.8e-05	-1.8e-05	4e-06	9.5e-05	7.1e-05	3.3e-05	9.4e-05	-8e-05	0.000368	-2.6e-05	-7.7e-05	7.6e-05	2.5e-05	3.5e-05	-6e-06	-5.8e-05	-4.3e-05	-3e-06	-2.4e-05	-2e-05	7.2e-05	1.5e-05	2.6e-05	5.7e-05	5.7e-05	1.8e-05	1.9e-05	1e-05	-1e-05	1.7e-05
-1.296	0.002212	0.001435	-0.003521	-0.001135	-0.000627	-0.00084	-0.000597	-0.00066	0.000398	0.000212	0.000222	7.1e-05	-4.7e-05	0.000156	4.7e-05	-0.000151	0.000156	7.2e-05	-5.7e-05	6.3e-05	-1.6e-05	-3.2e-05	-0.000123	4.7e-05	-0.000161	-3e-05	-2e-05	0.000107	8.1e-05	-0.000182	8e-06	-1.8e-05	1.9e-05	5e-05	2.5e-05	-2.3e-05	-6.4e-05	1.6e-05	-2.1e-05	-6.1e-05	3e-06	-2.5e-05	2e-06	-4e-05	4.7e-05	-3.3e-05	4e-05	1.2e-05	9e-06
-1.196	0.001722	-0.001064	0.000903	-0.000725	0.000527	-0.002165	-0.000385	4e-05	-0.000726	-6e-05	-0.000186	-0.000163	1.1e-05	8.7e-05	0.000136	-0.000118	0.000101	0.000157	-0.000135	3e-05	-4.6e-05	-6.7e-05	-0.000164	-2.4e-05	-0.000105	-6.7e-05	0.000156	9e-06	0.000172	-6.6e-05	-1.4e-05	-2.9e-05	6.3e-05	1.5e-05	3.8e-05	-6e-05	-6e-06	-8.1e-05	2.8e-05	9e-06	2.1e-05	1e-06	4.6e-05	1.7e-05	-2.9e-05	1.5e-05	3e-06	-4e-06	-2.8e-05
-1.09467	-0.000786	0.001762	0.001591	-0.000173	-0.002126	-0.002146	-8.9e-05	-0.000832	0.000185	0.00012	-0.000252	-0.000237	-0.000145	-2.1e-05	3.9e-05	7.7e-05	7.1e-05	0.00012	0.000142	-1.8e-05	3.9e-05	-2.6e-05	4.2e-05	3.3e-05	-0.000189	-7e-05	0	9.8e-05	0.00014	-0.000171	-6.1e-05	-5.6e-05	2.8e-05	9.6e-05	3.2e-05	2.1e-05	2.7e-05	-3.3e-05	1.3e-05	3.1e-05	-3e-06	-1.4e-05	4.8e-05	5e-06	7e-06	1.8e-05	9e-06	1.2e-05	1e-05
-0.995994	-0.001412	0.00268	0.00014	0.001391	0.003406	0.000508	-0.000676	0.000594	-9.5e-05	0.000373	0.000326	-0.000118	-7.4e-05	9.5e-05	4.4e-05	5.8e-05	0.000113	0.000245	8.3e-05	2.4e-05	2.4e-05	-3.3e-05	5.8e-05	8.4e-05	-8.7e-05	2.5e-05	9e-06	8.9e-05	0.000142	6.2e-05	3e-06	9.8e-05	7.2e-05	1.2e-05	-9.5e-05	3e-06	2.6e-05	-1.9e-05	-1.6e-05	1.2e-05	-1e-06	-3e-05	4.4e-05	1.4e-05	6.2e-05	-1e-06	-1e-05	-2.7e-05	-8e-06
-0.894663	0.0028	0.003943	-0.001003	-0.000985	0.000284	-0.000255	-0.00108	-0.000166	5.6e-05	0.000277	3.3e-05	-5.9e-05	6.5e-05	-0.000107	-9.7e-05	0.000208	9.2e-05	-4e-06	2.4e-05	0.000136	-3e-06	4.1e-05	5.9e-05	0.000214	-5e-06	7e-05	6.7e-05	0.000291	-5e-06	-9.6e-05	3.2e-05	-3.4e-05	1.9e-05	-5.4e-05	-2.2e-05	3e-06	-1e-05	-6.9e-05	2.3e-05	1.4e-05	3e-06	-5.4e-05	-3.8e-05	2e-05	0	-5e-06	2.4e-05	3.6e-05	-3.3e-05
-0.793332	-0.001466	-0.000227	-0.000454	0.002041	0.000623	0.000694	0.00019	0.00038	-0.00019	-0.000237	-0.000134	9.6e-05	9.8e-05	-0.000107	-3.1e-05	-9e-06	0.000107	9e-05	-3e-05	5.6e-05	-6.2e-05	-2.1e-05	-8e-06	8.8e-05	0.000101	0.000282	5.6e-05	-9e-06	-9e-06	-2e-06	-1.5e-05	-1.7e-05	4.2e-05	-3.7e-05	2.5e-05	-5.3e-05	-6.1e-05	-2.6e-05	3.2e-05	3.2e-05	2.5e-05	3.9e-05	1.9e-05	4.2e-05	6.5e-05	-3e-06	1.8e-05	-2.6e-05	-2.6e-05
-0.694671	-0.00056	0.000216	-0.000502	0.00201	-0.00114	0.000313	0.000173	-0.000953	1.4e-05	-0.000377	-0.000334	0.000139	-0.000169	7.8e-05	-0.000135	0.000117	-9.8e-05	-3.9e-05	-6.2e-05	7.8e-05	5e-06	-5.9e-05	3e-05	-3.1e-05	-4.2e-05	-0.000385	-5.7e-05	-0.000136	-8.9e-05	4.2e-05	4.3e-05	-6.9e-05	-6.6e-05	-1.4e-05	-5.3e-05	6.3e-05	-2.6e-05	-3.5e-05	-7.8e-05	2e-05	4.1e-05	-3e-06	-6e-06	1.6e-05	1.1e-05	1.4e-05	4.4e-05	2.4e-05	-2.4e-05
-0.592005	-0.008093	0.000611	0.000728	3e-06	0.001455	0.000326	-0.001396	0.001107	-0.000718	1.5e-05	-0.000206	0.000444	2.4e-05	-4.7e-05	7.1e-05	0.000152	-0.000112	1e-06	-4.6e-05	-9.2e-05	-3.8e-05	-0.000119	5.2e-05	-0.000126	3e-05	6.8e-05	-4.6e-05	-4.6e-05	1.2e-05	4.7e-05	4e-06	-1.4e-05	-1.7e-05	-5e-06	8e-06	5.4e-05	5.4e-05	3.3e-05	-3.1e-05	-2.1e-05	2.7e-05	2.4e-05	-5e-06	0	-4.1e-05	1.9e-05	-8e-06	-1.9e-05	-3.4e-05
-0.494667	-0.004333	0.000108	0.002234	-0.000546	-0.002871	-5.7e-05	0.000401	-6.8e-05	-0.000734	-0.000639	-0.000287	-2.3e-05	-0.000189	5.7e-05	-8.7e-05	0.000136	-5.1e-05	1.3e-05	-2.4e-05	3.9e-05	3.7e-05	3.4e-05	-4.1e-05	-2.3e-05	-7.5e-05	-7.1e-05	-0.00019	-1.3e-05	0.000223	0.000121	7.8e-05	-4.1e-05	-9.8e-05	7.9e-05	-3e-05	3.5e-05	-1.6e-05	-6e-05	1.4e-05	-5.1e-05	-6e-06	-3.3e-05	1e-06	-3.9e-05	-5.2e-05	-2.8e-05	0	9e-06	-2.7e-05
-0.394671	-0.004355	0.002342	-0.000299	-0.001111	0.000876	0.00259	0.0005	-0.000878	-0.000102	0.000687	-0.000198	6.3e-05	0.000117	6.7e-05	0.000121	-1e-05	9e-06	2.4e-05	-4.4e-05	-6.2e-05	-1.5e-05	1.4e-05	3e-06	0.000136	-5.4e-05	-6.5e-05	-0.000144	-2.7e-05	0.00015	0.000133	0.000109	-6.8e-05	-1.9e-05	2.3e-05	4.4e-05	8e-06	1.6e-05	6.5e-05	-2.8e-05	-3e-06	3.4e-05	1e-06	-2.5e-05	-8.3e-05	-2.7e-05	1.9e-05	-4.1e-05	-1.7e-05	-1.9e-05
-0.294662	0.002308	1.2e-05	0.002309	-0.000168	-0.002351	-0.001099	0.00156	-9.7e-05	0.000331	0.000179	4.1e-05	-5.1e-05	0	-0.00021	0.000171	0.000242	0.000132	-0.000137	8e-06	8.7e-05	3e-06	8.5e-05	7.1e-05	-3.3e-05	7e-06	0.000263	0.000121	5.9e-05	6.1e-05	-0.000131	1.9e-05	4.1e-05	8.6e-05	2.6e-05	6.5e-05	-9e-06	-3.4e-05	-5.5e-05	4.3e-05	-3.3e-05	-1.3e-05	4.2e-05	-3e-06	-1e-06	-4e-06	5e-06	-3.3e-05	-1.4e-05	-2.3e-05
-0.193331	-0.000685	0.002013	0.003085	-0.000868	0.001362	-0.000761	0.000786	0.00113	0.000584	-0.000419	0.00041	0.000195	0.000103	-0.000165	-7e-06	0.000181	0.000173	0.000107	0.000125	4.5e-05	-1.6e-05	5.2e-05	2.3e-05	-1e-06	-2.3e-05	-5.6e-05	-0.000229	-0.000159	-0.000187	-6.4e-05	7.6e-05	-7.5e-05	1.9e-05	7.9e-05	3e-06	-0.000109	8.5e-05	-2.3e-05	-2.9e-05	-5.2e-05	7e-06	6.1e-05	8e-06	0	-1.6e-05	4e-06	-5.1e-05	-9e-06	3.4e-05
-0.09467	-0.005317	-0.003523	0.001672	-0.003619	-0.000386	0.000382	-0.000336	0.00033	0.000657	-0.000239	-0.000189	0.000185	0.000218	-3e-06	7e-06	1e-05	5.8e-05	-0.000159	2.6e-05	-6.4e-05	-0.000139	-1.6e-05	-7.2e-05	-0.000114	5.5e-05	9.1e-05	-0.000154	-1.7e-05	1.2e-05	-7.1e-05	-0.000123	-1.4e-05	-5.1e-05	1.4e-05	8e-06	-2.9e-05	-2.7e-05	-8e-06	-5.3e-05	-1e-05	5.4e-05	-6e-06	-6e-06	2e-05	1.4e-05	-2e-05	4e-06	-1.5e-05	5e-06
0.005339	-0.001775	0.00068	0.000999	-0.000841	-0.001311	-0.000959	0.000125	0.000122	-0.000103	0.000125	0.000171	0.000285	7e-06	7.4e-05	0.000118	7.5e-05	-6e-06	-0.000105	-3.5e-05	-5.8e-05	-1.8e-05	-4.8e-05	0.000136	2.2e-05	0.0001	-0.000141	6.5e-05	0.000115	7.7e-05	-8.2e-05	0.000105	-1e-06	-2.8e-05	-4.2e-05	-2.2e-05	-1.6e-05	-5e-06	2.2e-05	-4.3e-05	-2e-06	-1.5e-05	-8e-06	2.2e-05	-1.5e-05	-5.8e-05	4.5e-05	2e-06	-1.6e-05	-2e-06
0.055998	0.007669	0.000261	-0.001471	-0.001682	0.00031	-0.001905	-9.2e-05	0.000546	0.000199	0.000203	5.9e-05	-0.000114	-4.1e-05	-0.000179	-0.000125	-0.000182	-0.000155	-0.000164	4.4e-05	2.6e-05	-0.000108	-0.000117	-0.000206	-0.000133	-0.000247	-0.000236	-6.1e-05	6.6e-05	-0.000155	0.000116	6.2e-05	2e-06	-2e-05	-3.1e-05	5e-05	-6.3e-05	-4.5e-05	-4.7e-05	-5.1e-05	-3.7e-05	-5.5e-05	-0.000111	1e-05	3.7e-05	-3.3e-05	-5.2e-05	-3e-06	3e-06	8e-06
0.108005	-0.004687	-0.000903	0.00098	0.001001	0.002854	0.002688	0.00019	0.00013	0.000607	0.000729	0.000941	0.000144	0.000248	0.000425	0.00041	0.000219	0.000186	0.000233	0.000203	9.8e-05	0.00016	-0.000121	-0.000313	-0.000344	-0.000434	-0.000632	-0.000298	2.2e-05	0.00047	0.000212	0.000222	0.000301	0.000187	0.000241	0.000112	0.000139	8.8e-05	5.7e-05	7.4e-05	-5.2e-05	-5.8e-05	-2.3e-05	-0.000112	-7.7e-05	-8.8e-05	-5e-05	-0.000108	-5e-05	-8.2e-05
0.164005	-0.000907	-0.001427	-0.002109	0.002743	-0.001767	-0.000696	0.000849	0.000799	0.000155	0.000718	0.000343	0.000307	0.000531	0.000421	0.000537	0.00069	0.000625	0.00087	0.000764	0.000888	0.000661	0.000198	-1.5e-05	-7.6e-05	-0.000383	-7.5e-05	7.8e-05	4.6e-05	0.000387	0.000371	0.000439	0.000582	0.000403	0.00051	0.000417	0.000388	0.00033	0.000281	0.000256	0.000182	0.000127	0.000181	9.7e-05	8.1e-05	0.000126	0.00013	0.000138	0.000122	0.000119
0.221339	-0.000932	0.00015	0.003316	0.00187	0.00103	0.000498	0.000973	-0.000159	8e-05	0.000403	0.000289	0.000473	0.000454	0.000235	0.000426	0.000377	0.000417	0.000398	0.000476	0.000771	0.000705	0.000719	0.000606	0.000659	0.001174	0.001333	0.001407	0.001218	0.001073	0.001027	0.001118	0.001194	0.001166	0.001138	0.000967	0.000888	0.00076	0.000696	0.000607	0.000602	0.000548	0.000511	0.000404	0.000387	0.000334	0.000336	0.000324	0.000423	0.000345
0.282667	0.000438	-0.001999	0.001025	0.002376	0.001078	0.000617	0.002037	-0.000338	0.0009	0.000694	0.000359	0.000333	0.000513	0.000194	0.000419	0.000625	0.000596	0.000328	0.000401	0.000371	0.000567	0.000749	0.000925	0.00161	0.002003	0.001639	0.001432	0.001152	0.000353	0.000293	0.000208	0.000154	0.000412	0.000446	0.000824	0.000979	0.001171	0.001184	0.001354	0.001557	0.001568	0.001662	0.001557	0.001716	0.001735	0.001752	0.001859	0.001865	0.001835
0.34533	-0.003383	-0.004492	0.001476	0.000629	0.001592	0.003293	0.000561	-0.000135	0.000339	0.00019	-2.5e-05	0.00026	0.000511	0.000202	0.000382	0.000488	0.000502	0.000625	0.000353	0.000313	0.000447	0.000809	0.001084	0.001265	0.001148	0.001034	0.000939	0.000732	0.000854	0.000193	0.000214	0.000443	0.000498	0.000593	0.000776	0.000948	0.001123	0.001271	0.001429	0.001563	0.001617	0.001713	0.001797	0.0018	0.00186	0.001792	0.001795	0.001762	0.001716
0.413333	0.002611	-0.00045	0.001284	0.001772	0.000632	0.0011	-0.000615	-0.000735	0.000172	-0.000241	0.000513	0.000318	0.000331	0.000228	0.000268	0.000468	0.000474	0.000405	0.000382	0.000344	0.000582	0.000855	0.000992	0.000875	0.00068	0.000648	0.000823	0.000483	0.000708	0.000577	0.000803	0.000696	0.000908	0.000901	0.00095	0.000999	0.000996	0.001128	0.001159	0.001149	0.001251	0.001252	0.00132	0.001274	0.001306	0.001287	0.001271	0.001283	0.001232
0.481336	-0.001205	0.003737	0.002646	0.000146	-0.000401	0.001077	0.000533	-0.000152	0.000433	-1.5e-05	0.000436	0.000143	0.000495	0.000433	0.000447	0.000423	0.000606	0.000424	0.000417	0.000596	0.000469	0.000631	0.000847	0.000834	0.000918	0.000712	0.000595	0.000645	0.000788	0.000645	0.000544	0.000675	0.000722	0.000762	0.000889	0.00095	0.000993	0.001004	0.001021	0.001051	0.001027	0.001119	0.001101	0.001179	0.001147	0.001095	0.001129	0.001101	0.001149
0.557338	-0.000452	-0.000125	0.003089	0.001662	5.5e-05	0.000868	0.001731	0.000368	0.000256	0.000245	-2.3e-05	0.000235	0.000423	0.000332	0.000292	0.000344	0.000363	0.000317	0.000387	0.00051	0.000553	0.000523	0.000698	0.000423	0.000712	0.000731	0.000635	0.000567	0.000426	0.000463	0.000441	0.000618	0.000516	0.000745	0.000679	0.000853	0.000871	0.000878	0.000886	0.000947	0.000953	0.000971	0.000986	0.000992	0.00097	0.000983	0.001017	0.00099	0.000976
0.633339	-0.001223	-0.00352	0.002679	-0.000685	0.002121	0.00017	-0.001475	0.000363	0.000183	0.000844	7.6e-05	0.00046	-9e-06	0.000193	0.000349	0.000481	0.000431	0.000467	0.000345	0.000439	0.000424	0.000548	0.000544	0.00052	0.000659	3.7e-05	0.00099	0.000687	0.00061	0.000532	0.000571	0.000557	0.000703	0.000657	0.000652	0.000735	0.000816	0.000875	0.000844	0.000808	0.000864	0.000917	0.000907	0.000881	0.000957	0.000922	0.000901	0.000893	0.000868
0.716004	-0.000268	-0.006635	3.5e-05	-0.000438	-0.001034	-0.000173	-0.000296	0.001086	-0.000192	0.000166	0.000236	0.000453	0.000355	0.000175	0.000373	0.000431	0.000197	0.000274	0.0004	0.000385	0.000519	0.000487	0.000555	0.000733	0.000553	0.000859	0.000779	0.000514	0.00063	0.000495	0.000594	0.000539	0.000584	0.000655	0.000715	0.000678	0.000706	0.000733	0.000787	0.000778	0.000848	0.000836	0.000865	0.000854	0.000868	0.000934	0.000817	0.000778	0.000846
0.798668	-0.00365	-0.001892	-8e-06	-0.00262	0.001858	-0.001367	4.4e-05	-0.000705	0.000454	6.2e-05	0.000579	0.000293	0.000237	0.000374	0.00018	0.000331	0.00039	0.000246	0.000413	0.000361	0.000465	0.000537	0.000432	0.000642	0.000558	0.000449	0.000505	0.000409	0.000406	0.00041	0.000515	0.00052	0.000633	0.000604	0.000655	0.000658	0.000677	0.000748	0.000723	0.000749	0.000759	0.000741	0.000724	0.000727	0.000795	0.000708	0.00076	0.000723	0.000753
0.889331	-0.000493	0.001503	-0.002617	0.000579	0.001124	-0.000398	0.001288	-3.4e-05	0.000141	0.000333	0.000649	0.000348	0.000151	0.000247	7.1e-05	0.000157	0.000359	0.00029	0.000432	0.000422	0.000446	0.000461	0.000503	0.0004	0.000444	0.000297	0.000205	0.000529	0.000261	0.000375	0.0005	0.000471	0.000417	0.00057	0.00047	0.000578	0.000568	0.000682	0.000639	0.000781	0.000688	0.000716	0.000703	0.000738	0.000768	0.000734	0.000647	0.000696	0.000732
0.985334	-0.002741	-0.000123	0.001517	0.001641	0.001187	0.00045	-0.000511	-6.4e-05	0.000655	0.000555	0.000227	0.000186	0.00012	0.00022	0.00033	0.000315	0.000198	0.000253	0.000251	0.000252	0.00046	0.000455	0.000443	0.000581	0.00064	0.000743	0.00042	7.3e-05	0.000495	0.000369	0.000456	0.000397	0.000422	0.000565	0.000627	0.000564	0.000611	0.000649	0.00064	0.00066	0.000647	0.000696	0.000691	0.000678	0.00066	0.000619	0.000685	0.000636	0.000624
1.08134	0.00437	0.004501	0.002311	-0.000272	0.001966	0.001113	-0.000656	0.000567	0.000116	0.000198	0.000673	0.000541	0.000265	0.000319	0.000269	0.000277	0.000348	0.000418	0.000222	0.000251	0.000329	0.000343	0.000375	0.000353	0.000299	0.00063	0.000282	0.000372	0.000347	0.000433	0.000265	0.000302	0.00043	0.000493	0.00058	0.000513	0.000575	0.000568	0.000568	0.000605	0.000597	0.000601	0.000613	0.000672	0.000601	0.000609	0.000614	0.000615	0.000589
1.18267	0.000132	0.000252	-0.000323	0.002084	-0.001382	8.4e-05	-2.8e-05	0.001096	0.000275	-1.2e-05	0.000482	0.000393	0.00032	0.000353	0.000414	0.000274	0.000269	0.000275	0.000388	0.000353	0.000397	0.000479	0.000415	0.000593	0.000489	0.000355	0.000354	0.000489	0.000407	0.000264	0.000408	0.000313	0.000426	0.000516	0.000583	0.000492	0.000604	0.000533	0.000572	0.000615	0.000608	0.000587	0.000611	0.000624	0.000632	0.000607	0.000623	0.000612	0.000585
1.29066	-0.001192	0.000918	-0.000581	-0.000472	-0.000513	-0.000299	0.001419	0.000243	-7.4e-05	0.000442	0.000648	0.000369	0.000331	0.000235	0.000224	0.000196	0.000188	0.000197	0.000509	0.000382	0.000385	0.000352	0.000403	0.000411	0.000425	0.000484	0.000233	0.000337	0.000385	0.000412	0.000351	0.000336	0.000327	0.000508	0.000492	0.000471	0.00055	0.00059	0.000571	0.000571	0.000514	0.000546	0.000549	0.000626	0.000621	0.000542	0.000574	0.000518	0.000542
1.40266	0.002677	-0.001954	0.001555	0.000273	0.00165	0.002055	0.001057	0.000222	9.2e-05	0.000325	-1.1e-05	9.7e-05	0.00024	0.000249	0.000129	0.000399	0.000246	0.000367	0.000271	0.000411	0.000417	0.000398	0.000444	0.000557	0.000454	0.000455	0.000193	0.00011	0.000226	0.000377	0.000279	0.000388	0.000403	0.000446	0.000478	0.000482	0.00051	0.000547	0.000542	0.000536	0.000493	0.000573	0.000543	0.000585	0.000621	0.000598	0.000589	0.000553	0.000538
1.52267	-0.003229	0.001369	-0.002466	0.001481	-0.001629	0.000352	0.000903	0.00048	9.5e-05	7.5e-05	0.000479	0.000164	0.000122	5.7e-05	0.000231	0.000215	0.000389	0.000358	0.000143	0.000295	0.000426	0.000366	0.000328	0.000353	0.000142	0.00045	0.000481	0.000571	0.000294	0.000299	0.000348	0.000332	0.000459	0.000401	0.000409	0.000446	0.00049	0.000537	0.000448	0.000521	0.00044	0.000478	0.000506	0.000555	0.000544	0.000518	0.000525	0.00055	0.000546
1.64666	0.002122	0.003392	-0.001071	0.001292	-0.001347	0.000167	0.00054	-0.000537	0.000516	0.000471	0.000692	0.000647	0.000444	0.000284	0.000249	0.000187	0.000226	0.000283	0.000269	0.000369	0.000287	0.000383	0.000459	0.000456	0.000418	0.000622	0.00056	0.000235	0.000267	0.00028	0.000183	0.000318	0.000372	0.000401	0.000403	0.000456	0.000478	0.000482	0.000504	0.000519	0.000536	0.000523	0.00045	0.000553	0.000583	0.000539	0.000547	0.000543	0.000523
1.77866	0.003772	-0.000734	0.002403	0.001763	0.00147	0.00095	0.00049	0.000956	0.000113	-1.4e-05	-0.000109	0.00034	0.000341	0.000208	0.000238	0.000297	0.000213	0.000233	0.000305	0.000259	0.000369	0.00043	0.000468	0.000338	0.000582	0.000174	0.000473	0.000298	0.000428	9.6e-05	0.000362	0.000384	0.000312	0.000315	0.000412	0.000408	0.000418	0.000524	0.000496	0.000471	0.000498	0.000539	0.000518	0.000536	0.000453	0.000499	0.000499	0.000478	0.000471
1.91601	-0.0008	-0.000971	-0.003122	0.001187	0.000516	0.001867	0.001898	0.000224	0.000344	0.000667	1e-05	0.000466	9.7e-05	0.000253	0.000306	0.000247	0.00038	0.00026	0.000173	0.000268	0.000306	0.000403	0.000431	0.000392	0.000462	0.000307	0.00054	0.000506	0.000213	0.000281	0.000337	0.000379	0.000403	0.000398	0.00036	0.000456	0.000423	0.00049	0.000459	0.000553	0.000497	0.000531	0.000448	0.0005	0.000511	0.00045	0.000468	0.000461	0.000481
2.06267	-0.001249	0.002653	0.002412	0.001393	0.000528	0.000818	-0.0001	0.001159	-0.000141	4.4e-05	0.000805	4.3e-05	0.000211	3.1e-05	0.000151	0.000325	0.000347	0.000323	0.000315	0.000171	0.000346	0.000374	0.000259	0.000462	0.00043	0.000438	0.000538	0.000301	0.000322	0.000294	0.000329	0.00033	0.000327	0.000276	0.000392	0.000353	0.000412	0.000461	0.000447	0.000474	0.000491	0.00046	0.000405	0.000447	0.000459	0.000484	0.000475	0.000435	0.000441
2.21334	-0.003276	-0.000118	0.001374	0.000874	0.000567	-0.002097	0.001875	0.001066	-0.000632	0.000201	0.000391	0.000309	0.000274	0.000206	0.000295	0.000313	0.000289	0.000147	0.000194	0.000232	0.000305	0.000299	0.000346	0.000449	0.000163	0.000456	0.000431	0.000265	0.000231	0.000343	0.000244	0.000265	0.000388	0.000328	0.000378	0.000392	0.000383	0.000411	0.000442	0.00043	0.000398	0.000512	0.000492	0.000453	0.000463	0.000391	0.000406	0.000428	0.000458
2.372	-0.000689	-0.00193	0.003027	-0.002596	-0.000464	0.002113	8.2e-05	0.001121	0.000179	0.000677	0.000452	0.000514	0.000276	0.000143	0.000272	0.000328	0.000293	0.000257	0.000249	0.000322	0.000183	0.000307	0.000345	0.000401	0.000216	0.000383	0.000292	0.000283	0.000268	0.000272	0.000277	0.000289	0.000318	0.000364	0.000374	0.000377	0.000326	0.000398	0.000457	0.000424	0.000416	0.000449	0.000405	0.000373	0.000445	0.000435	0.000458	0.000431	0.000426
2.54	0.000942	-0.002411	0.00282	0.00229	0.00042	0.001257	-0.000183	0.000795	0.000367	0.000281	-8.5e-05	-0.000319	0.000244	6.9e-05	0.00017	0.000218	0.000251	0.000256	0.00015	0.000184	0.000307	0.000306	0.000472	0.000273	0.000451	0.000422	0.000292	0.000341	0.000491	0.000207	0.00013	0.000453	0.000312	0.000395	0.000436	0.000365	0.000376	0.000404	0.000466	0.000511	0.000441	0.000475	0.000465	0.000456	0.000434	0.000433	0.000419	0.00045	0.000401
2.71067	-0.002774	-0.000772	-0.002351	-0.000684	0.001597	0.001101	-0.001126	-0.000543	-0.000153	-0.00019	0.000117	0.000103	0.000475	0.000314	0.000275	8.6e-05	0.000189	0.000138	0.000164	0.000151	0.000329	0.000288	0.000375	0.000536	0.000542	0.000718	0.000406	0.000374	0.000253	0.000159	0.000332	0.000363	0.000346	0.000397	0.000254	0.000344	0.000359	0.000343	0.000458	0.000364	0.000404	0.000482	0.000438	0.000452	0.000403	0.000396	0.000409	0.000402	0.000383
2.89867	-4.1e-05	-0.004317	-0.000796	0.001575	0.001181	-0.000845	0.001096	-0.000478	0.000102	5.7e-05	0.000603	-0.000103	0.000326	0.000113	0.000152	0.00021	0.000406	0.000287	0.000322	0.000339	0.00031	0.00033	0.000325	0.000402	0.000435	0.000212	0.000308	0.000561	0.000268	0.000335	0.000321	0.000336	0.00022	0.000387	0.00033	0.000324	0.0004	0.000389	0.000453	0.000444	0.000431	0.000391	0.000458	0.000455	0.000467	0.00042	0.000437	0.000414	0.000407
3.092	-0.001361	0.000616	0.002747	-0.001465	-0.001168	-0.000305	0.00048	0.000377	0.000385	0.000619	0.000497	0.000595	0.000215	0.000384	0.000439	0.000357	0.000237	0.000156	0.000287	0.000164	0.000238	0.000276	0.000275	0.00036	0.000364	0.000509	0.000478	0.000137	0.000275	0.000276	0.000289	0.000325	0.000368	0.000352	0.000437	0.000404	0.000382	0.000406	0.000425	0.000362	0.000395	0.000428	0.000428	0.000435	0.000412	0.000397	0.00047	0.000415	0.000468
3.296	-0.001886	0.002875	0.000691	0.000398	0.000225	0.001179	0.000407	0.000613	-0.000635	0.000182	0.00038	0.000201	0.00013	0.000173	0.000213	0.000213	0.000114	0.000277	0.000156	0.000161	0.000233	0.000307	0.000306	0.000499	0.000383	0.000463	0.000566	0.000142	0.00052	0.000268	0.000107	0.000326	0.000277	0.000378	0.000325	0.000393	0.000359	0.000394	0.00045	0.000454	0.000456	0.000419	0.000425	0.000406	0.000402	0.000406	0.00044	0.000399	0.000399
3.50667	-0.000967	-0.000653	-0.002495	0.000701	0.000444	-0.000652	0.001027	-0.00072	0.000455	0.000277	0.000293	0.000188	0.000258	0.000301	5.9e-05	0.000236	0.000114	0.000242	0.000226	0.000186	0.000266	0.000278	0.000357	0.000295	0.00029	0.000413	0.000236	0.000457	0.000326	0.000276	0.000253	0.000254	0.000265	0.000271	0.000378	0.000345	0.000331	0.000372	0.000388	0.000384	0.000438	0.000417	0.000435	0.000442	0.000385	0.000383	0.000391	0.000383	0.000352
3.72667	0.000474	0.000519	0.00262	-0.001426	0.00051	0.001161	-0.001267	0.000363	0.000253	8.5e-05	5.2e-05	0.000105	0.000201	0.000267	0.000209	0.000148	0.000194	0.000179	0.000178	0.000343	0.000224	0.00021	0.000432	0.000401	0.00046	0.000118	0.000314	0.000385	0.000144	0.000243	0.000305	0.00021	0.000258	0.000355	0.000318	0.000322	0.000339	0.000345	0.000419	0.000344	0.000393	0.000376	0.000445	0.000444	0.000438	0.000358	0.000403	0.000391	0.000378
3.96	-0.000923	0.00244	-0.000245	0.001037	-0.000969	-0.002319	0.000271	0.000106	0.000366	0.000423	0.00037	0.000204	0.000439	0.000292	5e-05	0.000136	7e-05	0.000283	0.000212	0.000146	0.000199	0.000275	0.000214	0.000341	0.000282	0.000127	0.000232	0.000233	0.000142	0.000273	0.000258	0.000231	0.000244	0.000261	0.000412	0.000292	0.000389	0.000387	0.000486	0.000389	0.000366	0.000426	0.000425	0.000392	0.000402	0.000325	0.000436	0.00034	0.00037
4.20667	0.000393	0.00271	0.002845	-0.000259	-0.001842	-0.000121	0.000977	0.000773	-0.0005	0.000789	0.000267	0.000351	0.000196	0.000268	0.000257	0.000397	0.000167	0.000283	0.000335	0.000269	0.000468	0.000247	0.000385	0.000299	0.000535	0.000405	0.000187	0.000495	0.000239	0.000365	0.000396	0.000366	0.000361	0.000387	0.000351	0.000314	0.000337	0.000333	0.000451	0.00038	0.000352	0.000406	0.000413	0.00039	0.000335	0.000411	0.000388	0.000407	0.000343
4.46666	-0.001291	-2.7e-05	-0.000331	0.001157	0.001124	0.000698	-1.8e-05	-0.000658	0.00064	0.000651	0.000294	0.000181	0.000286	0.000142	0.000227	0.000228	0.000312	0.000145	0.000295	0.000204	0.000248	0.000331	0.000293	0.00031	0.000283	0.000177	0.000172	0.000299	0.000456	0.000268	0.000252	0.000273	0.000341	0.000239	0.000292	0.000359	0.000366	0.000358	0.000347	0.000323	0.000365	0.000393	0.000407	0.000398	0.000368	0.000415	0.000334	0.000366	0.000391
4.732	0.001291	0.000567	0.003923	0.002228	0.000522	-0.000384	0.0003	-0.000309	0.00104	0.0001	3.9e-05	0.000452	0.000458	0.000216	0.000245	0.000309	0.000187	0.000224	0.000323	0.000197	0.000291	0.000291	0.000262	0.000395	0.000351	0.00048	0.000223	0.000122	0.000306	0.00021	0.000106	0.000323	0.000239	0.000302	0.000276	0.000382	0.000354	0.000328	0.000386	0.000352	0.000338	0.000363	0.0004	0.000366	0.000364	0.0004	0.000409	0.000364	0.000392
5.01599	0.002453	0.003919	0.002622	0.001717	-0.000879	-0.001515	-0.000679	0.00081	-0.000269	0.0001	-4.4e-05	6.2e-05	0.000308	0.000252	0.000402	0.00028	0.000157	0.000178	0.000218	0.000222	0.000263	0.000212	0.000221	0.0002	0.000442	0.000628	0.000229	0.000165	0.00025	0.000266	0.000369	0.000114	0.00031	0.00031	0.000254	0.000324	0.000354	0.000394	0.000322	0.000376	0.000339	0.000332	0.000327	0.000337	0.000361	0.000363	0.000389	0.00039	0.000325
5.316	-0.007267	-0.003313	0.002368	0.002608	-0.000206	0.000122	0.002228	0.000457	0.000355	0.00038	0.000172	-2e-06	0.000342	-7.6e-05	0.000204	0.000273	0.000282	0.000226	0.000269	0.000182	0.000134	0.000363	0.000264	0.000352	0.00051	0.000299	0.000164	0.000323	0.0003	0.000212	0.000203	0.000362	0.000202	0.000337	0.000249	0.000306	0.000384	0.000369	0.000339	0.000353	0.000378	0.000383	0.000409	0.000379	0.000354	0.000389	0.000411	0.000336	0.000367
5.632	0.002409	0.002289	-0.00069	-0.000364	0.001559	-0.001099	0.000143	0.00046	-2.8e-05	0.00017	9.6e-05	0.000346	0.000225	0.000135	0.000189	0.000248	0.00036	0.000277	0.000118	0.000263	0.000239	0.000309	0.000295	0.000364	0.000321	0.000492	0.000154	0.000143	0.000251	0.000315	0.00023	0.000276	0.000287	0.000208	0.000303	0.000328	0.000311	0.000353	0.000321	0.000332	0.000413	0.000368	0.000424	0.000361	0.000437	0.000416	0.000402	0.000336	0.00038
5.956	0.002679	0.001413	0.001071	0.000523	0.00146	-0.001819	0.000965	0.000642	0.000523	0.00067	0.000349	0.000161	0.000335	0.000304	0.000242	0.00041	0.000149	0.000297	8.5e-05	0.000324	0.000181	0.00032	0.000245	0.000383	0.000346	0.000374	0.000301	0.000305	0.000274	8.1e-05	0.000302	0.000446	0.000303	0.000434	0.000246	0.000285	0.000377	0.000303	0.000293	0.000348	0.000327	0.000384	0.000344	0.000402	0.000398	0.000387	0.00037	0.000329	0.000362
6.3	-0.0042	0.002064	-0.000988	-0.001413	0.000205	-0.000904	0.001422	-0.000191	0.000138	0.000164	0.000311	8.3e-05	0.000258	0.000362	0.000258	0.000268	0.000162	0.000255	0.000226	0.000246	0.000258	0.000253	0.000329	0.000234	0.000441	0.000448	0.000527	0.000382	0.000181	0.000251	0.000254	0.000296	0.000189	0.000311	0.000266	0.000261	0.000252	0.000324	0.000336	0.000332	0.000312	0.000368	0.000414	0.000314	0.000318	0.000355	0.000368	0.000376	0.000368
6.66134	-0.003292	0.004	-0.002234	-0.00255	0.001853	-0.001454	-0.001552	0.000107	0.000294	-0.000191	7.7e-05	0.000367	0.000157	0.000156	0.000278	0.000127	0.000205	0.000113	0.000312	0.000294	0.000324	0.000343	0.000301	0.00027	0.000342	0.000111	0.000407	0.000251	0.000245	0.000176	0.000329	0.000272	0.000257	0.000131	0.000284	0.000307	0.000307	0.000321	0.000352	0.000318	0.000373	0.000362	0.000323	0.000346	0.000402	0.000353	0.000348	0.000351	0.000316
7.04133	-0.005461	-0.000547	0.002344	0.001035	0.002704	-0.003933	0.001366	0.000539	1.7e-05	0.000336	0.000118	0.000222	0.000131	0.00011	0.000278	3e-05	9.7e-05	0.000204	0.000277	0.000218	0.000171	0.000216	0.000308	0.000369	0.00018	0.000216	0.000298	0.00039	0.000356	0.000269	0.000195	6.5e-05	0.000199	0.000185	0.000247	0.000309	0.000324	0.000279	0.000306	0.000344	0.000317	0.000277	0.000315	0.000284	0.000314	0.000327	0.000334	0.000294	0.000327
7.43867	-0.007449	0.001986	-0.000719	-0.001258	-0.000157	-0.001816	-0.000795	-0.000299	0.000178	0.000355	-5e-05	0.000122	0.000219	0.00013	0.000261	0.000179	2.6e-05	0.000183	0.000108	0.000197	0.000245	0.000324	0.000251	0.000238	0.000422	0.000293	-7e-06	0.00043	0.000159	0.000275	8.9e-05	0.000203	0.000221	0.000293	0.000246	0.000261	0.000308	0.000361	0.000275	0.000298	0.000328	0.000344	0.000367	0.000338	0.000331	0.000374	0.000328	0.000341	0.000323
7.85733	0.000165	0.001451	-0.002697	0.000659	0.000259	-0.000444	-0.000507	0.001191	-0.000599	3.3e-05	-0.00015	0.000387	0.000266	0.000128	0.000331	0.000277	0.000386	7.8e-05	0.000167	0.000214	0.00025	0.000238	0.000261	0.000206	0.000386	0.000191	-6.6e-05	-4.2e-05	0.000186	0.000401	0.000332	0.000263	0.000211	0.000304	0.000295	0.000243	0.000328	0.000317	0.000312	0.000409	0.000338	0.000337	0.000296	0.000348	0.000353	0.00035	0.000288	0.000307	0.00033
8.296	-0.000113	-0.002559	0.002847	0.003837	-0.000291	0.000803	-0.001385	0.001095	0.00065	0.00035	0.000505	0.000318	0.000452	0.0002	5.1e-05	0.000198	0.000198	-4.6e-05	0.000284	0.000103	0.000368	0.000375	0.000295	0.000252	0.000356	0.000318	0.00023	-1.2e-05	0.000313	0.00017	0.000283	0.000301	0.000252	0.000339	0.000258	0.000243	0.000295	0.000345	0.000344	0.000333	0.000315	0.000325	0.000374	0.000371	0.000312	0.000307	0.000287	0.000377	0.000355
8.756	0.000663	0.000424	0.000603	-0.000971	0.000317	0.001539	1.8e-05	-0.000364	-0.000121	0.000219	0.00012	0.000158	0.000294	0.000204	0.000278	0.000104	0.000221	0.000134	0.00021	0.000222	0.00016	0.000345	0.000192	0.000367	0.00026	0.000157	0.000153	0.000426	9.5e-05	9.4e-05	0.000317	0.000225	0.00022	0.000234	0.000261	0.000262	0.000253	0.000242	0.000278	0.000296	0.000293	0.000319	0.000326	0.000357	0.000335	0.000357	0.000345	0.000315	0.000294
9.23866	0.002798	0.000387	0.00142	0.001152	-0.00057	-0.001611	-0.000129	0.000961	-0.000641	4.5e-05	0.000412	8e-05	0.000196	6.7e-05	0.000288	0.000196	5.7e-05	0.000117	0.000155	0.000189	0.000249	0.000192	0.000344	0.000387	0.000109	5.1e-05	4.2e-05	0.00057	0.000326	0.000282	0.000137	0.000172	0.000224	0.000251	0.000334	0.00024	0.000322	0.000281	0.000289	0.000326	0.000285	0.000249	0.000307	0.000294	0.000315	0.000328	0.000294	0.000306	0.000353
9.74533	0.003669	0.001919	0.003506	0.001227	-0.000654	-1.4e-05	-0.000358	0.000416	0.000319	0.000216	-0.000101	0.000259	6e-06	9.1e-05	6.6e-05	8.9e-05	0.000168	0.000205	0.000175	0.000229	0.000199	0.000259	0.000337	0.00019	0.000185	0.000482	0.000479	0.000268	0.000218	0.000323	0.000348	0.000173	0.000198	0.000218	0.000304	0.000279	0.000324	0.00029	0.00027	0.000329	0.000301	0.000338	0.000276	0.000319	0.000273	0.000298	0.000259	0.000257	0.000262
10.276	-0.00216	0.000146	0.001611	0.001767	0.000334	0.000959	-0.000994	4.2e-05	-6e-05	0.000149	0.000669	0.000157	0.000177	0.000126	0.000306	0.000157	0.000206	0.000268	0.000223	0.000168	0.000228	0.000335	0.000235	0.000163	0.000557	0.000247	0.000255	0.000124	0.00031	0.000164	0.000237	0.000183	0.000275	0.000343	0.000289	0.000172	0.000303	0.000273	0.000321	0.000352	0.000285	0.000297	0.000282	0.000239	0.000282	0.000286	0.000329	0.000341	0.000286
10.8347	0.004389	0.000225	0.001945	9.3e-05	0.002738	4.7e-05	0.001924	0.000655	0.000569	6.3e-05	0.000365	0.000258	-4.2e-05	0.00027	0.0003	0.000254	0.00014	0.000243	0.000329	0.000166	0.000219	0.000117	0.000303	0.000282	0.000393	0.000363	0.000198	0.000348	0.000248	0.000183	0.000294	0.000223	0.000272	0.000211	0.000288	0.000303	0.000304	0.000316	0.000316	0.00029	0.000268	0.000321	0.00026	0.000259	0.000341	0.000269	0.000323	0.000256	0.000298
11.4187	-0.003055	0.000516	0.001255	0.002332	-0.001939	0.000247	-0.000382	0.000971	-0.000142	0.000616	0.000603	0.000152	-2.5e-05	8.4e-05	0.00017	0.0002	4.1e-05	0.00016	0.000273	0.000169	0.000231	0.000246	0.000236	0.000216	0.00047	-0.000115	0.000292	0.000293	0.000279	0.0002	0.000206	0.000157	0.00024	0.000247	0.000359	0.000313	0.000226	0.000323	0.000325	0.000342	0.00034	0.000294	0.000308	0.000318	0.000315	0.000334	0.000328	0.000276	0.00029
12.032	0.001282	0.000768	0.001524	-0.000964	0.002469	-0.000882	0.000448	-0.000131	-0.00024	0.000182	-5.4e-05	0.000428	0.000202	0.000343	0.000329	0.000143	0.000219	9.3e-05	0.000183	0.000365	0.000261	0.000332	0.0002	0.000177	0.000255	0.000164	0.000181	0.000281	0.00036	0.000322	0.000279	0.000172	0.000192	0.000195	0.000293	0.000266	0.000295	0.000371	0.000286	0.000279	0.000333	0.000295	0.000293	0.000335	0.000298	0.000277	0.00029	0.000243	0.000307
12.6773	0.000752	-0.000629	-0.000885	-5.3e-05	-0.000911	0.00176	0.000715	-0.000242	-0.000201	-0.000222	-0.000216	0.00013	0.000112	0.000133	0.000298	0.000212	1.3e-05	0.000276	0.000144	0.000153	0.000399	0.000254	0.00033	0.000155	0.000171	0.000391	0.000422	0.000266	0.000261	0.000162	0.00022	0.000167	0.000185	0.000283	0.00028	0.000319	0.000253	0.000271	0.000299	0.000245	0.000235	0.00034	0.000289	0.000339	0.000277	0.00033	0.000291	0.000304	0.000305
13.3547	-0.000831	0.001527	0.001776	0.001134	0.000196	-0.00067	0.001961	0.000278	1.1e-05	-0.000152	-0.000314	0.000112	1.5e-05	4.8e-05	1.6e-05	8.2e-05	0.00016	0.000151	0.000254	0.000172	0.000274	0.000194	0.000184	0.00016	0.000399	0.000239	0.00021	-0.000152	8e-05	0.000278	0.000103	0.000213	3.9e-05	0.000115	0.000305	0.000285	0.000291	0.000255	0.000237	0.000317	0.000281	0.000274	0.000308	0.0003	0.000286	0.000319	0.000246	0.000261	0.000271
14.064	0.002527	-0.001967	0.001859	0.001534	0.001179	1.6e-05	0.000697	0.00086	0.000806	-2e-05	6.5e-05	0.000285	0.000175	7.3e-05	0.000311	0.000187	9.5e-05	0.000259	8e-05	0.000295	0.000186	0.000243	0.000239	0.000329	0.000433	0.000223	0.000228	0.000348	1.6e-05	6.3e-05	0.000173	0.000172	0.000201	0.000202	0.000295	0.000276	0.00028	0.000327	0.000322	0.000309	0.000268	0.000294	0.000338	0.000283	0.000318	0.000249	0.000272	0.000318	0.000272
14.8067	0.005388	5.8e-05	-0.000506	0.00134	-0.000977	-0.001291	0.000929	0.001045	-0.000369	-0.000448	3.8e-05	1.7e-05	4.2e-05	0.000167	0.000317	0.0001	0.00016	9.7e-05	0.000195	0.000256	0.00024	0.000176	8.4e-05	0.000243	0.000415	0.000338	0.000288	0.000276	0.000324	0.000158	0.000198	0.000134	0.000225	0.000225	0.000344	0.00022	0.000217	0.0003	0.000275	0.000247	0.000243	0.000295	0.000247	0.000235	0.000334	0.000266	0.000284	0.000281	0.00031
15.5893	0.000555	-0.000593	0.002055	-0.002011	0.002482	0.000184	-0.000497	-0.000519	0.000973	3e-06	0.000161	0.000163	0.000309	9e-05	0.000153	8.3e-05	0.000266	0.000141	0.000176	0.000171	0.000241	0.000256	0.000188	0.000241	0.000417	0.000279	0.000222	7.8e-05	0.000107	3.9e-05	0.000124	0.000209	0.000159	0.000164	0.000188	0.000255	0.000224	0.000271	0.000295	0.000269	0.0003	0.000233	0.000304	0.00032	0.000294	0.000317	0.000311	0.000279	0.000279
16.4093	0.003085	-0.000762	0.000929	0.003404	-0.000487	5e-06	0.001395	-0.000107	-0.000252	0.000194	0.0003	3.2e-05	0.000301	0.000208	7.5e-05	0.000139	0.000202	0.000183	0.000298	0.000191	0.000159	0.000225	0.000239	0.000274	0.000489	-0.000126	0.00045	0.000342	-1e-06	0.000248	0.000171	0.000311	0.000387	0.000232	0.000241	0.000315	0.000271	0.000251	0.000242	0.000301	0.00029	0.000281	0.000318	0.000262	0.000273	0.000308	0.0003	0.000259	0.000273
17.2667	4.5e-05	0.001079	-0.000468	4.9e-05	0.001868	-0.001706	0.000772	0.000668	-0.000201	8.6e-05	0.000246	3.6e-05	0.000383	-1.9e-05	0.000203	0.000262	0.00033	0.000247	0.000239	0.00024	0.000212	0.00024	0.00027	0.000205	0.000246	0.000195	0.000346	0.000188	0.000193	0.000102	0.000279	0.000188	0.000167	0.000358	0.000391	0.000308	0.000286	0.000431	0.000277	0.000355	0.000238	0.000621	-7.8e-05	0	0	0	0	0	0.000659
18.1707	-0.00139	0.00026	0.000565	0.000347	0.000321	0.001864	0.000662	0.00052	0.000674	4.5e-05	9.3e-05	3.8e-05	1.1e-05	0.000278	0.000255	0.000349	0.000245	0.000186	0.000263	0.000206	0.000152	0.00017	0.00021	0.000233	0.000313	0.000111	0.000336	0.000295	0.000326	0.000109	0.000148	0.000195	0.000253	0.000265	0.000201	0.000278	0.000276	0.000264	0.000299	0.000251	0.000239	0.000303	0.000288	0.000262	0.000214	0.000278	0.000299	0.000263	0.000229
19.1187	0.002048	0.001525	0.001597	0.000655	0.001479	-0.001249	0.001468	0.000817	9.4e-05	0	-3.2e-05	0.000131	5.8e-05	6.9e-05	0.00012	0.000215	5.4e-05	6.5e-05	1.7e-05	0.000214	0.000258	0.000274	0.000193	0.000142	0.000279	-0.000105	0.000242	0.00049	0.000153	0.000411	0.00016	0.000229	6e-05	0.000216	0.000175	0.000138	0.000176	0.000271	0.000286	0.00029	0.000282	0.000228	0.000287	0.000293	0.000238	0.000266	0.000251	0.000261	0.000236
20.1133	-0.002654	-0.002162	-0.000538	-0.002335	-0.001445	-0.001181	0.00016	0.000664	0.000413	6e-06	0.000195	0.000302	0.000265	-6.5e-05	0.000115	4.7e-05	-1.5e-05	0.000117	0.000304	0.000142	0.000248	0.000193	0.000188	0.00019	0.000151	2.7e-05	0.000114	0.000254	0.000554	0.000132	6.7e-05	0.000167	0.000127	0.0002	0.000128	0.000225	0.000227	0.000266	0.00027	0.000277	0.000221	0.000286	0.000289	0.000249	0.000265	0.000303	0.000256	0.00021	0.000253
21.1573	-0.002343	-0.000644	0.002166	0.000239	0.000111	-0.000135	0.000294	0.000603	-0.000656	0.000293	0.00024	6.9e-05	0.000285	0.000185	9.6e-05	0.000276	0.000213	0.000232	0.000184	0.000113	0.000166	0.000157	0.000225	0.000127	9.7e-05	0.000424	-4.6e-05	0.00019	0.000313	0.000277	0.000145	0.000224	0.000175	0.000244	0.000169	0.000259	0.000271	0.000186	0.000291	0.000263	0.000241	0.000223	0.000301	0.000216	0.000279	0.000244	0.000247	0.000229	0.000244
22.2507	0.000809	0.005076	0.001977	0.001973	0.000863	0.000323	0.000275	0.000572	-0.000577	0.000143	0.000621	0.000152	0.00012	-5e-06	0.000231	5.8e-05	4.3e-05	5.8e-05	0.000174	0.000106	0.000165	0.000206	0.000244	0.000214	0.000177	0.000155	0.000179	4.2e-05	3.2e-05	-1.4e-05	0.000281	0.000203	0.00017	0.000186	0.000299	0.000225	0.00026	0.000259	0.000211	0.000236	0.00025	0.000285	0.000255	0.000242	0.00027	0.000332	0.000256	0.000253	0.000256
23.4027	-0.002739	0.000115	-0.000787	-0.000517	-0.002267	-0.000472	-0.001361	-0.000125	0.000134	0.000436	3.8e-05	7.1e-05	-0.000165	0.000186	5.1e-05	0.000329	2.9e-05	3e-05	0.000141	0.000159	0.000211	0.000153	0.000179	8e-05	0.000331	0.000329	0.000394	7.4e-05	0.000138	0.000191	0.000171	0.000203	2.6e-05	0.000254	0.000214	0.000169	0.000265	0.000213	0.000258	0.000247	0.000274	0.000214	0.000238	0.000247	0.000255	0.000296	0.000247	0.000226	0.00028
24.6107	-0.001016	-0.00115	-0.00073	0.001774	0.000374	0.001047	-0.000108	3e-06	0.000699	-0.000302	6.1e-05	0.000188	0.000177	0.000123	0.000211	0.000202	0.000205	1.2e-05	8.7e-05	0.000217	0.00022	0.000292	0.000177	0.00017	0.000129	0.000207	0.000261	0.000105	5.1e-05	0.000219	3e-05	0.000233	0.000187	0.000165	0.000214	0.000239	0.000235	0.000219	0.000242	0.00022	0.000234	0.000221	0.000254	0.000252	0.000274	0.000248	0.000261	0.000242	0.000237
25.8747	-0.005116	0.0014	0.002048	0.002187	0.001065	-0.000432	-0.0009	-9.7e-05	0.000718	0.000124	0.000235	9e-06	0.000166	0.000105	8.9e-05	0.00019	0.000124	9.1e-05	0.000157	0.0003	0.000172	0.000185	0.000143	0.000248	7.6e-05	0.000213	-4.1e-05	0.000312	-2.1e-05	3.1e-05	1.5e-05	0.000106	0.000158	0.000278	0.000203	0.000217	0.000223	0.000248	0.000198	0.000209	0.000221	0.000276	0.000286	0.0002	0.000275	0.000247	0.000258	0.000214	0.000226
27.2053	-6e-05	0.002098	-0.00191	-0.000483	-0.001059	0.001241	0.000902	0.000478	-0.000278	-0.000207	0.000286	0.00016	5.4e-05	8e-05	2.2e-05	0.000214	-5.3e-05	4.9e-05	0.000223	0.000171	0.000183	0.000193	0.000301	0.000289	3e-06	6.2e-05	8.2e-05	0.000248	2.3e-05	0.000101	8e-05	0.000281	0.000199	0.000198	0.000162	0.000208	0.000122	0.000208	0.00024	0.000268	0.000248	0.000223	0.000272	0.00028	0.000205	0.000227	0.000264	0.000212	0.000271
28.5987	-0.000912	0.002047	0.001619	0.000762	0.003183	-0.000372	-0.000973	-0.000793	-8.9e-05	0.000332	0.000429	0.000319	5e-06	-1.1e-05	0.000227	0.000202	0.000324	0.000311	6.3e-05	0.000179	0.000201	0.000235	0.000251	0.000257	0.000361	0.000443	4.2e-05	9.1e-05	0.00015	0.000161	0.00015	7.3e-05	0.000102	0.000171	0.000164	0.000236	0.000165	0.000232	0.000222	0.000245	0.000239	0.000232	0.000233	0.000251	0.000211	0.000213	0.000259	0.00021	0.000247
30.0653	-0.000682	0.000344	7.9e-05	0.00074	0.000342	-0.000779	0.000681	0.000623	6.6e-05	0.000199	0.000182	0.000408	0.000155	6.9e-05	0.000198	5.3e-05	0.000274	0.000188	0.000154	0.000204	0.000141	0.000209	0.000296	-9.4e-05	0.000332	0.000361	0.000123	0.000232	0.000172	0.000308	0.000214	0.000189	0.000253	0.00022	0.000147	0.000245	0.000224	0.00022	0.000179	0.00022	0.00025	0.000234	0.000224	0.000274	0.000287	0.000253	0.000259	0.000246	0.000255
31.6	0.001109	0.002261	0.000753	0.002481	-0.002311	0.001288	-0.000992	-0.001167	0.000288	-0.000177	0.000137	-0.000169	6.3e-05	0.000193	0.000154	0	-4.5e-05	0.000303	0.000227	0.000238	0.000137	0.000194	0.000168	0.000189	0.000257	4.8e-05	0.00022	-1.1e-05	0.000159	0.000142	0.000238	6.1e-05	0.000196	0.000152	0.00025	0.000204	0.000226	0.000277	0.000221	0.000204	0.000198	0.000227	0.000216	0.000246	0.000243	0.00027	0.000207	0.000189	0.000244
33.208	0.004873	0.001735	-0.001436	0.001403	0.000657	0.000165	0.000604	0.000207	-7.2e-05	4.1e-05	0.000121	9.5e-05	0.000113	0.000118	0.000166	0.000225	0.000131	9e-05	0.000155	0.000145	0.000253	0.000282	0.000238	0.000243	0.00018	5.9e-05	0.000228	0.000388	0.000229	0.000159	0.000129	0.000136	0.000209	0.000182	0.000229	0.000191	0.000211	0.000263	0.000262	0.000239	0.000253	0.000228	0.000197	0.000216	0.000267	0.000218	0.000222	0.000231	0.000257
34.9027	-0.000776	0.002937	0.00114	0.00179	0.001168	-0.000183	0.001408	-0.000154	0.00027	-0.000264	0.000102	0.000194	4.8e-05	0.000175	-1.6e-05	0.000104	0.00022	4.9e-05	1.8e-05	0.000121	0.000183	0.000188	0.000214	9.6e-05	0.000285	-0.00018	5.3e-05	5e-06	0.000133	0.00025	0.000217	0.000165	0.000155	0.000198	0.00021	0.000158	0.000194	0.000221	0.000171	0.000163	0.000148	0.000235	0.000147	0.000202	0.000247	0.000209	0.000182	0.000188	0.000246
36.6773	0.004255	0.002455	-0.002043	-0.001613	0.001915	-0.002075	-0.000415	0.000486	0.000875	-0.000113	0.000174	7.7e-05	7e-05	0.000179	0.000185	9.9e-05	0.00016	0.000187	2.8e-05	0.000123	0.000218	0.0001	0.000175	8.5e-05	0.000183	0.000358	0.000234	0.000318	0.000158	8.9e-05	0.000252	7.5e-05	0.000121	0.000175	0.00017	0.000156	0.000152	0.000219	0.000151	0.000232	0.000276	0.000225	0.000259	0.000219	0.000201	0.000234	0.000231	0.000211	0.000234
38.54	0.000765	-0.000397	0.000974	0.001468	0.000771	0.001286	0.000501	0.000487	-0.000225	0.000431	0.000333	-0.000201	7.3e-05	6.4e-05	0.000201	0.000249	0.000255	0.000218	0.000203	0.000248	0.00013	0.000159	0.000206	9.8e-05	0.000243	0.000287	0.000254	0.000229	-7.1e-05	6.1e-05	4.2e-05	0.000206	0.000195	0.000169	0.000183	0.000266	0.000184	0.000237	0.000222	0.000249	0.000239	0.000261	0.000153	0.000237	0.000251	0.000224	0.000202	0.000249	0.000199
40.492	0.000122	0.003483	0.002179	-0.001395	0.000538	0.000591	-0.000619	-0.000408	8.5e-05	0.000254	-6e-06	0.000352	0.000453	-2.5e-05	5.6e-05	3e-06	0.000183	-6e-06	9.2e-05	0.000139	0.000185	0.00011	0.000146	0.000428	-0.000136	0.000289	0.000331	0.000192	0.000291	0.0002	-1e-06	0.000199	0.000145	0.000217	0.00016	0.000186	0.000195	0.00019	0.000204	0.000169	0.000191	0.000236	0.000219	0.000233	0.000215	0.000185	0.000231	0.000249	0.000234
42.544	-0.002493	0.002316	0.005124	-0.000457	0.0002	0.000821	-0.000313	-0.000189	-0.000107	-0.000356	0.000202	0.000206	0.000172	0.0002	0.000134	-1e-06	0.000113	7.8e-05	4.5e-05	0.000122	0.000106	4.8e-05	0.000202	0.000202	0.000132	0.000141	0.000239	-0.000147	0.000203	-3.4e-05	0.000136	0.000207	0.000197	0.000129	0.000268	0.000192	0.000308	0.000192	0.000184	0.000168	0.000218	0.000274	0.000248	0.000224	0.000266	0.000211	0.000215	0.000232	0.000213
44.696	-0.000389	0.000694	0.000376	-0.001235	0.000291	0.001405	0.000594	-0.000305	0.000635	0.000239	0.000149	-6e-05	0.00035	0.0002	6e-06	8.2e-05	-5.2e-05	3.2e-05	0.000108	0.000173	0.000169	0.000127	0.000269	0.000229	0.000248	3.8e-05	0.000319	0.000231	0.000227	0.000211	8.2e-05	9.5e-05	0.000154	0.000128	9.7e-05	0.000195	0.000234	0.000195	0.000221	0.000221	0.000254	0.000243	0.000242	0.00024	0.000239	0.000188	0.000192	0.000178	0.000206
46.9533	0.001989	-4.1e-05	0.001371	-0.001315	-0.00079	-0.001053	0.000182	-0.000114	-0.000102	8.9e-05	0.00054	0.000368	0.000313	0.000152	8.3e-05	0.000146	0.000284	-4e-06	0.000126	0.000185	0.0002	0.000243	0.000241	6.4e-05	0.000201	0.000215	-9.2e-05	-9.4e-05	0.000368	7.7e-05	0.000123	3.3e-05	0.000232	0.00021	0.000178	0.000188	0.000141	0.00022	0.000233	0.000198	0.000152	0.000178	0.000174	0.000196	0.00021	0.000223	0.000187	0.000191	0.000197
49.3253	0.00146	0.000193	-0.000237	-0.000578	-0.001907	-0.001244	-6.9e-05	-0.000536	-0.000194	0.000192	-0.000326	3.8e-05	-0.000234	1.7e-05	0.000311	0.000181	0.000122	0.000243	0.000163	-1e-06	0.00013	0.00018	0.000183	0.000112	0.000233	0.000249	0.000195	0.000175	0.000185	0.000295	2.5e-05	0.000119	0.000109	0.000133	0.000168	0.000151	0.000229	0.00021	0.000187	0.000196	0.000203	0.000158	0.000214	0.000205	0.000194	0.000209	0.000209	0.000239	0.000205
51.8107	4.4e-05	0.002207	-3.8e-05	0.002984	-0.002105	-0.001517	-0.000426	-0.000211	0.000255	0.000555	0.000169	9.5e-05	0.000193	5.5e-05	0.00014	0.000204	0.000208	0.000188	0.000208	0.000177	0.000181	0.000185	0.000184	6.6e-05	0.000106	0.000487	0.00026	0.000199	8.7e-05	7e-05	0.000259	0.000137	0.000109	0.000219	0.000218	0.000174	0.000138	0.000185	0.000222	0.000245	0.000252	0.000205	0.000189	0.000183	0.000156	0.000224	0.000229	0.000139	0.000239
54.4227	-0.002009	-0.00082	-0.00207	0.001101	-0.00228	-0.001588	0.000957	0.001085	7e-06	0.00052	-1.9e-05	0.000186	0.000195	0.000166	8.7e-05	0.000129	0.000111	8.4e-05	8.9e-05	0.00021	2.8e-05	0.000188	0.00014	0.000148	0.000343	8.5e-05	0.000532	1.2e-05	0.000186	4.6e-05	0.000159	0.000149	0.000173	0.000111	0.000145	0.000194	0.000247	0.000138	0.000225	0.000212	0.000249	0.000182	0.000254	0.000229	0.000215	0.000203	0.000207	0.000194	0.000181
57.1613	-0.002803	-0.001351	0.000223	-0.000515	0.000106	0.00149	-0.00086	0.001408	0.000149	4.7e-05	4.7e-05	5.7e-05	-1.9e-05	0.000145	-5.6e-05	0.00021	8e-06	0.000101	0.000177	0.00017	9.6e-05	0.00016	0.000254	0.000197	-1e-06	0.000305	-0.000107	0.00025	-5.4e-05	0.000184	-7.6e-05	2.2e-05	8.5e-05	0.000178	0.000104	0.000168	0.000164	0.000144	0.000144	0.000176	0.000203	0.000208	0.000192	0.000215	0.000205	0.000175	0.000226	0.000153	0.000167
60.036	-0.00196	0.001911	0.000717	-0.001184	-0.001303	0.000779	-0.000376	0.00062	-0.000809	-0.000206	0.000382	-3.8e-05	0.000201	0.000275	5.3e-05	-2e-06	6.8e-05	0.000111	4.2e-05	0.000132	5.3e-05	0.000141	0.000118	0.000261	0.00015	0.000163	0.000174	0.000248	3.2e-05	-4e-06	0.000151	0.000119	0.000163	0.000172	0.00011	0.000226	0.000167	0.000192	0.000206	0.000184	0.000232	0.0002	0.000215	0.000199	0.000205	0.000211	0.000195	0.00017	0.000213
63.0533	-0.006252	0.000226	-0.000772	0.002937	0.000832	0.000492	0.000462	-0.000466	-0.000365	0.000163	0.000211	0.000185	0.000358	0.000244	0.000124	0.000181	0.000234	0.000125	0.00018	0.000121	0.000211	9.6e-05	0.000149	0.000104	0.000157	0.000319	8.2e-05	-1.9e-05	0.000254	5.2e-05	0.000165	0.000141	0.000156	8.2e-05	0.000148	0.000172	0.000203	0.000145	0.000108	0.000173	0.000208	0.000244	0.000212	0.000219	0.000194	0.000194	0.000169	0.000177	0.000239
66.2187	0.003169	0.001026	-0.000582	0.000662	0.000104	2.3e-05	-0.000496	-0.001398	0.000591	5.4e-05	-0.000208	7.8e-05	-1.3e-05	9.3e-05	0.000109	0.000143	6.8e-05	-4.8e-05	4.5e-05	0.000121	0.000173	0.00014	0.00012	0.000205	0.000162	2e-05	0.000289	-0.000107	0.000102	0.000126	0.000115	0.000185	4.1e-05	0.000129	0.000206	0.00019	0.00014	0.000144	0.000204	0.000142	0.000205	0.000173	0.000167	0.000216	0.000172	0.000231	0.000184	0.000202	0.000192
69.54	0.001751	0.000914	-0.000284	0.002324	0.001006	-0.001853	-0.000458	-0.000148	0.000451	0.000146	-0.000307	-0.0002	0.00015	0.00029	0.000158	0.000193	0.000105	4.6e-05	0.000106	0.000125	0.000114	0.000134	5.4e-05	0.00013	0.000375	0.000347	0.000129	5.1e-05	0.000282	6.1e-05	0.000153	8.1e-05	0.000184	0.000106	0.000123	0.00019	0.000143	0.000153	0.000184	0.000199	0.000191	0.000172	0.000221	0.000134	0.000194	0.000188	0.000152	0.000177	0.000192
73.0267	-0.002365	-0.000446	-0.000914	2.4e-05	-0.001489	-0.001205	-1.2e-05	-0.000419	0.001139	-4.7e-05	0.000283	0.000222	0.000144	3.6e-05	0.000186	0.000134	2.7e-05	0.000119	0.000147	1.7e-05	0.000161	0.000143	0.0001	2.8e-05	0.000148	-0.000249	-3e-06	2.1e-05	0.000116	0.000153	9.8e-05	1.8e-05	0.00015	0.000194	0.000126	9.7e-05	0.000133	0.000154	0.0002	0.000145	0.000162	0.000189	0.000236	0.000143	0.000193	0.00017	0.000172	0.000172	0.000178
76.6853	0.002016	0.003258	-0.001862	-0.000907	-0.000579	-0.000822	0.000286	0.001063	-4e-06	2.8e-05	-2.1e-05	9e-06	0.000154	8.2e-05	5.7e-05	0.000102	0.000172	8.2e-05	0.000122	6.3e-05	0.00016	0.000194	7.9e-05	0.000167	0.000288	0.000203	7.6e-05	0.000162	-2e-05	0.000165	0.000137	0.000116	0.000115	0.000171	0.000109	0.000108	0.000173	0.000164	0.000154	0.000184	0.000179	0.000191	0.000179	0.000181	0.000164	0.000215	0.000142	0.000171	0.000198
80.5267	-0.006662	0.001765	-0.000668	0.001063	0.000491	0.000819	8.6e-05	0.000742	0.000514	5.9e-05	0.000305	-4.1e-05	8.7e-05	0.000186	0.000221	6.5e-05	0.00016	9.5e-05	0.000104	0.000219	0.000146	0.000232	0.000172	0.000155	0.000302	6.5e-05	0.000173	0.000349	0.000208	0.000122	0.000149	9.7e-05	0.000117	0.000137	0.000247	0.000101	0.000155	0.000145	0.000191	0.0002	0.000137	0.000163	0.000181	0.000167	0.000159	0.000161	0.000177	0.000152	0.000175
84.5547	-0.001948	0.001653	0.002734	0.000199	0.001555	-0.002739	0.000837	0.000836	-0.0009	0.000231	0.000501	8.4e-05	8.8e-05	3.1e-05	0.000268	0.000248	5.2e-05	0.000182	0.000162	9e-05	0.000194	8.7e-05	0.000168	0.000185	0.000151	7.1e-05	0.00019	7.8e-05	-3.9e-05	0.000101	9.6e-05	0.000129	0.000153	9.7e-05	3.2e-05	9.8e-05	0.000126	0.000177	0.00014	0.000194	0.000175	0.000213	0.000166	0.0002	0.000206	0.000167	0.000182	0.000169	0.000174
88.7813	-0.00077	0.003034	0.000717	0.000798	-0.001063	-0.00183	0.000494	-0.000826	-0.000524	-3.1e-05	0.000317	0.000458	5.1e-05	0.000404	8.6e-05	-3.6e-05	0.000104	5.7e-05	0.000184	0.000192	0.00013	0.000117	9.9e-05	0.000142	0.000219	0.000319	0.000398	4.4e-05	-0.000145	5.3e-05	0.000181	6.2e-05	5.9e-05	0.00011	0.000149	0.000128	8.9e-05	0.000186	0.00018	0.000165	0.000196	0.000139	0.00015	0.00018	0.000173	0.000129	0.000134	0.000178	0.000192
93.22	0.00375	-0.001442	-0.002007	-0.000158	0.001108	-0.000735	0.000748	-0.000277	-0.000243	0.000174	0.000351	-1.3e-05	7.3e-05	-8.4e-05	0.000102	0.00011	0.00022	6e-05	3e-06	0.000121	3.2e-05	0.000113	0.000129	8.7e-05	0.000141	2.6e-05	-0.000149	6.9e-05	0.000191	0.0001	4.5e-05	3.5e-05	0.000176	9.9e-05	0.000113	0.000249	0.000186	0.000153	0.000189	0.000161	0.000101	0.00017	0.00012	0.000199	0.00017	0.000157	0.000127	0.000125	0.000194
97.876	-0.003213	0.003037	0.003839	0.000725	0.000282	-0.000474	-0.000402	-0.000259	-0.000245	3.3e-05	0.000138	0.000305	0.00033	0.00021	0.00025	0.000181	0.000163	0.000195	8.3e-05	0.000142	5.9e-05	0.000104	0.000131	0.000274	0.000103	-2.7e-05	0.000137	0.000302	-7.1e-05	0.000149	0.000149	0.000102	0.000154	0.000141	0.00013	0.0001	0.000121	0.000169	0.000186	0.000144	0.000157	0.000131	0.000159	0.000177	0.000187	0.000211	0.00014	0.000197	0.000136
102.761	0.005725	0.00388	-0.000535	0.000857	-0.001739	-0.000917	0.001225	-0.001553	0.00016	-0.000107	-0.000203	9e-06	9.9e-05	5e-06	5.8e-05	7e-05	0.000223	-0.000104	-7.2e-05	5.8e-05	9.6e-05	8.6e-05	0.000109	0.000309	0.000133	0.000175	0.000247	0.000125	0.000338	2.3e-05	9.8e-05	7.9e-05	0.000138	4.9e-05	0.000171	0.000114	0.000171	0.000129	0.00023	0.000198	0.000136	0.000226	0.000193	0.000156	0.000223	0.000178	0.000145	0.000158	0.000177
107.891	-0.004897	0.001213	0.002046	0.003901	0.001846	-0.001157	0.001464	0.001054	-0.000315	0.000598	0.000205	0.000262	-7e-06	1.2e-05	7.4e-05	6.4e-05	2.4e-05	6.2e-05	0.000147	0.00011	0.000171	0.000151	0.000166	0.000291	1e-06	0.000258	1e-05	0.000148	0.000238	6.3e-05	7.6e-05	0.000135	0.000315	0.000111	0.000159	0.000109	0.000109	0.000125	0.000174	0.000176	0.00014	0.00016	0.000264	0.000212	0.000214	0.00018	0.000168	0.000186	0.000157
113.271	0.004022	0.000682	-0.00272	-0.00014	-0.000954	0.002135	-0.001993	-9.9e-05	0.00065	-0.000287	0.000257	1.8e-05	0.000244	0.000189	0.000163	7.3e-05	0.000128	0.000184	0.000123	3.4e-05	0.000169	5.9e-05	0.000132	0.000141	-3.3e-05	5.1e-05	-2.8e-05	0.000171	0.000145	9.4e-05	9.6e-05	-7.1e-05	0.000167	0.000155	0.000123	8.7e-05	0.000167	0.000164	0.000142	0.000192	9.6e-05	0.000131	0.000111	0.000175	0.000188	0.000171	0.00015	0.000159	0.000122
118.92	0.002578	1e-05	0.001186	-2.6e-05	-0.000859	-0.00052	-0.000157	-0.000445	-9.9e-05	0.000113	-8.1e-05	8.5e-05	0.000247	0.000113	0.000149	9.8e-05	0.000307	0.000126	2e-06	5e-05	0.000112	0.000168	0.000107	0.00022	9.7e-05	0.000322	7.1e-05	9.3e-05	-1.7e-05	0.00015	0.000227	0.000124	0.000126	0.000133	6.6e-05	0.000116	0.000209	8e-05	0.00017	0.000147	0.000132	0.00017	0.000141	0.000201	0.000184	0.000223	0.000163	0.000176	0.000163
124.847	0.003252	-0.001007	-0.000171	0.002444	0.001445	0.000522	0.001112	0.000112	5.6e-05	0.000549	-0.000189	0.000211	-5.3e-05	2e-05	0.000228	2.6e-05	8.3e-05	7.8e-05	4.3e-05	8.4e-05	0.000134	0.000148	4.1e-05	0.000171	0.000181	0.000243	0.000218	1.6e-05	9.7e-05	0.00022	-5.4e-05	9.7e-05	0.000139	0.000115	0.000131	6.1e-05	0.000149	0.000116	9.5e-05	0.000132	0.000154	0.000154	0.000159	0.000171	0.00019	0.000166	0.000167	0.000137	0.000172
131.063	-0.001658	0.001175	0.002049	-0.001762	-0.001133	0.000108	0.000245	-0.000629	0.00063	0.000735	0.000802	-3.7e-05	7e-06	9.6e-05	0.000201	5e-06	0.000251	-1.2e-05	0.000178	0.000159	0.000129	0.00011	0.000308	0.000125	0.00033	0.000163	0.000294	-0.000134	5.8e-05	0.000125	7.2e-05	-4.7e-05	2.2e-05	0.000124	0.000114	0.000192	0.000103	0.000189	0.000134	0.00019	0.000113	0.000164	0.00018	0.000152	0.000178	0.000196	0.000182	0.000129	0.00014
137.589	0.00106	-0.000728	0.001708	-0.002269	-0.000473	-0.001172	-0.000589	-5.2e-05	0.000646	0.000311	0.000108	-9.7e-05	-4.3e-05	8.6e-05	0.000106	6.8e-05	4.1e-05	0.000121	-5.5e-05	-3.5e-05	0.000114	0.000164	0.000111	2.9e-05	0.000177	0.000245	0.000218	0.00023	0.000318	-5.1e-05	0.000169	7.5e-05	0.000193	0.000159	0.000191	0.000135	9.8e-05	0.0001	0.000141	0.000119	0.000129	0.000134	0.000186	0.000178	0.000129	0.000148	0.000194	0.00014	0.000168
144.441	0.001568	0.002052	0.00066	0.003065	0.000418	-0.001077	0.000419	0.000196	9.4e-05	-0.000238	0.000463	0.00013	0.000135	0.000139	0.000227	0.00023	0.00032	4e-06	1.7e-05	0.00013	0.000133	0.000134	0.000145	0.000189	0.000128	0.000251	0.0001	-2.1e-05	7e-05	-6.8e-05	0.000218	9e-06	0.000126	8.5e-05	0.00011	0.000129	0.000135	0.000156	0.000158	0.000151	0.000166	0.000127	0.000149	0.000199	0.000115	0.000151	0.000179	0.000182	0.00013
151.627	0.001163	0.000747	0.000243	0.001873	0.001938	0.001395	-0.000331	0.000801	-0.000122	-0.00012	0.00023	8.9e-05	8.6e-05	8e-05	0.000248	9.5e-05	0.000124	0.000126	0.0001	0.00021	7.6e-05	0.000119	9.8e-05	0.000105	0.000112	2.4e-05	0.0001	0.000267	0.000183	0.000149	1.7e-05	0.000212	7.3e-05	3.9e-05	0.000132	7.1e-05	0.000112	0.000163	0.000126	0.000116	0.000167	0.000176	0.000128	9.7e-05	0.000156	0.000129	0.000164	0.00018	8.7e-05
159.168	0.001662	0.000728	-0.002856	0.001295	0.000704	-9.3e-05	0.00118	-0.000721	0.00066	-0.000172	-5.5e-05	0.000142	0.000367	4e-05	0.000101	0.0001	8.5e-05	1.6e-05	6.7e-05	0.00018	7.2e-05	9.3e-05	0.00018	8.4e-05	6.7e-05	-7.6e-05	5.8e-05	0	0.000214	4.7e-05	-1.7e-05	0.000178	-3.4e-05	0.000156	5.3e-05	0.000169	0.000141	0.00012	7.5e-05	0.000123	0.000162	0.000123	0.000147	0.000116	0.000146	0.000112	0.000149	0.00018	8.4e-05
167.084	0.002717	-0.000584	0.000543	0.000268	-0.00178	-0.00053	0.000852	-0.000982	-8e-06	0.000249	0.000247	8e-05	-4e-05	3e-05	-1.6e-05	-2e-06	7.2e-05	0.000133	9.3e-05	7.2e-05	-7e-06	7.2e-05	4.4e-05	4e-05	6.9e-05	0.000383	9.9e-05	-0.000191	3.9e-05	5e-05	4.4e-05	0.000207	0.000149	6.7e-05	0.000149	6e-05	0.000145	6.6e-05	6.4e-05	0.000142	9.8e-05	0.000117	0.00012	9.3e-05	0.000145	0.000142	0.000187	0.00019	0.000158
175.389	0.000576	0.002267	0.002213	-0.001255	-0.00086	0.001517	0.000103	-0.001	-0.000126	0.000201	0.00033	0.000347	-6.9e-05	-2.2e-05	0.000106	0.000226	0.000159	0.000324	-5.1e-05	9.5e-05	3.1e-05	8e-05	0.00013	0.000129	0.000174	0.000124	1e-06	-2.2e-05	6.9e-05	5.7e-05	0.000126	0.000155	-4.2e-05	8.1e-05	0.000103	0.000176	0.000193	0.000158	0.000201	0.000129	0.000142	0.000163	0.0002	0.000113	7.9e-05	0.000151	0.000141	0.000131	0.000122
184.107	-0.001966	-0.000597	0.000412	-0.000285	0.001704	0.00114	-4e-05	0.000664	-0.000539	-0.000174	0.000314	0.00024	-9e-06	1.2e-05	0.000117	1.2e-05	8.3e-05	2.5e-05	-2.9e-05	6.6e-05	7.6e-05	0.000132	7.9e-05	2.6e-05	0.00047	0.000401	0.000201	-8e-05	0.000116	-7.2e-05	0.000109	0.000213	8.6e-05	6.8e-05	8.9e-05	0.000111	8.2e-05	0.000113	8.2e-05	0.000146	7.3e-05	0.000153	0.000109	8.9e-05	0.000105	9.7e-05	9e-05	0.000116	0.000164
193.252	-0.004748	0.001081	-0.001637	-0.00064	0.000541	0.000299	0.001263	-0.000177	0.000454	0.000381	0.000267	-0.000179	0.000243	0.000385	0.000147	0.000127	0.000162	0.000107	0.000123	7.1e-05	7.1e-05	0.000107	0.000128	0.000193	6.6e-05	0.000164	0.000144	-0.000118	0.000122	-2.1e-05	0.000198	7.2e-05	0.000133	0.000117	9.3e-05	0.000156	0.000216	0.000132	9.1e-05	9.4e-05	9.9e-05	9.3e-05	0.000109	0.000135	0.000131	0.000142	0.000127	0.000119	0.000178
202.852	-0.002674	-0.003723	-8.8e-05	0.000938	-0.00199	-0.000579	0.001242	-0.000276	0.000259	0.000232	-0.000116	0.000108	-8.9e-05	0.000193	1e-06	-4.5e-05	0.000138	0.000104	7.2e-05	0.000128	0.000124	7e-05	6.4e-05	2.4e-05	8.8e-05	0.000102	-7.6e-05	-7.1e-05	-0.00021	8.1e-05	5.1e-05	0.000159	8.4e-05	6.3e-05	5.2e-05	0.000138	9.8e-05	0.000126	0.000107	0.000127	0.000141	0.000139	0.000157	0.000146	0.00017	0.000116	0.00014	0.000129	0.000135
212.925	-0.002549	0.000323	-0.00113	0.001566	-0.000401	-0.000832	0.00104	-0.000409	-0.000172	9.4e-05	-9.1e-05	7e-05	4.3e-05	-7.2e-05	0.000125	1e-05	7.7e-05	0.000147	8e-05	0.000194	0.000168	0.000208	5.6e-05	0.000167	0.000107	1.8e-05	-1.8e-05	3e-05	-7e-06	3.9e-05	0.000118	9.3e-05	0.000149	3.4e-05	0.000144	7.2e-05	6e-06	6.7e-05	0.000123	0.000117	6.3e-05	0.000101	0.000147	0.0001	0.000145	0.000129	0.000125	0.000132	0.000101
223.499	-0.001708	-0.001473	-0.000856	-0.001936	0.000443	0.000511	0.000108	0.000208	-0.000323	0.000252	2.2e-05	5.9e-05	-2e-06	0.00017	-9.6e-05	0.000162	0.000143	0.000174	0.000153	0.000113	0.000115	6.2e-05	-2.1e-05	0.000202	0.000327	0.000188	-0.000113	8.6e-05	7.6e-05	5.2e-05	-7e-06	0.00011	0.000158	6e-05	0.00016	3.8e-05	0.000152	0.000118	0.000148	0.000169	0.000135	0.000115	0.000126	0.00016	0.000128	0.000128	0.000132	0.000121	0.000111
234.592	-0.001321	1.5e-05	0.000968	-0.000815	0.001331	0.001237	-0.000552	7.2e-05	-0.000187	0.000343	-0.000186	0.000269	0.000167	4.7e-05	0.000209	0.000256	0.000273	0.000116	0.000225	8.9e-05	9.6e-05	9.3e-05	4.2e-05	4.6e-05	0.000249	3e-05	7e-05	-0.000183	0.000181	2.3e-05	0.000134	6.7e-05	8.3e-05	-3.2e-05	0.000129	8.3e-05	7.3e-05	0.000177	0.000115	0.000155	8.3e-05	0.000124	0.000129	0.000126	0.0001	0.000114	0.000118	0.000155	0.000133
246.237	-0.00159	-0.003571	-0.001897	-0.000395	-0.000361	0.001401	0.000697	-0.000153	-0.000226	-6e-06	-0.000236	8e-06	-6e-05	3.5e-05	4.4e-05	8.7e-05	0.000213	8e-06	0.0001	-2.2e-05	0.000158	9.9e-05	2.2e-05	0.000273	0.000151	0.000152	0.000313	0.000302	0.00024	2.7e-05	0.000122	3.7e-05	8.6e-05	0.000121	5.2e-05	0.00013	0.000107	9.7e-05	0.000144	8.8e-05	0.000141	0.000136	0.000128	7.3e-05	8.2e-05	0.000173	0.00014	0.000132	0.000114
258.455	-0.000409	-0.000209	0.002821	0.001954	0.001102	0.00093	-0.000287	0.000277	8.2e-05	-0.000564	-7.3e-05	9.8e-05	4e-06	0.000197	-3.5e-05	-6.2e-05	1e-05	0.000175	4.4e-05	0.000103	8.9e-05	8.8e-05	0.000114	-7e-05	0.000113	-2.6e-05	-0.000139	6.5e-05	-5.2e-05	7.5e-05	1.5e-05	8.4e-05	1.1e-05	5.5e-05	0.000167	4.3e-05	5.6e-05	5.7e-05	9.9e-05	0.000114	0.000127	0.000134	0.000104	0.000109	0.000126	0.000132	7.7e-05	0.00012	9.8e-05
271.277	0.003768	0.002231	0.00139	-0.001202	0.001532	-0.000555	-0.000177	0.000706	1.5e-05	5e-06	-7.8e-05	9.1e-05	7.6e-05	6.4e-05	4.9e-05	5.2e-05	5.9e-05	-3.9e-05	0.000151	6.5e-05	0.000129	6.2e-05	0.000123	-9.4e-05	-2.2e-05	4.4e-05	-0.000165	9.6e-05	-0.000122	-7.8e-05	0.000236	6e-06	8.3e-05	0.000133	8.6e-05	0.000169	4.2e-05	0.000126	9.7e-05	0.000141	0.000102	0.000115	9.4e-05	0.000124	0.000116	0.000132	0.000117	0.000117	0.000154
284.733	0.001258	0.001814	0.000824	0.003601	0.002139	0.000359	8.4e-05	-9.7e-05	-6.5e-05	8.4e-05	0.000139	-1.9e-05	-3.7e-05	8.5e-05	7.7e-05	1e-05	2.1e-05	9.7e-05	7.4e-05	7e-05	4e-05	6.4e-05	0.000221	8.8e-05	0.000198	3e-05	0.000119	0.000121	5.4e-05	1.3e-05	0.000145	7e-06	0.000103	8e-05	0.000167	0.000169	9.5e-05	0.000109	0.000105	0.000111	0.000126	0.000118	0.000117	0.000123	0.000143	0.000147	0.000142	0.000116	0.000127
298.855	0.002275	-0.001334	0.000784	0.004136	0.000861	-0.000512	-0.000351	5.2e-05	0.000399	-0.000228	6.7e-05	0.000339	4.3e-05	-3.1e-05	9.3e-05	0.000123	0.000124	6.2e-05	4e-06	6.9e-05	2.6e-05	6.9e-05	8e-05	0.000113	7.7e-05	0.000181	0.000343	0.000115	8.6e-05	6.7e-05	9.7e-05	3.8e-05	-4.2e-05	4.8e-05	0.000168	0.00012	0.000119	0.000132	0.000131	8.5e-05	0.000102	0.000137	5.4e-05	0.000143	0.000113	0.000121	0.000166	9.5e-05	0.000119
313.671	-0.003699	0.0014	-0.001104	0.001599	0.000514	-0.001003	0.00058	-0.000158	0.0003	0.00026	4.9e-05	7.7e-05	0.000183	6.5e-05	0.00014	-3.7e-05	-1.4e-05	9.9e-05	4.3e-05	0.000124	7.7e-05	7.4e-05	0.000162	0.000352	0.000185	-1.1e-05	0.000197	0.000306	0.000298	4.1e-05	-3.7e-05	6.2e-05	2.1e-05	0.000158	0.000178	7.4e-05	0.000117	9.2e-05	3.9e-05	0.000104	0.000133	0.000147	8.6e-05	0.000116	0.000103	0.000162	0.000158	0.000111	0.000159
329.22	-0.001388	0.001453	0.00084	0.001756	-0.000853	0.000923	-0.000996	-0.000113	0.000386	0.00013	-0.000205	9.4e-05	0.000346	4e-05	6e-06	0.000181	7.6e-05	-0.000123	2.1e-05	0.000125	9.2e-05	6.6e-05	0.000121	0.000125	0.000121	0.000123	4.6e-05	7.8e-05	2.8e-05	1.1e-05	8.5e-05	0.000106	0.000153	8.8e-05	6.7e-05	-1.1e-05	0.000141	0.000114	8.9e-05	8.2e-05	7.6e-05	0.000119	0.000136	6e-05	0.000181	0.000111	0.000151	0.000155	0.000123
345.539	0.000163	0.000218	-0.00194	0.000172	0.000419	-0.000791	0.000384	0.000562	0.000205	-2.1e-05	1.5e-05	7.7e-05	0.000138	5.4e-05	2.5e-05	0.0002	-0.000147	6.5e-05	8.8e-05	7.5e-05	0.000137	8.9e-05	0.000156	0.000156	-2.3e-05	0.000152	9e-05	-4.7e-05	-0.0001	0.000265	1e-05	9e-06	0.000146	8.7e-05	6.9e-05	0.000103	8.3e-05	0.000128	0.000146	0.000151	6e-05	5e-05	0.000123	0.000147	6.5e-05	8.3e-05	0.000124	0.000148	9.2e-05
362.663	0.002685	-1.5e-05	-0.002592	-0.001609	0.000467	0.000607	0.001333	0.001181	-9.4e-05	0.000523	2.6e-05	-0.000138	0.000122	0.000195	8.6e-05	5.6e-05	9.8e-05	-0.00019	7.5e-05	7.5e-05	0.000113	0.000102	0.000109	0.00022	0.000131	0.000181	-0.000106	0.000213	-0.000172	6e-05	9.3e-05	7e-05	0.000113	6.5e-05	6e-05	8e-05	8.6e-05	7.6e-05	8.7e-05	0.000127	0.000103	0.000107	0.000116	9.7e-05	0.000124	0.000153	0.00012	0.000153	0.000106
380.632	-0.000784	0.000936	-0.003602	0.000643	8.8e-05	0.000902	-0.000743	-0.00031	-0.00078	-0.000288	-2.4e-05	0.000123	-0.000201	6.7e-05	-4.7e-05	0.000118	-4.9e-05	3e-05	4.8e-05	2.1e-05	4e-05	4.1e-05	7e-05	9e-05	0.000109	0.000299	6.1e-05	5.7e-05	0.000135	6.8e-05	-2e-06	9.6e-05	6e-05	3.4e-05	0.000103	8.6e-05	9.1e-05	8.6e-05	9.5e-05	0.000129	6.9e-05	9.3e-05	9.2e-05	0.000138	0.000106	7.8e-05	0.000158	0.000105	4.2e-05
399.495	0.001888	-0.002326	-0.00168	0.001175	0.000273	0.001428	-0.0001	5.5e-05	-9.9e-05	-0.000136	2.5e-05	-0.000156	0.000273	0.000187	8.9e-05	-0.000143	7.2e-05	9.9e-05	-7.5e-05	-3.7e-05	7.5e-05	-1.6e-05	-2.1e-05	6.1e-05	0.000105	-0.000165	-5.8e-05	2.2e-05	0.000118	-8.6e-05	3e-06	9.6e-05	5.2e-05	0.000109	0.00012	5.5e-05	5.5e-05	0.000122	6.6e-05	8.7e-05	7.8e-05	0.000128	0.00011	4.3e-05	0.000126	7.1e-05	0.000104	0.000144	8.9e-05
419.284	0.000319	-0.000678	-0.000134	-0.002036	-0.000503	0.002838	0.000158	0.000216	-0.000262	6.7e-05	-0.000197	0.000244	6.4e-05	7.5e-05	0.00012	0.000283	9.1e-05	0.000183	9.9e-05	3.2e-05	-4e-06	9.4e-05	0.000112	0.000169	6e-05	3.1e-05	-5.8e-05	0.000226	-0.000238	0.000155	0.000115	6e-05	7.7e-05	0.000114	8.1e-05	0.000144	8e-05	0.000129	5.8e-05	0.000111	0.000143	7.5e-05	0.00015	9.2e-05	0.000113	8.1e-05	0.000112	5.4e-05	9.6e-05
440.052	-0.001579	-0.001192	-0.004339	0.002535	-0.000165	0.000727	0.000578	0.00097	-0.000317	0.000417	0.000186	0.000151	-0.000189	-1.1e-05	-2e-06	-8.5e-05	7.7e-05	0.00018	6.6e-05	0.00011	5.3e-05	2.4e-05	4.2e-05	0.000118	8.5e-05	8.2e-05	0.000275	0.000261	-7.3e-05	7.1e-05	-2.9e-05	0.000118	0.00015	7.8e-05	7.4e-05	7.5e-05	0.000114	-1e-05	5.4e-05	0.000124	2.7e-05	7.5e-05	6.3e-05	0.000132	8.6e-05	8.7e-05	7.8e-05	8.1e-05	0.000127
461.845	-0.00051	-0.001261	0.000653	0.000713	-0.002676	-0.00137	0.000795	0.000936	0.000717	-0.000361	8e-05	-0.000194	0.000101	-1e-05	8.8e-05	0.000114	-2.1e-05	-4e-05	-8.5e-05	9.5e-05	0.00012	1.2e-05	7.9e-05	0.000113	3.2e-05	-7.3e-05	-0.000119	9.1e-05	-0.000158	4e-05	0.000125	0.000141	5.1e-05	3e-05	0.000167	0.000117	5.2e-05	6e-05	9.7e-05	0.000114	0.00011	8.9e-05	0.000101	7.5e-05	0.000105	5.8e-05	0.000108	8.6e-05	0.000106
484.721	-0.002753	0.000514	0.000299	-0.001404	0.000345	-0.000606	0.000656	0.000258	0.000217	0.000191	0.000457	0.000213	5.8e-05	4.4e-05	0.000176	0.000161	0.000219	0.000125	8.3e-05	2.3e-05	0.000118	2.6e-05	7.1e-05	7e-06	-1.6e-05	3.8e-05	-6e-06	-5e-06	0.000168	3.4e-05	-6.4e-05	3.2e-05	0.000111	6.8e-05	7.3e-05	0.000123	3.1e-05	-5e-06	0.000134	3.3e-05	8.2e-05	7.2e-05	0.00015	7.7e-05	0.000131	8.5e-05	0.000134	0.000126	8.1e-05
508.723	-0.001533	0.001605	-0.000183	0.000609	-0.002722	0.001271	1.5e-05	-0.00077	0.000207	0.000714	0.000381	4.5e-05	9.3e-05	-3.5e-05	0.000139	0.000174	5.2e-05	9.1e-05	2.7e-05	-8e-05	8.8e-05	3.8e-05	0.000104	0.000162	0.000162	0.000172	0.000181	0.000277	2.8e-05	-2.4e-05	8.8e-05	2.3e-05	6.2e-05	9.8e-05	8.9e-05	2.2e-05	0.00015	0.00015	0.00011	9.6e-05	6.6e-05	0.000124	0.000147	0.000176	8.7e-05	0.000111	0.000129	4.6e-05	7.3e-05
533.912	0.002174	0.000875	0.00054	0.001855	0.000809	-0.00033	-0.001128	0.000958	-0.000452	0.000315	-2.7e-05	0.000144	0.000146	7.7e-05	-6e-06	0.000153	4.1e-05	0.000193	-4.8e-05	3.3e-05	1.6e-05	4.2e-05	6.1e-05	5.1e-05	0.000159	8.5e-05	5.5e-05	-4.1e-05	3e-05	0.000165	1.8e-05	5.3e-05	3.7e-05	6.6e-05	-3e-06	4.9e-05	5.1e-05	0.000111	7.2e-05	8e-05	0.000122	8.8e-05	9.4e-05	0.000108	8e-05	0.000126	9.9e-05	0.000101	0.0001
560.341	0.003882	-0.002177	-0.002002	0.00053	0.00016	-0.00156	-0.00048	0.000396	-0.000192	0.000171	-0.0003	-2.3e-05	8.6e-05	0.00011	-1e-06	-3.3e-05	-5.6e-05	4.1e-05	1.4e-05	-2.8e-05	4.1e-05	4.7e-05	0.000125	0.000105	2.9e-05	2.1e-05	5.5e-05	0.00016	9.5e-05	0.000166	3e-05	3e-06	0.000245	-6.4e-05	0.000172	0.000119	6.9e-05	5.8e-05	3.7e-05	8.3e-05	9.1e-05	0.000112	3.3e-05	8.5e-05	9.6e-05	0.000102	8.4e-05	7.9e-05	7.7e-05
588.079	-0.002452	-8.8e-05	-0.001163	-0.002004	0.002136	9.5e-05	-0.001805	2.4e-05	-6.9e-05	-0.000106	-0.00019	-0.000187	5.6e-05	-1.6e-05	-7.6e-05	-6.4e-05	-3.1e-05	4.3e-05	7.8e-05	0.000123	7e-06	5.8e-05	1.5e-05	-3e-06	0.000123	7.3e-05	0.000307	-2.6e-05	0.000137	7.4e-05	2.1e-05	3e-06	4.5e-05	4.2e-05	0.000188	5e-05	0.000118	7.3e-05	9.8e-05	5.1e-05	7.8e-05	8.4e-05	9.1e-05	8.8e-05	7e-05	9.1e-05	0.000115	7.1e-05	8.7e-05
617.189	-0.003641	-0.004614	0.000205	-0.001546	0.001514	0.001472	0.000716	0.001107	-0.000142	0.000106	7.5e-05	0.00014	6.8e-05	3.2e-05	2e-05	5.4e-05	0.000138	-6.2e-05	1.1e-05	0.000137	-6.2e-05	0.000147	7.2e-05	3e-06	6.5e-05	0.000167	0.000151	-2.7e-05	0.000141	0.000258	-8e-06	-5.4e-05	2.9e-05	8.3e-05	0.000132	2.6e-05	9.3e-05	0.00014	7.1e-05	8.4e-05	8.8e-05	0.000113	8e-05	0.000128	7.4e-05	0.000109	5.5e-05	0.000116	0.000146
647.74	-0.002014	0.002021	-0.001542	0.001721	-0.000725	0.001141	0.000248	-0.00086	4.7e-05	3.4e-05	-8.1e-05	-6.9e-05	0.000138	-0.000282	0.000274	-8.5e-05	0.000268	8e-05	8.9e-05	-1e-05	2.6e-05	8.7e-05	5.1e-05	0.00018	-0.000104	-0.000119	0.000206	0.000194	-6.3e-05	5.3e-05	-3.2e-05	3.5e-05	-9e-06	2.2e-05	-1.3e-05	5.1e-05	3.2e-05	7.9e-05	2.3e-05	0.000136	0.000113	9e-05	5.7e-05	0.000116	9.1e-05	0.000138	8.4e-05	9e-05	6.7e-05
679.797	1e-06	-0.00036	0.000435	-5.4e-05	0.001477	0.001713	-3e-06	0.00026	-0.000276	-0.00042	-4.4e-05	1.5e-05	-0.000174	0.000148	-0.000124	-6e-06	-9.3e-05	0.00011	6.3e-05	7.1e-05	5.7e-05	0.000173	4e-06	0.000156	6.3e-05	0.000277	0.000236	-5.4e-05	0.000108	0.000153	9.9e-05	5.8e-05	5.8e-05	0	3.5e-05	6.9e-05	3e-05	0.0001	6.5e-05	9.7e-05	8.7e-05	8.4e-05	0.000115	5.7e-05	8.8e-05	7.1e-05	0.00011	0.000105	6.2e-05
713.439	-0.004178	0.001358	0.003341	0.003776	-0.001694	0.001034	0.000315	-0.000511	1.7e-05	-0.000219	2.6e-05	3.9e-05	0.000217	3.6e-05	5.6e-05	9.2e-05	0.000104	6.2e-05	2.2e-05	6.9e-05	6e-06	7.9e-05	0.000131	5e-05	0.000192	0.000189	-5.2e-05	0.000132	-1.2e-05	5.3e-05	5e-05	1.3e-05	2.8e-05	7.2e-05	-3.2e-05	6.3e-05	6.7e-05	5.7e-05	9.6e-05	0.000145	0.000106	0.000108	6.8e-05	8.4e-05	0.000141	9.6e-05	4.1e-05	6.3e-05	0.000121
748.739	-0.00334	0.000283	-0.002023	-0.000909	-0.000609	-0.00114	0.001263	0.000375	-0.000691	-0.00014	-6.3e-05	0.000302	3.2e-05	0.000149	2.3e-05	0.000138	-1.4e-05	4.6e-05	1e-05	6.6e-05	8.8e-05	2.3e-05	9.6e-05	7.9e-05	0.000277	3.5e-05	0.000149	0.00034	0.000104	-1.6e-05	2e-05	-1.6e-05	5e-05	-5e-05	0.000143	8.5e-05	2.4e-05	5.2e-05	9.1e-05	8.1e-05	6.3e-05	9.5e-05	9.4e-05	9.4e-05	4.7e-05	0.000162	9.2e-05	0.000113	8.5e-05
785.791	-0.000185	-0.001041	0.001782	0.000469	0.001408	0.000902	-0.000231	0.001367	1.7e-05	4.1e-05	0.000268	-5.9e-05	3.9e-05	-2.6e-05	-2.3e-05	-4.8e-05	2.6e-05	1.2e-05	-4.5e-05	6.6e-05	0.00014	3.3e-05	6.8e-05	6e-05	-8.7e-05	0.000269	1.6e-05	-0.000311	-3e-05	-8.8e-05	7.8e-05	3.4e-05	7.5e-05	5.7e-05	4.8e-05	1e-05	4.5e-05	5.3e-05	9.1e-05	5.2e-05	0.000159	8.7e-05	6.2e-05	6.8e-05	9.2e-05	6.8e-05	7e-05	7.9e-05	8.3e-05
824.671	-0.00296	0.00085	0.001105	-0.001911	0.001911	0.000686	-0.000402	0.000386	0.00043	0.000169	0.000246	8.7e-05	5.7e-05	0.000133	0.000118	0.000262	4.5e-05	1e-06	8e-05	2e-05	7.4e-05	3.4e-05	9.8e-05	-1.4e-05	-6.3e-05	-0.00016	0.000318	-2.7e-05	-0.000214	6e-05	-2e-06	0.000149	9.8e-05	1.3e-05	5.5e-05	7.2e-05	6.7e-05	0.000106	9.5e-05	7.5e-05	5.7e-05	7.2e-05	5.3e-05	7.2e-05	5.7e-05	0.0001	6.4e-05	6.5e-05	4.4e-05
865.471	-0.002251	0.00071	0.002138	-0.001348	0.000673	0.000244	-0.000386	0.000122	0.000189	-6.3e-05	0.000263	0.000363	-5.6e-05	-8e-06	8.7e-05	-2e-06	3.8e-05	8.2e-05	6.5e-05	-4.2e-05	0.000135	5.5e-05	0.000116	3.9e-05	0.0002	0.00049	-0.000143	-0.000122	0.000273	2.9e-05	1.8e-05	0.000144	8e-06	4.7e-05	9.8e-05	5.3e-05	-1.1e-05	8.5e-05	8.7e-05	8.1e-05	9.1e-05	4.8e-05	7.9e-05	9.7e-05	6.4e-05	4.4e-05	0.000104	5.5e-05	5.7e-05
908.287	0.000438	0.005375	-0.001303	0.000592	0.000746	-0.000276	-0.000203	0.000201	0.000103	-0.000165	0.00053	0.000221	5.4e-05	0.000102	0.00019	-3e-05	-8e-06	9.1e-05	-4.2e-05	2.3e-05	8.2e-05	8.4e-05	6.4e-05	0.000148	2.5e-05	4.8e-05	0.000252	-0.00015	-6.7e-05	9.6e-05	4.9e-05	0.000101	0.000129	-7.6e-05	0.000101	0.000136	9.9e-05	-5e-06	4e-06	7.7e-05	5.1e-05	9.7e-05	8.3e-05	3.8e-05	0.000121	4.5e-05	5.1e-05	8.2e-05	7.3e-05
953.22	-0.000442	-0.003819	-0.000992	0.001942	0.00061	0.000862	-0.000504	-0.000946	-0.000238	-0.00025	0.000541	0.000227	0.000178	5e-05	-0.000145	6.4e-05	0.000146	0.000181	0.000124	8.7e-05	-2e-05	8.5e-05	4.1e-05	0.000157	4.9e-05	-4.4e-05	0.000125	0.000169	-9.1e-05	-9.9e-05	0.000126	-1.4e-05	6.1e-05	2.3e-05	0.000108	4e-05	7.6e-05	3.2e-05	8.1e-05	5.2e-05	3.3e-05	8.8e-05	7.1e-05	0.000101	4.7e-05	7.8e-05	9.6e-05	8.9e-05	9.3e-05
1000.37	-0.005982	0.000183	-0.001736	0.001882	0.001262	-5.2e-05	0.000241	0.000251	-0.000194	0.000185	-0.000235	-8.4e-05	-0.000111	3.9e-05	3.3e-05	-2.6e-05	2.7e-05	-0.000192	-2.2e-05	-9.2e-05	3.2e-05	5.8e-05	4.7e-05	5.7e-05	9.9e-05	3.9e-05	-9e-06	-0.000102	5.2e-05	0.000223	-4.6e-05	0.000172	8.3e-05	1.6e-05	5.4e-05	-5e-06	3.9e-05	8.1e-05	9.6e-05	0.000164	4.8e-05	5.9e-05	8e-05	8e-05	8.9e-05	0.000162	6.3e-05	3.2e-05	9.3e-05
1049.84	0.001474	0.001154	-0.001867	-0.001502	0.000427	0.001581	0.000193	0.000598	-2.5e-05	-5e-05	-0.000196	-0.000213	-0.000155	0.000102	-5.3e-05	8.4e-05	0.000138	1.6e-05	-1.3e-05	2.7e-05	0.000165	1.9e-05	-9e-06	-0.000131	0.000138	-0.000163	0.000121	-6.1e-05	0.000354	0.000172	-7.3e-05	0.000104	9.5e-05	3e-06	-2.5e-05	2.4e-05	2e-05	6.5e-05	4.1e-05	3.8e-05	9e-06	6e-05	0.000105	8e-05	0.000145	7.1e-05	4.8e-05	9.4e-05	0.000135
1101.79	-0.001805	-0.0016	-0.001474	0.004962	0.000475	0.000952	-0.0006	-0.000316	0.000331	-0.000514	-0.000307	-3.8e-05	-7.1e-05	-4.2e-05	6e-06	0.000129	0.000129	5e-05	-1.8e-05	5.3e-05	1e-06	7e-05	3e-05	-0.00012	0.000217	-0.000162	-8.4e-05	-0.000236	8.6e-05	-0.000161	0.000105	-2.7e-05	7.9e-05	4.8e-05	5.3e-05	6.3e-05	8.1e-05	5.7e-05	6e-05	5.3e-05	9e-05	6.7e-05	9.3e-05	2.8e-05	3e-05	0.000105	8.9e-05	6.2e-05	5.6e-05
1156.28	0.002602	-0.003542	0.001426	-0.001504	-0.001813	0.001238	0.00174	0.000227	3.6e-05	0.00031	6.3e-05	3e-06	-0.000341	9.8e-05	-5.9e-05	0.000197	-0.000147	-3.9e-05	-5.8e-05	1.4e-05	1.1e-05	6.8e-05	0.000173	2.8e-05	-6e-06	0.000393	-8.8e-05	7.7e-05	-5e-06	-0.000121	-0.000186	-3e-05	4.2e-05	-1.7e-05	2.2e-05	9e-05	2.7e-05	3.1e-05	0.000101	0.000114	0.00011	1.9e-05	5.5e-05	0.000103	8.9e-05	6.3e-05	8.3e-05	9.7e-05	7.7e-05
1213.47	-0.000687	0.000552	-0.000836	0.00086	-0.000548	0.000523	0.001175	-0.000837	-0.00032	-0.000286	0.000169	0.000192	-9.4e-05	4.9e-05	0.000173	7.6e-05	5.9e-05	6.7e-05	-2.8e-05	-3.9e-05	4.8e-05	8.3e-05	7.7e-05	0.000139	0.000146	0.000156	0.000107	8.5e-05	8.3e-05	9.8e-05	0.000155	-3.8e-05	5.3e-05	7.2e-05	-1e-06	2.6e-05	3.3e-05	4.9e-05	4.7e-05	2.5e-05	0.0001	8.6e-05	7.6e-05	5.5e-05	6.3e-05	0.000107	8.7e-05	4.9e-05	0.000108
1273.48	-0.006763	-0.001793	0.00543	0.000406	0.000355	-0.000292	0.000716	-0.000652	0.000459	0.000165	-3.2e-05	-0.000119	0.000121	3.8e-05	-3.3e-05	1.7e-05	-4.9e-05	0.000168	0.000202	1.7e-05	0.000112	3.7e-05	1.7e-05	9.4e-05	-2.5e-05	0.000266	0.000105	-6e-05	-1.9e-05	5.2e-05	0.000111	-9.7e-05	6.9e-05	0.000108	2e-05	9.4e-05	7.8e-05	4.1e-05	8.1e-05	9.5e-05	2.5e-05	4e-05	8.3e-05	8.2e-05	9.7e-05	4.1e-05	6.8e-05	5.3e-05	4.5e-05
1336.46	0.001843	-0.000877	-0.003736	-2.2e-05	0.001913	0.000573	0.000925	8.3e-05	-0.000266	-2.1e-05	-7e-06	0.000122	6.8e-05	0.00012	6e-05	9.5e-05	-7.7e-05	-3.1e-05	-1.8e-05	1.5e-05	5.5e-05	1.5e-05	9.4e-05	9.5e-05	-3.8e-05	0.000358	-2.7e-05	3.1e-05	0.000202	-1.6e-05	6.5e-05	9e-06	9.6e-05	1.8e-05	-2.8e-05	-1e-05	5.2e-05	6e-05	3e-06	0.000117	0.000107	9.3e-05	5.1e-05	7e-05	4.5e-05	7.9e-05	5.6e-05	3.9e-05	0.000109
1402.53	0.000786	-0.001566	-0.001903	0.001419	0.000355	0.000528	-0.000295	0.001731	-0.000684	-0.000152	-0.000216	-1e-05	-7.7e-05	-5e-06	3e-05	-8e-05	8e-06	-6.5e-05	0.000202	-1.9e-05	1e-06	1e-05	6.4e-05	4.4e-05	1.7e-05	-6.8e-05	-0.000242	7.3e-05	-0.000117	0.000147	-5.1e-05	5.9e-05	0.000158	5.5e-05	3.6e-05	0.0001	9.7e-05	9e-05	4.2e-05	2.4e-05	2.8e-05	3.4e-05	7.4e-05	0.000108	1.9e-05	8.2e-05	5.4e-05	5.6e-05	5.6e-05
1471.87	0.002461	0.002228	0.001622	0.002915	0.000429	-0.000306	0.000517	0.000435	0.000704	-0.000231	-0.00039	-0.000221	1e-06	-0.0001	-1e-05	9.7e-05	-2.4e-05	0	-9e-06	3.9e-05	5.5e-05	0.000127	2.4e-05	-1.7e-05	0.000124	0.000106	0.000337	-1e-06	0.000195	-0.000159	-6.4e-05	3.7e-05	-6.6e-05	5.5e-05	8.7e-05	-4e-05	5.7e-05	0.000105	0.000133	6.7e-05	5.3e-05	6.1e-05	8.1e-05	3.8e-05	5.4e-05	5.5e-05	5.8e-05	6.9e-05	0.000119
1544.7	0.000906	-0.000316	0.000764	0.000287	0.001905	-0.00102	-3.2e-05	-0.00012	0.000306	-0.000621	0.000108	0.000268	-9.5e-05	0.000156	2.9e-05	0.000168	7e-06	-8.5e-05	-1.7e-05	-1.9e-05	3.2e-05	3e-05	-8e-06	0.000156	-2.2e-05	9.5e-05	0.000146	-0.00012	0.000342	0.000224	5.5e-05	4.3e-05	-1.8e-05	9.6e-05	0.000106	-3e-06	8.4e-05	4.1e-05	6.6e-05	7.3e-05	0.000111	3.3e-05	6.9e-05	0.000129	0.000112	0.000117	3.6e-05	7.9e-05	0.000109
1621.08	0.000984	-0.003242	0.002062	0.00215	0.000702	-0.001783	-0.000134	3.4e-05	-0.000336	0.000369	5.6e-05	-1.1e-05	-2.8e-05	-2.3e-05	0.000124	-0.000136	-9.5e-05	0.000104	-0.000147	8.4e-05	1.4e-05	-9e-06	-3.3e-05	7.2e-05	-0.000143	-1.6e-05	-0.000125	0.000162	-6.9e-05	-2.6e-05	7.7e-05	3.7e-05	3.6e-05	7e-05	6.1e-05	4.2e-05	3.4e-05	9.4e-05	4.8e-05	6.7e-05	7.5e-05	5.9e-05	8.5e-05	0.000103	7.6e-05	6e-06	9.5e-05	7.2e-05	6.9e-05
1701.21	0.001837	0.000788	0.000724	0.002795	0.000105	0.000155	-0.000914	0.000452	-0.000128	-0.000171	-7e-05	-5e-06	-2.1e-05	6e-06	-8.8e-05	0.000132	9e-06	-5e-06	-3.9e-05	-1.9e-05	3.6e-05	-2.4e-05	3.4e-05	1.7e-05	6.9e-05	0.000154	-0.000221	5.8e-05	0.000149	6.7e-05	-2.9e-05	-7.8e-05	5.2e-05	4.5e-05	-3e-06	4.5e-05	5.9e-05	-7e-06	2.2e-05	8.6e-05	4.3e-05	9.2e-05	5.6e-05	5.5e-05	6.2e-05	7.5e-05	2.4e-05	7.9e-05	0.000135
1785.31	-0.001467	0.002939	-0.001221	-8.9e-05	-0.001144	-0.001621	0.001029	0.000329	0.000461	0.000148	-0.000472	-8.8e-05	3e-05	0.000183	0.000105	8.4e-05	0.000139	0.000109	-0.000141	-9.6e-05	6.5e-05	5.8e-05	3e-06	1.6e-05	9.5e-05	0.000286	5.4e-05	-8.6e-05	3.9e-05	0.000109	0.000205	1.1e-05	0.000118	6e-06	9.5e-05	1.2e-05	3.2e-05	1.3e-05	6e-06	4.9e-05	9.6e-05	7.4e-05	4.6e-05	1.4e-05	9.2e-05	6.5e-05	3.6e-05	1.2e-05	0.000102
1873.57	-0.000216	-0.000239	-0.001804	-0.003337	0.000277	-0.001216	0.00042	0.000576	-0.000278	-0.0001	0.000257	0.000147	3e-06	-4.1e-05	0.000159	-1.8e-05	4.5e-05	7.4e-05	1.3e-05	-1.6e-05	3.5e-05	6.3e-05	1e-05	4.8e-05	-5.7e-05	-9.2e-05	-6.4e-05	-5.1e-05	-5.3e-05	-0.000138	0.000115	0.000168	9e-05	8.6e-05	8.5e-05	5.3e-05	3.9e-05	0.000102	3.5e-05	4.3e-05	-5e-06	6.8e-05	8.3e-05	4.7e-05	3.2e-05	6.9e-05	3.9e-05	3.6e-05	6.2e-05
1966.26	0.001432	-0.000944	0.002717	0.000563	0.000292	-0.000161	0.001135	0.000797	0.000127	7.7e-05	-0.000117	-0.000305	-7.9e-05	3.7e-05	0.000175	7.3e-05	1.2e-05	-3.8e-05	4.5e-05	-2.6e-05	3.5e-05	2.1e-05	-3e-05	-4e-06	-4e-05	-4.2e-05	-2.1e-05	-2e-05	0.000138	0.00012	8e-06	2.3e-05	9e-05	8.3e-05	0.000109	7e-06	7.7e-05	5.9e-05	9e-06	3e-05	6.5e-05	5.3e-05	6.4e-05	6.3e-05	4.3e-05	5.5e-05	4.1e-05	8.2e-05	9.7e-05
2063.48	-0.003757	-0.000598	-0.002267	0.003835	0.000362	-0.001856	-0.000287	-9e-05	5e-05	0.000263	-0.000344	-0.000127	0.000113	-0.0001	-1e-06	9.2e-05	-0.000182	0.000148	2.7e-05	5.2e-05	9.5e-05	2.5e-05	-1.2e-05	4.1e-05	2.2e-05	-2.6e-05	-2.1e-05	-5.3e-05	-5.9e-05	-2.9e-05	8.6e-05	-6.4e-05	-3.6e-05	3.6e-05	-2.9e-05	0.000121	6.4e-05	9.1e-05	7.4e-05	8.5e-05	5.8e-05	2.5e-05	6e-05	5.6e-05	4.3e-05	4.1e-05	5.7e-05	5.2e-05	4.2e-05
2165.48	-0.000971	0.003035	0.002509	-0.000392	0.000987	-0.001707	-0.000323	-0.000296	0.000619	-6.2e-05	0.000153	0.000117	6e-06	9.8e-05	-5.1e-05	5.3e-05	0.000142	-7.3e-05	0.000129	4e-06	0.00011	-3.6e-05	3.1e-05	9.3e-05	6.8e-05	8.9e-05	9.4e-05	7.7e-05	2.5e-05	0.00021	3.9e-05	6.8e-05	1.8e-05	6.5e-05	-7e-06	3.5e-05	0.000113	6.2e-05	7.5e-05	7.1e-05	9.5e-05	8.7e-05	5.8e-05	5.3e-05	-2.6e-05	6e-06	2.4e-05	3.1e-05	4e-05
2272.51	-0.00255	0.002349	-0.001817	0.001128	-0.000888	0.00049	-0.000755	0.000551	-0.000375	-0.000141	-2.5e-05	0.000215	-0.00017	0.000175	-8.1e-05	3.2e-05	0.000184	5.3e-05	-2e-05	5.4e-05	-4.4e-05	6.4e-05	-3e-05	2.4e-05	2.9e-05	-0.000237	3.3e-05	0.000194	6.5e-05	0.000116	0.000223	-9e-05	8.7e-05	8.8e-05	-1e-06	5.7e-05	9.8e-05	4.8e-05	5.4e-05	7.7e-05	8.4e-05	7.6e-05	2.7e-05	8.9e-05	5.6e-05	4.2e-05	8.2e-05	2.7e-05	4.5e-05
2384.89	0.006702	0.001119	0.000301	0.000163	0.001946	0.000197	0.00099	0.001287	5.9e-05	0.00015	0.000337	-5.8e-05	-2.7e-05	6.8e-05	4.1e-05	3.9e-05	0.000248	5.7e-05	0.00011	-3.7e-05	-6.9e-05	-4.9e-05	3.2e-05	6.2e-05	0.000126	5.1e-05	0.00014	0.000127	5.9e-05	0.000191	-5.2e-05	-1.4e-05	6.9e-05	0.000107	-4e-06	-1.5e-05	0.000162	3.8e-05	7.9e-05	6.6e-05	5.5e-05	3.3e-05	4.4e-05	3.9e-05	5e-05	2.5e-05	3.5e-05	6.1e-05	8.9e-05
2502.79	-0.00202	0.001646	0.000122	-0.000263	-0.002367	0.000931	-0.000966	-9.9e-05	0.000461	0.000346	7.1e-05	-0.000126	0.000115	9.7e-05	0.000116	-5.6e-05	2.3e-05	5e-06	-5.7e-05	-3.1e-05	1.8e-05	1e-06	9.7e-05	5e-05	3.5e-05	4.8e-05	-0.000114	-2e-05	-6e-06	0.000147	-0.000145	-0.000132	2.5e-05	-6e-05	1e-05	7e-05	6.2e-05	-1.9e-05	7.9e-05	5e-06	7e-05	7.8e-05	3.4e-05	4.4e-05	2.5e-05	-1e-06	3.2e-05	5.6e-05	4e-05
2626.5	-0.002556	-0.005484	-0.000759	0.000885	-0.000178	6.1e-05	-0.001299	6.1e-05	-0.000197	-0.000179	-0.000151	1.2e-05	-9.6e-05	-5.1e-05	0.000113	3.9e-05	8.6e-05	5.8e-05	-1e-06	-2e-05	4.9e-05	4.3e-05	-3e-06	-0.000112	0.000245	-0.000112	-0.000105	-0.000273	3.7e-05	-0.000104	-3.4e-05	2.7e-05	4.4e-05	4.2e-05	5.4e-05	3.5e-05	1.6e-05	9.2e-05	4e-05	6.8e-05	-8e-06	2.8e-05	9e-05	2.6e-05	0.000104	6.4e-05	7.4e-05	9.2e-05	1.6e-05
2756.37	0.00194	-0.00041	0.001402	0.000882	-0.002114	-0.00096	2e-06	0.00023	0.00037	0.0001	0.000379	-9.7e-05	0.000336	0.000141	-5.2e-05	1.5e-05	-5.6e-05	0.000158	0.000123	-7e-05	-4.7e-05	0.000103	6.8e-05	-1e-05	0.000193	0.000148	0.000101	1e-05	-6.9e-05	0.000204	0.000144	1.4e-05	0.000167	6.5e-05	9.5e-05	0.000124	5.7e-05	8.5e-05	6e-05	6.2e-05	5.6e-05	9.4e-05	2.8e-05	3.1e-05	8.5e-05	6.8e-05	1.2e-05	0.000104	5.9e-05
2892.63	0.002488	0.003996	-0.001062	0.000165	-0.001673	-0.000472	-2e-06	-0.000346	-0.000116	0.000223	0.000256	-0.000104	6.6e-05	-0.000127	-3.8e-05	7.7e-05	-2.1e-05	1.7e-05	-7e-06	-0.000101	-2.2e-05	6e-06	0	4.2e-05	9.1e-05	-7e-05	0.000111	-1.1e-05	0.000159	1e-05	-1.1e-05	0.000123	2.2e-05	8.7e-05	7.9e-05	0.000104	8.3e-05	0.000134	8.3e-05	6e-06	5.8e-05	6.3e-05	4.4e-05	6.3e-05	6.4e-05	3.2e-05	0.000107	3.8e-05	3.6e-05
3035.6	-0.000615	-0.003803	0.00097	0.000864	-0.000804	-0.00114	-0.000467	0.000976	-5.3e-05	4.8e-05	-4.2e-05	9e-06	7.4e-05	-9.4e-05	1.1e-05	7e-05	7.2e-05	-3.3e-05	-7.8e-05	0.00013	2.2e-05	7.7e-05	-8e-06	-3.4e-05	-0.0002	4.5e-05	-8.2e-05	-6.4e-05	-0.000141	0.000106	0.000178	4.2e-05	-0.000173	4.9e-05	5.6e-05	1.3e-05	-1.7e-05	-1.6e-05	9e-06	3.1e-05	5.4e-05	4.8e-05	2.7e-05	3.3e-05	8.2e-05	7.3e-05	8e-05	7.6e-05	8.7e-05
3185.68	-0.000656	-0.000655	0.001506	0.00144	0.00116	0.00114	-0.001235	0.000839	-0.000421	0.00023	0.000209	1.9e-05	0.000246	6.3e-05	-0.000234	-1.1e-05	6.7e-05	0.000181	-6.6e-05	7.3e-05	-3.2e-05	3.2e-05	-4.2e-05	3.8e-05	-0.000102	-7.6e-05	-0.000323	4.5e-05	-1e-06	6.5e-05	-5.4e-05	2.1e-05	2.7e-05	8e-06	3.8e-05	6.6e-05	8.4e-05	3.7e-05	9.2e-05	1.2e-05	8.1e-05	1.2e-05	-1.2e-05	3.9e-05	-2.2e-05	8.7e-05	6e-05	2.8e-05	4.7e-05
3343.15	-0.000592	0.001597	-0.002293	-0.001863	-0.000852	0.00116	0.000207	-0.000905	-0.00046	0.000374	4.6e-05	0.00013	4.1e-05	3.8e-05	3.6e-05	0.000127	0.000118	9.7e-05	6.6e-05	-5.7e-05	-5.9e-05	6e-05	-4.1e-05	0.000103	-2.9e-05	-8.7e-05	0.000207	-0.000165	-7.6e-05	0.00019	0.00016	3.1e-05	4e-06	-1.5e-05	1.1e-05	3.7e-05	3.1e-05	-5e-06	0	2.5e-05	2.6e-05	6.1e-05	5.5e-05	3e-05	2.5e-05	6.9e-05	4.7e-05	6.4e-05	5.9e-05
3508.4	-0.004929	-0.002413	0.001022	-0.00096	0.00015	0.000526	-0.000868	-0.000534	-0.000901	-0.000215	6e-06	-8.5e-05	0.000117	-0.000143	-8.1e-05	2.2e-05	4e-05	-1.2e-05	7.8e-05	3e-06	-0.000121	-1.7e-05	-1.5e-05	-5.1e-05	-2e-06	9.2e-05	4.8e-05	1.4e-05	4.7e-05	0.000292	3.5e-05	-4.9e-05	-5.6e-05	1.5e-05	1.5e-05	0	-3.1e-05	-4e-06	5.5e-05	2.1e-05	4e-05	3.8e-05	3.6e-05	0.000105	5.6e-05	1.5e-05	5.3e-05	6.1e-05	9.4e-05
3681.82	-0.000889	0.002338	-0.001443	0.001311	-0.001126	-0.001518	-0.000377	-0.000481	-0.000591	-0.000113	-0.000269	-0.000303	-5.3e-05	-9e-05	-7e-05	0.000138	4.2e-05	4e-05	-1.3e-05	-4e-05	-2.4e-05	7e-06	-5e-05	-8.6e-05	0.000246	1.8e-05	-4.8e-05	0.000145	2.8e-05	3.5e-05	0.000208	2e-05	1.7e-05	4.2e-05	8e-05	1.7e-05	3.6e-05	9.5e-05	5.7e-05	5.6e-05	7.1e-05	9.7e-05	1.7e-05	4.8e-05	5.7e-05	6.3e-05	6.4e-05	9.8e-05	2.8e-05
3863.81	-0.003245	-0.002283	0.001282	0.000708	-0.000434	0.000422	0.000128	0.00077	-8.5e-05	-0.000336	0.000227	-9e-05	-0.000243	-8.6e-05	-0.000152	4e-05	2.3e-05	-0.000116	7.3e-05	3.1e-05	-1.2e-05	2e-06	-8.6e-05	9.4e-05	-0.000185	8e-05	9.8e-05	0.000436	-3.4e-05	1.9e-05	-0.000193	4.2e-05	3.9e-05	3.7e-05	7.7e-05	3.4e-05	0.000131	-5e-06	3.7e-05	5.7e-05	7.4e-05	2e-06	3.7e-05	2.8e-05	6.9e-05	2.6e-05	3.9e-05	4.2e-05	5.8e-05
4054.79	0.000546	0.000234	0.001144	0.000429	0.000857	0.001215	0.000147	0.000204	0.000479	0.000134	1.3e-05	-0.000208	0.00011	0.000171	7.8e-05	3e-06	4.3e-05	-2.6e-05	1.2e-05	-7e-06	1.3e-05	9.7e-05	5.2e-05	0.00018	2.4e-05	-4.4e-05	0.0001	0.000253	0.000229	-0.000167	0.00013	-3.4e-05	1.3e-05	-1e-06	0.000115	3e-05	2.8e-05	3.1e-05	4.6e-05	6.1e-05	5.1e-05	-2e-06	4.2e-05	6e-05	6.1e-05	2.6e-05	3.3e-05	7.8e-05	4.1e-05
4255.21	0.000496	0.003608	0.000559	0.00039	-0.000821	-0.000674	-0.00072	0.001	-0.000646	-9.2e-05	8e-06	-8.5e-05	3.6e-05	-0.000218	-1.3e-05	-2.1e-05	-7.9e-05	3.8e-05	-9e-06	5.5e-05	-3.3e-05	3.3e-05	-3.8e-05	1e-05	0.000144	-8e-06	5.3e-05	0.000246	1.5e-05	-3.4e-05	-5.6e-05	5e-06	-3.4e-05	1.6e-05	5.8e-05	-7e-06	-1.5e-05	2e-05	-1.7e-05	3.2e-05	1.8e-05	0	5.8e-05	-1.3e-05	1.2e-05	3.3e-05	5.3e-05	6.8e-05	2.9e-05
4465.54	0.001281	0.000113	0.002516	-0.00079	0.000343	0.001237	-0.00079	9e-06	0.000347	6.5e-05	-6.4e-05	-4.1e-05	-5.8e-05	0.000122	-6e-06	4.4e-05	5e-05	8.1e-05	-2.5e-05	7.7e-05	-1e-06	-2.9e-05	-2.2e-05	-0.000123	-7e-05	-4.2e-05	8.9e-05	-6.7e-05	-5.5e-05	5.5e-05	-7.8e-05	1e-06	5.4e-05	3.1e-05	-3.5e-05	5.8e-05	-1.8e-05	5.4e-05	3.3e-05	3.1e-05	4.2e-05	-1e-06	-5e-06	8e-06	4.3e-05	4.1e-05	6.9e-05	1.3e-05	9.5e-05
4686.25	-0.003387	-0.000905	0.00066	0.000852	-0.001351	-0.000866	-0.000305	8.9e-05	0.000332	-0.000156	-5.9e-05	-0.00024	0.000201	-5.6e-05	-0.000149	-2e-06	-3.2e-05	7.4e-05	-0.000142	-5.6e-05	-3.5e-05	2.6e-05	1.5e-05	-2.3e-05	-3e-06	3.2e-05	-0.000144	0.000233	0.0001	-8.4e-05	0	0.000155	0.000149	-5.1e-05	-3.6e-05	2.7e-05	-6.3e-05	6e-06	-6e-06	1.6e-05	1.3e-05	-3.4e-05	1.7e-05	4.3e-05	4.3e-05	4.4e-05	6.1e-05	2.4e-05	5.2e-05
4917.88	-0.001868	0.001283	-0.002599	-0.000269	-0.000655	-0.000197	0.000672	-0.000163	0.000159	0.000305	-8e-05	-0.000137	0.0001	2.6e-05	-7e-06	-8e-05	1.2e-05	-6e-06	5.9e-05	8.4e-05	3.7e-05	6.4e-05	1.9e-05	6e-05	8.7e-05	-5e-05	4.8e-05	7.2e-05	0.000149	-4e-06	6.1e-05	2e-05	0.000101	3e-06	8.8e-05	1e-05	4.7e-05	5.4e-05	9e-06	5.5e-05	1.1e-05	1.3e-05	9.3e-05	-1.3e-05	6.1e-05	6e-05	4.3e-05	4.3e-05	4.6e-05
5160.95	-2e-06	0.002696	-0.001363	0.001528	-1.1e-05	-0.000986	0.001034	-0.000412	0.000575	-0.000444	0.000703	6e-05	-9e-06	9e-05	-3e-05	0.000206	-7e-06	2.7e-05	-8.6e-05	8.8e-05	4.8e-05	4.7e-05	-5e-05	0.000121	-9e-05	3.7e-05	-5.7e-05	9e-05	-6.9e-05	-3.8e-05	9.3e-05	7.3e-05	2e-05	-7e-06	-6e-06	3.4e-05	-8e-06	2.8e-05	6.8e-05	2.3e-05	5.4e-05	1.8e-05	4.5e-05	5e-05	5.6e-05	3.3e-05	6.1e-05	5.7e-05	3.9e-05
5416.03	-0.003141	-0.000389	-0.000177	-0.000294	0.002685	-0.000654	-0.001492	-0.000857	-1.1e-05	-0.000413	-0.000286	1.7e-05	-2.9e-05	0.00014	8e-06	-4.6e-05	0.000188	0.000151	5.7e-05	-1.1e-05	5.5e-05	0.000101	-8.3e-05	-5.1e-05	2.1e-05	-7.7e-05	-0.000194	-2.1e-05	-0.000112	0.000207	0.000133	7.2e-05	-0.000146	4.6e-05	9e-05	-8e-06	-9e-06	1.4e-05	5.7e-05	2.1e-05	3.9e-05	2.2e-05	1.8e-05	6.9e-05	5e-05	9e-06	3e-06	2.7e-05	3.9e-05
5683.71	-0.000379	0.001968	0.00027	0.000736	-0.001	0.000557	-0.000149	-8.8e-05	0.000385	0.000214	0.000231	0.000133	-6.7e-05	-0.000145	-0.000112	-0.000203	-2.7e-05	0.000121	8.5e-05	-4.7e-05	5.7e-05	3.6e-05	4e-06	1.3e-05	0.000145	-6.6e-05	-4e-06	-0.000134	-0.000123	5.9e-05	0.000106	-9.8e-05	-0.000137	1.3e-05	3e-05	8.7e-05	2.5e-05	7e-06	4e-05	3e-06	2.1e-05	7.5e-05	2.6e-05	0.000103	1.3e-05	2.2e-05	5.2e-05	9.8e-05	5e-06
[truncated: 207 more columns]

## Sheet: Fig1b VIS
0	307.23	308.377	309.525	310.672	311.82	312.967	314.115	315.263	316.411	317.559	318.708	319.856	321.005	322.154	323.303	324.452	325.601	326.75	327.9	329.049	330.199	331.349	332.499	333.649	334.799	335.95	337.1	338.251	339.402	340.553	341.704	342.855	344.007	345.158	346.31	347.462	348.613	349.766	350.918	352.07	353.223	354.375	355.528	356.681	357.834	358.987	360.14	361.294	362.447
-2.00533	0	0	0	0	0	0	0	0	0	0	0	0	0	0	0	0	0	0	0	0	0	0	0	0	0	0	0	0	0	0	0	0	0	0	0	0	0	0	0	0	0	0	0	0	0	0	0	0	0
-1.88934	0	0	0	0	0	0	0	0	0	0	0	0	0	0	0	0	0	0	0	0	0	0	0	0	0	0	0	0	0	0	0	0	0	0	0	0	0	0	0	0	0	0	0	0	0	0	0	0	0
-1.79067	0	0	0	0	0	0	0	0	0	0	0	0	0	0	0	0	0	0	0	0	0	0	0	0	0	0	0	0	0	0	0	0	0	0	0	0	0	0	0	0	0	0	0	0	0	0	0	0	0
-1.68932	0	0	0	0	0	0	0	0	0	0	0	0	0	0	0	0	0	0	0	0	0	0	0	0	0	0	0	0	0	0	0	0	0	0	0	0	0	0	0	0	0	0	0	0	0	0	0	0	0
-1.59068	0	0	0	0	0	0	0	0	0	0	0	0	0	0	0	0	0	0	0	0	0	0	0	0	0	0	0	0	0	0	0	0	0	0	0	0	0	0	0	0	0	0	0	0	0	0	0	0	0
-1.49068	0	0	0	0	0	0	0	0	0	0	0	0	0	0	0	0	0	0	0	0	0	0	0	0	0	0	0	0	0	0	0	0	0	0	0	0	0	0	0	0	0	0	0	0	0	0	0	0	0
-1.39066	0	0	0	0	0	0	0	0	0	0	0	0	0	0	0	0	0	0	0	0	0	0	0	0	0	0	0	0	0	0	0	0	0	0	0	0	0	0	0	0	0	0	0	0	0	0	0	0	0
-1.29066	0	0	0	0	0	0	0	0	0	0	0	0	0	0	0	0	0	0	0	0	0	0	0	0	0	0	0	0	0	0	0	0	0	0	0	0	0	0	0	0	0	0	0	0	0	0	0	0	0
-1.19067	0	0	0	0	0	0	0	0	0	0	0	0	0	0	0	0	0	0	0	0	0	0	0	0	0	0	0	0	0	0	0	0	0	0	0	0	0	0	0	0	0	0	0	0	0	0	0	0	0
-1.09199	0	0	0	0	0	0	0	0	0	0	0	0	0	0	0	0	0	0	0	0	0	0	0	0	0	0	0	0	0	0	0	0	0	0	0	0	0	0	0	0	0	0	0	0	0	0	0	0	0
-0.990674	0	0	0	0	0	0	0	0	0	0	0	0	0	0	0	0	0	0	0	0	0	0	0	0	0	0	0	0	0	0	0	0	0	0	0	0	0	0	0	0	0	0	0	0	0	0	0	0	0
-0.890678	0	0	0	0	0	0	0	0	0	0	0	0	0	0	0	0	0	0	0	0	0	0	0	0	0	0	0	0	0	0	0	0	0	0	0	0	0	0	0	0	0	0	0	0	0	0	0	0	0
-0.790657	0	0	0	0	0	0	0	0	0	0	0	0	0	0	0	0	0	0	0	0	0	0	0	0	0	0	0	0	0	0	0	0	0	0	0	0	0	0	0	0	0	0	0	0	0	0	0	0	0
-0.690661	0	0	0	0	0	0	0	0	0	0	0	0	0	0	0	0	0	0	0	0	0	0	0	0	0	0	0	0	0	0	0	0	0	0	0	0	0	0	0	0	0	0	0	0	0	0	0	0	0
-0.589342	0	0	0	0	0	0	0	0	0	0	0	0	0	0	0	0	0	0	0	0	0	0	0	0	0	0	0	0	0	0	0	0	0	0	0	0	0	0	0	0	0	0	0	0	0	0	0	0	0
-0.490669	0	0	0	0	0	0	0	0	0	0	0	0	0	0	0	0	0	0	0	0	0	0	0	0	0	0	0	0	0	0	0	0	0	0	0	0	0	0	0	0	0	0	0	0	0	0	0	0	0
-0.390673	0	0	0	0	0	0	0	0	0	0	0	0	0	0	0	0	0	0	0	0	0	0	0	0	0	0	0	0	0	0	0	0	0	0	0	0	0	0	0	0	0	0	0	0	0	0	0	0	0
-0.290677	0	0	0	0	0	0	0	0	0	0	0	0	0	0	0	0	0	0	0	0	0	0	0	0	0	0	0	0	0	0	0	0	0	0	0	0	0	0	0	0	0	0	0	0	0	0	0	0	0
-0.190656	0	0	0	0	0	0	0	0	0	0	0	0	0	0	0	0	0	0	0	0	0	0	0	0	0	0	0	0	0	0	0	0	0	0	0	0	0	0	0	0	0	0	0	0	0	0	0	0	0
-0.09066	0	0	0	0	0	0	0	0	0	0	0	0	0	0	0	0	0	0	0	0	0	0	0	0	0	0	0	0	0	0	0	0	0	0	0	0	0	0	0	0	0	0	0	0	0	0	0	0	0
0.009336	0	0	0	0	0	0	0	0	0	0	0	0	0	0	0	0	0	0	0	0	0	0	0	0	0	0	0	0	0	0	0	0	0	0	0	0	0	0	0	0	0	0	0	0	0	0	0	0	0
0.061343	0	0	0	0	0	0	0	0	0	0	0	0	0	0	0	0	0	0	0	0	0	0	0	0	0	0	0	0	0	0	0	0	0	0	0	0	0	0	0	0	0	0	0	0	0	0	0	0	0
0.113325	0	0	0	0	0	0	0	0	0	0	0	0	0	0	0	0	0	0	0	0	0	0	0	0	0	0	0	0	0	0	0	0	0	0	0	0	0	0	0	0	0	0	0	0	0	0	0	0	0
0.166654	0	0	0	0	0	0	0	0	0	0	0	0	0	0	0	0	0	0	0	0	0	0	0	0	0	0	0	0	0	0	0	0	0	0	0	0	0	0	0	0	0	0	0	0	0	0	0	0	0
0.225325	0	0	0	0	0	0	0	0	0	0	0	0	0	0	0	0	0	0	0	0	0	0	0	0	0	0	0	0	0	0	0	0	0	0	0	0	0	0	0	0	0	0	0	0	0	0	0	0	0
0.285342	0	0	0	0	0	0	0	0	0	0	0	0	0	0	0	0	0	0	0	0	0	0	0	0	0	0	0	0	0	0	0	0	0	0	0	0	0	0	0	0	0	0	0	0	0	0	0	0	0
0.350675	0	0	0	0	0	0	0	0	0	0	0	0	0	0	0	0	0	0	0	0	0	0	0	0	0	0	0	0	0	0	0	0	0	0	0	0	0	0	0	0	0	0	0	0	0	0	0	0	0
0.417331	0	0	0	0	0	0	0	0	0	0	0	0	0	0	0	0	0	0	0	0	0	0	0	0	0	0	0	0	0	0	0	0	0	0	0	0	0	0	0	0	0	0	0	0	0	0	0	0	0
0.486657	0	0	0	0	0	0	0	0	0	0	0	0	0	0	0	0	0	0	0	0	0	0	0	0	0	0	0	0	0	0	0	0	0	0	0	0	0	0	0	0	0	0	0	0	0	0	0	0	0
0.560001	0	0	0	0	0	0	0	0	0	0	0	0	0	0	0	0	0	0	0	0	0	0	0	0	0	0	0	0	0	0	0	0	0	0	0	0	0	0	0	0	0	0	0	0	0	0	0	0	0
0.635989	0	0	0	0	0	0	0	0	0	0	0	0	0	0	0	0	0	0	0	0	0	0	0	0	0	0	0	0	0	0	0	0	0	0	0	0	0	0	0	0	0	0	0	0	0	0	0	0	0
0.715996	0	0	0	0	0	0	0	0	0	0	0	0	0	0	0	0	0	0	0	0	0	0	0	0	0	0	0	0	0	0	0	0	0	0	0	0	0	0	0	0	0	0	0	0	0	0	0	0	0
0.802666	0	0	0	0	0	0	0	0	0	0	0	0	0	0	0	0	0	0	0	0	0	0	0	0	0	0	0	0	0	0	0	0	0	0	0	0	0	0	0	0	0	0	0	0	0	0	0	0	0
0.890659	0	0	0	0	0	0	0	0	0	0	0	0	0	0	0	0	0	0	0	0	0	0	0	0	0	0	0	0	0	0	0	0	0	0	0	0	0	0	0	0	0	0	0	0	0	0	0	0	0
0.983991	0	0	0	0	0	0	0	0	0	0	0	0	0	0	0	0	0	0	0	0	0	0	0	0	0	0	0	0	0	0	0	0	0	0	0	0	0	0	0	0	0	0	0	0	0	0	0	0	0
1.08266	0	0	0	0	0	0	0	0	0	0	0	0	0	0	0	0	0	0	0	0	0	0	0	0	0	0	0	0	0	0	0	0	0	0	0	0	0	0	0	0	0	0	0	0	0	0	0	0	0
1.18134	0	0	0	0	0	0	0	0	0	0	0	0	0	0	0	0	0	0	0	0	0	0	0	0	0	0	0	0	0	0	0	0	0	0	0	0	0	0	0	0	0	0	0	0	0	0	0	0	0
1.29199	0	0	0	0	0	0	0	0	0	0	0	0	0	0	0	0	0	0	0	0	0	0	0	0	0	0	0	0	0	0	0	0	0	0	0	0	0	0	0	0	0	0	0	0	0	0	0	0	0
1.40267	0	0	0	0	0	0	0	0	0	0	0	0	0	0	0	0	0	0	0	0	0	0	0	0	0	0	0	0	0	0	0	0	0	0	0	0	0	0	0	0	0	0	0	0	0	0	0	0	0
1.52133	0	0	0	0	0	0	0	0	0	0	0	0	0	0	0	0	0	0	0	0	0	0	0	0	0	0	0	0	0	0	0	0	0	0	0	0	0	0	0	0	0	0	0	0	0	0	0	0	0
1.64665	0	0	0	0	0	0	0	0	0	0	0	0	0	0	0	0	0	0	0	0	0	0	0	0	0	0	0	0	0	0	0	0	0	0	0	0	0	0	0	0	0	0	0	0	0	0	0	0	0
1.776	0	0	0	0	0	0	0	0	0	0	0	0	0	0	0	0	0	0	0	0	0	0	0	0	0	0	0	0	0	0	0	0	0	0	0	0	0	0	0	0	0	0	0	0	0	0	0	0	0
1.91333	0	0	0	0	0	0	0	0	0	0	0	0	0	0	0	0	0	0	0	0	0	0	0	0	0	0	0	0	0	0	0	0	0	0	0	0	0	0	0	0	0	0	0	0	0	0	0	0	0
2.056	0	0	0	0	0	0	0	0	0	0	0	0	0	0	0	0	0	0	0	0	0	0	0	0	0	0	0	0	0	0	0	0	0	0	0	0	0	0	0	0	0	0	0	0	0	0	0	0	0
2.20668	0	0	0	0	0	0	0	0	0	0	0	0	0	0	0	0	0	0	0	0	0	0	0	0	0	0	0	0	0	0	0	0	0	0	0	0	0	0	0	0	0	0	0	0	0	0	0	0	0
2.36534	0	0	0	0	0	0	0	0	0	0	0	0	0	0	0	0	0	0	0	0	0	0	0	0	0	0	0	0	0	0	0	0	0	0	0	0	0	0	0	0	0	0	0	0	0	0	0	0	0
2.53067	0	0	0	0	0	0	0	0	0	0	0	0	0	0	0	0	0	0	0	0	0	0	0	0	0	0	0	0	0	0	0	0	0	0	0	0	0	0	0	0	0	0	0	0	0	0	0	0	0
2.70666	0	0	0	0	0	0	0	0	0	0	0	0	0	0	0	0	0	0	0	0	0	0	0	0	0	0	0	0	0	0	0	0	0	0	0	0	0	0	0	0	0	0	0	0	0	0	0	0	0
2.88801	0	0	0	0	0	0	0	0	0	0	0	0	0	0	0	0	0	0	0	0	0	0	0	0	0	0	0	0	0	0	0	0	0	0	0	0	0	0	0	0	0	0	0	0	0	0	0	0	0
3.07999	0	0	0	0	0	0	0	0	0	0	0	0	0	0	0	0	0	0	0	0	0	0	0	0	0	0	0	0	0	0	0	0	0	0	0	0	0	0	0	0	0	0	0	0	0	0	0	0	0
3.28133	0	0	0	0	0	0	0	0	0	0	0	0	0	0	0	0	0	0	0	0	0	0	0	0	0	0	0	0	0	0	0	0	0	0	0	0	0	0	0	0	0	0	0	0	0	0	0	0	0
3.492	0	0	0	0	0	0	0	0	0	0	0	0	0	0	0	0	0	0	0	0	0	0	0	0	0	0	0	0	0	0	0	0	0	0	0	0	0	0	0	0	0	0	0	0	0	0	0	0	0
3.71333	0	0	0	0	0	0	0	0	0	0	0	0	0	0	0	0	0	0	0	0	0	0	0	0	0	0	0	0	0	0	0	0	0	0	0	0	0	0	0	0	0	0	0	0	0	0	0	0	0
3.94534	0	0	0	0	0	0	0	0	0	0	0	0	0	0	0	0	0	0	0	0	0	0	0	0	0	0	0	0	0	0	0	0	0	0	0	0	0	0	0	0	0	0	0	0	0	0	0	0	0
4.18801	0	0	0	0	0	0	0	0	0	0	0	0	0	0	0	0	0	0	0	0	0	0	0	0	0	0	0	0	0	0	0	0	0	0	0	0	0	0	0	0	0	0	0	0	0	0	0	0	0
4.44532	0	0	0	0	0	0	0	0	0	0	0	0	0	0	0	0	0	0	0	0	0	0	0	0	0	0	0	0	0	0	0	0	0	0	0	0	0	0	0	0	0	0	0	0	0	0	0	0	0
4.71334	0	0	0	0	0	0	0	0	0	0	0	0	0	0	0	0	0	0	0	0	0	0	0	0	0	0	0	0	0	0	0	0	0	0	0	0	0	0	0	0	0	0	0	0	0	0	0	0	0
4.99466	0	0	0	0	0	0	0	0	0	0	0	0	0	0	0	0	0	0	0	0	0	0	0	0	0	0	0	0	0	0	0	0	0	0	0	0	0	0	0	0	0	0	0	0	0	0	0	0	0
5.28934	0	0	0	0	0	0	0	0	0	0	0	0	0	0	0	0	0	0	0	0	0	0	0	0	0	0	0	0	0	0	0	0	0	0	0	0	0	0	0	0	0	0	0	0	0	0	0	0	0
5.6	0	0	0	0	0	0	0	0	0	0	0	0	0	0	0	0	0	0	0	0	0	0	0	0	0	0	0	0	0	0	0	0	0	0	0	0	0	0	0	0	0	0	0	0	0	0	0	0	0
5.92532	0	0	0	0	0	0	0	0	0	0	0	0	0	0	0	0	0	0	0	0	0	0	0	0	0	0	0	0	0	0	0	0	0	0	0	0	0	0	0	0	0	0	0	0	0	0	0	0	0
6.26534	0	0	0	0	0	0	0	0	0	0	0	0	0	0	0	0	0	0	0	0	0	0	0	0	0	0	0	0	0	0	0	0	0	0	0	0	0	0	0	0	0	0	0	0	0	0	0	0	0
6.62534	0	0	0	0	0	0	0	0	0	0	0	0	0	0	0	0	0	0	0	0	0	0	0	0	0	0	0	0	0	0	0	0	0	0	0	0	0	0	0	0	0	0	0	0	0	0	0	0	0
6.99868	0	0	0	0	0	0	0	0	0	0	0	0	0	0	0	0	0	0	0	0	0	0	0	0	0	0	0	0	0	0	0	0	0	0	0	0	0	0	0	0	0	0	0	0	0	0	0	0	0
7.39467	0	0	0	0	0	0	0	0	0	0	0	0	0	0	0	0	0	0	0	0	0	0	0	0	0	0	0	0	0	0	0	0	0	0	0	0	0	0	0	0	0	0	0	0	0	0	0	0	0
7.808	0	0	0	0	0	0	0	0	0	0	0	0	0	0	0	0	0	0	0	0	0	0	0	0	0	0	0	0	0	0	0	0	0	0	0	0	0	0	0	0	0	0	0	0	0	0	0	0	0
8.24	0	0	0	0	0	0	0	0	0	0	0	0	0	0	0	0	0	0	0	0	0	0	0	0	0	0	0	0	0	0	0	0	0	0	0	0	0	0	0	0	0	0	0	0	0	0	0	0	0
8.69601	0	0	0	0	0	0	0	0	0	0	0	0	0	0	0	0	0	0	0	0	0	0	0	0	0	0	0	0	0	0	0	0	0	0	0	0	0	0	0	0	0	0	0	0	0	0	0	0	0
9.17465	0	0	0	0	0	0	0	0	0	0	0	0	0	0	0	0	0	0	0	0	0	0	0	0	0	0	0	0	0	0	0	0	0	0	0	0	0	0	0	0	0	0	0	0	0	0	0	0	0
9.67601	0	0	0	0	0	0	0	0	0	0	0	0	0	0	0	0	0	0	0	0	0	0	0	0	0	0	0	0	0	0	0	0	0	0	0	0	0	0	0	0	0	0	0	0	0	0	0	0	0
10.2	0	0	0	0	0	0	0	0	0	0	0	0	0	0	0	0	0	0	0	0	0	0	0	0	0	0	0	0	0	0	0	0	0	0	0	0	0	0	0	0	0	0	0	0	0	0	0	0	0
10.752	0	0	0	0	0	0	0	0	0	0	0	0	0	0	0	0	0	0	0	0	0	0	0	0	0	0	0	0	0	0	0	0	0	0	0	0	0	0	0	0	0	0	0	0	0	0	0	0	0
11.3307	0	0	0	0	0	0	0	0	0	0	0	0	0	0	0	0	0	0	0	0	0	0	0	0	0	0	0	0	0	0	0	0	0	0	0	0	0	0	0	0	0	0	0	0	0	0	0	0	0
11.9373	0	0	0	0	0	0	0	0	0	0	0	0	0	0	0	0	0	0	0	0	0	0	0	0	0	0	0	0	0	0	0	0	0	0	0	0	0	0	0	0	0	0	0	0	0	0	0	0	0
12.5747	0	0	0	0	0	0	0	0	0	0	0	0	0	0	0	0	0	0	0	0	0	0	0	0	0	0	0	0	0	0	0	0	0	0	0	0	0	0	0	0	0	0	0	0	0	0	0	0	0
13.2427	0	0	0	0	0	0	0	0	0	0	0	0	0	0	0	0	0	0	0	0	0	0	0	0	0	0	0	0	0	0	0	0	0	0	0	0	0	0	0	0	0	0	0	0	0	0	0	0	0
13.9453	0	0	0	0	0	0	0	0	0	0	0	0	0	0	0	0	0	0	0	0	0	0	0	0	0	0	0	0	0	0	0	0	0	0	0	0	0	0	0	0	0	0	0	0	0	0	0	0	0
14.6787	0	0	0	0	0	0	0	0	0	0	0	0	0	0	0	0	0	0	0	0	0	0	0	0	0	0	0	0	0	0	0	0	0	0	0	0	0	0	0	0	0	0	0	0	0	0	0	0	0
15.4507	0	0	0	0	0	0	0	0	0	0	0	0	0	0	0	0	0	0	0	0	0	0	0	0	0	0	0	0	0	0	0	0	0	0	0	0	0	0	0	0	0	0	0	0	0	0	0	0	0
16.26	0	0	0	0	0	0	0	0	0	0	0	0	0	0	0	0	0	0	0	0	0	0	0	0	0	0	0	0	0	0	0	0	0	0	0	0	0	0	0	0	0	0	0	0	0	0	0	0	0
17.1093	0	0	0	0	0	0	0	0	0	0	0	0	0	0	0	0	0	0	0	0	0	0	0	0	0	0	0	0	0	0	0	0	0	0	0	0	0	0	0	0	0	0	0	0	0	0	0	0	0
18	0	0	0	0	0	0	0	0	0	0	0	0	0	0	0	0	0	0	0	0	0	0	0	0	0	0	0	0	0	0	0	0	0	0	0	0	0	0	0	0	0	0	0	0	0	0	0	0	0
18.936	0	0	0	0	0	0	0	0	0	0	0	0	0	0	0	0	0	0	0	0	0	0	0	0	0	0	0	0	0	0	0	0	0	0	0	0	0	0	0	0	0	0	0	0	0	0	0	0	0
19.916	0	0	0	0	0	0	0	0	0	0	0	0	0	0	0	0	0	0	0	0	0	0	0	0	0	0	0	0	0	0	0	0	0	0	0	0	0	0	0	0	0	0	0	0	0	0	0	0	0
20.9453	0	0	0	0	0	0	0	0	0	0	0	0	0	0	0	0	0	0	0	0	0	0	0	0	0	0	0	0	0	0	0	0	0	0	0	0	0	0	0	0	0	0	0	0	0	0	0	0	0
22.0267	0	0	0	0	0	0	0	0	0	0	0	0	0	0	0	0	0	0	0	0	0	0	0	0	0	0	0	0	0	0	0	0	0	0	0	0	0	0	0	0	0	0	0	0	0	0	0	0	0
23.1587	0	0	0	0	0	0	0	0	0	0	0	0	0	0	0	0	0	0	0	0	0	0	0	0	0	0	0	0	0	0	0	0	0	0	0	0	0	0	0	0	0	0	0	0	0	0	0	0	0
24.3467	0	0	0	0	0	0	0	0	0	0	0	0	0	0	0	0	0	0	0	0	0	0	0	0	0	0	0	0	0	0	0	0	0	0	0	0	0	0	0	0	0	0	0	0	0	0	0	0	0
25.5947	0	0	0	0	0	0	0	0	0	0	0	0	0	0	0	0	0	0	0	0	0	0	0	0	0	0	0	0	0	0	0	0	0	0	0	0	0	0	0	0	0	0	0	0	0	0	0	0	0
26.9027	0	0	0	0	0	0	0	0	0	0	0	0	0	0	0	0	0	0	0	0	0	0	0	0	0	0	0	0	0	0	0	0	0	0	0	0	0	0	0	0	0	0	0	0	0	0	0	0	0
28.276	0	0	0	0	0	0	0	0	0	0	0	0	0	0	0	0	0	0	0	0	0	0	0	0	0	0	0	0	0	0	0	0	0	0	0	0	0	0	0	0	0	0	0	0	0	0	0	0	0
29.716	0	0	0	0	0	0	0	0	0	0	0	0	0	0	0	0	0	0	0	0	0	0	0	0	0	0	0	0	0	0	0	0	0	0	0	0	0	0	0	0	0	0	0	0	0	0	0	0	0
31.228	0	0	0	0	0	0	0	0	0	0	0	0	0	0	0	0	0	0	0	0	0	0	0	0	0	0	0	0	0	0	0	0	0	0	0	0	0	0	0	0	0	0	0	0	0	0	0	0	0
32.816	0	0	0	0	0	0	0	0	0	0	0	0	0	0	0	0	0	0	0	0	0	0	0	0	0	0	0	0	0	0	0	0	0	0	0	0	0	0	0	0	0	0	0	0	0	0	0	0	0
34.4773	0	0	0	0	0	0	0	0	0	0	0	0	0	0	0	0	0	0	0	0	0	0	0	0	0	0	0	0	0	0	0	0	0	0	0	0	0	0	0	0	0	0	0	0	0	0	0	0	0
36.2213	0	0	0	0	0	0	0	0	0	0	0	0	0	0	0	0	0	0	0	0	0	0	0	0	0	0	0	0	0	0	0	0	0	0	0	0	0	0	0	0	0	0	0	0	0	0	0	0	0
38.0547	0	0	0	0	0	0	0	0	0	0	0	0	0	0	0	0	0	0	0	0	0	0	0	0	0	0	0	0	0	0	0	0	0	0	0	0	0	0	0	0	0	0	0	0	0	0	0	0	0
39.9747	0	0	0	0	0	0	0	0	0	0	0	0	0	0	0	0	0	0	0	0	0	0	0	0	0	0	0	0	0	0	0	0	0	0	0	0	0	0	0	0	0	0	0	0	0	0	0	0	0
41.9907	0	0	0	0	0	0	0	0	0	0	0	0	0	0	0	0	0	0	0	0	0	0	0	0	0	0	0	0	0	0	0	0	0	0	0	0	0	0	0	0	0	0	0	0	0	0	0	0	0
44.1093	0	0	0	0	0	0	0	0	0	0	0	0	0	0	0	0	0	0	0	0	0	0	0	0	0	0	0	0	0	0	0	0	0	0	0	0	0	0	0	0	0	0	0	0	0	0	0	0	0
46.3267	0	0	0	0	0	0	0	0	0	0	0	0	0	0	0	0	0	0	0	0	0	0	0	0	0	0	0	0	0	0	0	0	0	0	0	0	0	0	0	0	0	0	0	0	0	0	0	0	0
48.6547	0	0	0	0	0	0	0	0	0	0	0	0	0	0	0	0	0	0	0	0	0	0	0	0	0	0	0	0	0	0	0	0	0	0	0	0	0	0	0	0	0	0	0	0	0	0	0	0	0
51.0947	0	0	0	0	0	0	0	0	0	0	0	0	0	0	0	0	0	0	0	0	0	0	0	0	0	0	0	0	0	0	0	0	0	0	0	0	0	0	0	0	0	0	0	0	0	0	0	0	0
53.6587	0	0	0	0	0	0	0	0	0	0	0	0	0	0	0	0	0	0	0	0	0	0	0	0	0	0	0	0	0	0	0	0	0	0	0	0	0	0	0	0	0	0	0	0	0	0	0	0	0
56.3493	0	0	0	0	0	0	0	0	0	0	0	0	0	0	0	0	0	0	0	0	0	0	0	0	0	0	0	0	0	0	0	0	0	0	0	0	0	0	0	0	0	0	0	0	0	0	0	0	0
59.1707	0	0	0	0	0	0	0	0	0	0	0	0	0	0	0	0	0	0	0	0	0	0	0	0	0	0	0	0	0	0	0	0	0	0	0	0	0	0	0	0	0	0	0	0	0	0	0	0	0
62.1293	0	0	0	0	0	0	0	0	0	0	0	0	0	0	0	0	0	0	0	0	0	0	0	0	0	0	0	0	0	0	0	0	0	0	0	0	0	0	0	0	0	0	0	0	0	0	0	0	0
65.2347	0	0	0	0	0	0	0	0	0	0	0	0	0	0	0	0	0	0	0	0	0	0	0	0	0	0	0	0	0	0	0	0	0	0	0	0	0	0	0	0	0	0	0	0	0	0	0	0	0
68.4907	0	0	0	0	0	0	0	0	0	0	0	0	0	0	0	0	0	0	0	0	0	0	0	0	0	0	0	0	0	0	0	0	0	0	0	0	0	0	0	0	0	0	0	0	0	0	0	0	0
71.912	0	0	0	0	0	0	0	0	0	0	0	0	0	0	0	0	0	0	0	0	0	0	0	0	0	0	0	0	0	0	0	0	0	0	0	0	0	0	0	0	0	0	0	0	0	0	0	0	0
75.496	0	0	0	0	0	0	0	0	0	0	0	0	0	0	0	0	0	0	0	0	0	0	0	0	0	0	0	0	0	0	0	0	0	0	0	0	0	0	0	0	0	0	0	0	0	0	0	0	0
79.2587	0	0	0	0	0	0	0	0	0	0	0	0	0	0	0	0	0	0	0	0	0	0	0	0	0	0	0	0	0	0	0	0	0	0	0	0	0	0	0	0	0	0	0	0	0	0	0	0	0
83.2053	0	0	0	0	0	0	0	0	0	0	0	0	0	0	0	0	0	0	0	0	0	0	0	0	0	0	0	0	0	0	0	0	0	0	0	0	0	0	0	0	0	0	0	0	0	0	0	0	0
87.3467	0	0	0	0	0	0	0	0	0	0	0	0	0	0	0	0	0	0	0	0	0	0	0	0	0	0	0	0	0	0	0	0	0	0	0	0	0	0	0	0	0	0	0	0	0	0	0	0	0
91.692	0	0	0	0	0	0	0	0	0	0	0	0	0	0	0	0	0	0	0	0	0	0	0	0	0	0	0	0	0	0	0	0	0	0	0	0	0	0	0	0	0	0	0	0	0	0	0	0	0
96.252	0	0	0	0	0	0	0	0	0	0	0	0	0	0	0	0	0	0	0	0	0	0	0	0	0	0	0	0	0	0	0	0	0	0	0	0	0	0	0	0	0	0	0	0	0	0	0	0	0
101.035	0	0	0	0	0	0	0	0	0	0	0	0	0	0	0	0	0	0	0	0	0	0	0	0	0	0	0	0	0	0	0	0	0	0	0	0	0	0	0	0	0	0	0	0	0	0	0	0	0
106.053	0	0	0	0	0	0	0	0	0	0	0	0	0	0	0	0	0	0	0	0	0	0	0	0	0	0	0	0	0	0	0	0	0	0	0	0	0	0	0	0	0	0	0	0	0	0	0	0	0
111.316	0	0	0	0	0	0	0	0	0	0	0	0	0	0	0	0	0	0	0	0	0	0	0	0	0	0	0	0	0	0	0	0	0	0	0	0	0	0	0	0	0	0	0	0	0	0	0	0	0
116.84	0	0	0	0	0	0	0	0	0	0	0	0	0	0	0	0	0	0	0	0	0	0	0	0	0	0	0	0	0	0	0	0	0	0	0	0	0	0	0	0	0	0	0	0	0	0	0	0	0
122.636	0	0	0	0	0	0	0	0	0	0	0	0	0	0	0	0	0	0	0	0	0	0	0	0	0	0	0	0	0	0	0	0	0	0	0	0	0	0	0	0	0	0	0	0	0	0	0	0	0
128.717	0	0	0	0	0	0	0	0	0	0	0	0	0	0	0	0	0	0	0	0	0	0	0	0	0	0	0	0	0	0	0	0	0	0	0	0	0	0	0	0	0	0	0	0	0	0	0	0	0
135.1	0	0	0	0	0	0	0	0	0	0	0	0	0	0	0	0	0	0	0	0	0	0	0	0	0	0	0	0	0	0	0	0	0	0	0	0	0	0	0	0	0	0	0	0	0	0	0	0	0
141.792	0	0	0	0	0	0	0	0	0	0	0	0	0	0	0	0	0	0	0	0	0	0	0	0	0	0	0	0	0	0	0	0	0	0	0	0	0	0	0	0	0	0	0	0	0	0	0	0	0
148.815	0	0	0	0	0	0	0	0	0	0	0	0	0	0	0	0	0	0	0	0	0	0	0	0	0	0	0	0	0	0	0	0	0	0	0	0	0	0	0	0	0	0	0	0	0	0	0	0	0
156.183	0	0	0	0	0	0	0	0	0	0	0	0	0	0	0	0	0	0	0	0	0	0	0	0	0	0	0	0	0	0	0	0	0	0	0	0	0	0	0	0	0	0	0	0	0	0	0	0	0
163.912	0	0	0	0	0	0	0	0	0	0	0	0	0	0	0	0	0	0	0	0	0	0	0	0	0	0	0	0	0	0	0	0	0	0	0	0	0	0	0	0	0	0	0	0	0	0	0	0	0
172.024	0	0	0	0	0	0	0	0	0	0	0	0	0	0	0	0	0	0	0	0	0	0	0	0	0	0	0	0	0	0	0	0	0	0	0	0	0	0	0	0	0	0	0	0	0	0	0	0	0
180.536	0	0	0	0	0	0	0	0	0	0	0	0	0	0	0	0	0	0	0	0	0	0	0	0	0	0	0	0	0	0	0	0	0	0	0	0	0	0	0	0	0	0	0	0	0	0	0	0	0
189.464	0	0	0	0	0	0	0	0	0	0	0	0	0	0	0	0	0	0	0	0	0	0	0	0	0	0	0	0	0	0	0	0	0	0	0	0	0	0	0	0	0	0	0	0	0	0	0	0	0
198.831	0	0	0	0	0	0	0	0	0	0	0	0	0	0	0	0	0	0	0	0	0	0	0	0	0	0	0	0	0	0	0	0	0	0	0	0	0	0	0	0	0	0	0	0	0	0	0	0	0
208.66	0	0	0	0	0	0	0	0	0	0	0	0	0	0	0	0	0	0	0	0	0	0	0	0	0	0	0	0	0	0	0	0	0	0	0	0	0	0	0	0	0	0	0	0	0	0	0	0	0
218.971	0	0	0	0	0	0	0	0	0	0	0	0	0	0	0	0	0	0	0	0	0	0	0	0	0	0	0	0	0	0	0	0	0	0	0	0	0	0	0	0	0	0	0	0	0	0	0	0	0
229.787	0	0	0	0	0	0	0	0	0	0	0	0	0	0	0	0	0	0	0	0	0	0	0	0	0	0	0	0	0	0	0	0	0	0	0	0	0	0	0	0	0	0	0	0	0	0	0	0	0
241.139	0	0	0	0	0	0	0	0	0	0	0	0	0	0	0	0	0	0	0	0	0	0	0	0	0	0	0	0	0	0	0	0	0	0	0	0	0	0	0	0	0	0	0	0	0	0	0	0	0
253.045	0	0	0	0	0	0	0	0	0	0	0	0	0	0	0	0	0	0	0	0	0	0	0	0	0	0	0	0	0	0	0	0	0	0	0	0	0	0	0	0	0	0	0	0	0	0	0	0	0
265.539	0	0	0	0	0	0	0	0	0	0	0	0	0	0	0	0	0	0	0	0	0	0	0	0	0	0	0	0	0	0	0	0	0	0	0	0	0	0	0	0	0	0	0	0	0	0	0	0	0
278.648	0	0	0	0	0	0	0	0	0	0	0	0	0	0	0	0	0	0	0	0	0	0	0	0	0	0	0	0	0	0	0	0	0	0	0	0	0	0	0	0	0	0	0	0	0	0	0	0	0
292.401	0	0	0	0	0	0	0	0	0	0	0	0	0	0	0	0	0	0	0	0	0	0	0	0	0	0	0	0	0	0	0	0	0	0	0	0	0	0	0	0	0	0	0	0	0	0	0	0	0
306.832	0	0	0	0	0	0	0	0	0	0	0	0	0	0	0	0	0	0	0	0	0	0	0	0	0	0	0	0	0	0	0	0	0	0	0	0	0	0	0	0	0	0	0	0	0	0	0	0	0
321.971	0	0	0	0	0	0	0	0	0	0	0	0	0	0	0	0	0	0	0	0	0	0	0	0	0	0	0	0	0	0	0	0	0	0	0	0	0	0	0	0	0	0	0	0	0	0	0	0	0
337.853	0	0	0	0	0	0	0	0	0	0	0	0	0	0	0	0	0	0	0	0	0	0	0	0	0	0	0	0	0	0	0	0	0	0	0	0	0	0	0	0	0	0	0	0	0	0	0	0	0
354.517	0	0	0	0	0	0	0	0	0	0	0	0	0	0	0	0	0	0	0	0	0	0	0	0	0	0	0	0	0	0	0	0	0	0	0	0	0	0	0	0	0	0	0	0	0	0	0	0	0
372.001	0	0	0	0	0	0	0	0	0	0	0	0	0	0	0	0	0	0	0	0	0	0	0	0	0	0	0	0	0	0	0	0	0	0	0	0	0	0	0	0	0	0	0	0	0	0	0	0	0
390.345	0	0	0	0	0	0	0	0	0	0	0	0	0	0	0	0	0	0	0	0	0	0	0	0	0	0	0	0	0	0	0	0	0	0	0	0	0	0	0	0	0	0	0	0	0	0	0	0	0
409.595	0	0	0	0	0	0	0	0	0	0	0	0	0	0	0	0	0	0	0	0	0	0	0	0	0	0	0	0	0	0	0	0	0	0	0	0	0	0	0	0	0	0	0	0	0	0	0	0	0
429.788	0	0	0	0	0	0	0	0	0	0	0	0	0	0	0	0	0	0	0	0	0	0	0	0	0	0	0	0	0	0	0	0	0	0	0	0	0	0	0	0	0	0	0	0	0	0	0	0	0
450.975	0	0	0	0	0	0	0	0	0	0	0	0	0	0	0	0	0	0	0	0	0	0	0	0	0	0	0	0	0	0	0	0	0	0	0	0	0	0	0	0	0	0	0	0	0	0	0	0	0
473.205	0	0	0	0	0	0	0	0	0	0	0	0	0	0	0	0	0	0	0	0	0	0	0	0	0	0	0	0	0	0	0	0	0	0	0	0	0	0	0	0	0	0	0	0	0	0	0	0	0
496.525	0	0	0	0	0	0	0	0	0	0	0	0	0	0	0	0	0	0	0	0	0	0	0	0	0	0	0	0	0	0	0	0	0	0	0	0	0	0	0	0	0	0	0	0	0	0	0	0	0
520.995	0	0	0	0	0	0	0	0	0	0	0	0	0	0	0	0	0	0	0	0	0	0	0	0	0	0	0	0	0	0	0	0	0	0	0	0	0	0	0	0	0	0	0	0	0	0	0	0	0
546.667	0	0	0	0	0	0	0	0	0	0	0	0	0	0	0	0	0	0	0	0	0	0	0	0	0	0	0	0	0	0	0	0	0	0	0	0	0	0	0	0	0	0	0	0	0	0	0	0	0
573.603	0	0	0	0	0	0	0	0	0	0	0	0	0	0	0	0	0	0	0	0	0	0	0	0	0	0	0	0	0	0	0	0	0	0	0	0	0	0	0	0	0	0	0	0	0	0	0	0	0
601.864	0	0	0	0	0	0	0	0	0	0	0	0	0	0	0	0	0	0	0	0	0	0	0	0	0	0	0	0	0	0	0	0	0	0	0	0	0	0	0	0	0	0	0	0	0	0	0	0	0
631.512	0	0	0	0	0	0	0	0	0	0	0	0	0	0	0	0	0	0	0	0	0	0	0	0	0	0	0	0	0	0	0	0	0	0	0	0	0	0	0	0	0	0	0	0	0	0	0	0	0
662.619	0	0	0	0	0	0	0	0	0	0	0	0	0	0	0	0	0	0	0	0	0	0	0	0	0	0	0	0	0	0	0	0	0	0	0	0	0	0	0	0	0	0	0	0	0	0	0	0	0
695.251	0	0	0	0	0	0	0	0	0	0	0	0	0	0	0	0	0	0	0	0	0	0	0	0	0	0	0	0	0	0	0	0	0	0	0	0	0	0	0	0	0	0	0	0	0	0	0	0	0
729.492	0	0	0	0	0	0	0	0	0	0	0	0	0	0	0	0	0	0	0	0	0	0	0	0	0	0	0	0	0	0	0	0	0	0	0	0	0	0	0	0	0	0	0	0	0	0	0	0	0
765.417	0	0	0	0	0	0	0	0	0	0	0	0	0	0	0	0	0	0	0	0	0	0	0	0	0	0	0	0	0	0	0	0	0	0	0	0	0	0	0	0	0	0	0	0	0	0	0	0	0
803.109	0	0	0	0	0	0	0	0	0	0	0	0	0	0	0	0	0	0	0	0	0	0	0	0	0	0	0	0	0	0	0	0	0	0	0	0	0	0	0	0	0	0	0	0	0	0	0	0	0
842.624	0	0	0	0	0	0	0	0	0	0	0	0	0	0	0	0	0	0	0	0	0	0	0	0	0	0	0	0	0	0	0	0	0	0	0	0	0	0	0	0	0	0	0	0	0	0	0	0	0
884.133	0	0	0	0	0	0	0	0	0	0	0	0	0	0	0	0	0	0	0	0	0	0	0	0	0	0	0	0	0	0	0	0	0	0	0	0	0	0	0	0	0	0	0	0	0	0	0	0	0
927.677	0	0	0	0	0	0	0	0	0	0	0	0	0	0	0	0	0	0	0	0	0	0	0	0	0	0	0	0	0	0	0	0	0	0	0	0	0	0	0	0	0	0	0	0	0	0	0	0	0
973.349	0	0	0	0	0	0	0	0	0	0	0	0	0	0	0	0	0	0	0	0	0	0	0	0	0	0	0	0	0	0	0	0	0	0	0	0	0	0	0	0	0	0	0	0	0	0	0	0	0
1021.27	0	0	0	0	0	0	0	0	0	0	0	0	0	0	0	0	0	0	0	0	0	0	0	0	0	0	0	0	0	0	0	0	0	0	0	0	0	0	0	0	0	0	0	0	0	0	0	0	0
1071.54	0	0	0	0	0	0	0	0	0	0	0	0	0	0	0	0	0	0	0	0	0	0	0	0	0	0	0	0	0	0	0	0	0	0	0	0	0	0	0	0	0	0	0	0	0	0	0	0	0
1124.29	0	0	0	0	0	0	0	0	0	0	0	0	0	0	0	0	0	0	0	0	0	0	0	0	0	0	0	0	0	0	0	0	0	0	0	0	0	0	0	0	0	0	0	0	0	0	0	0	0
1179.62	0	0	0	0	0	0	0	0	0	0	0	0	0	0	0	0	0	0	0	0	0	0	0	0	0	0	0	0	0	0	0	0	0	0	0	0	0	0	0	0	0	0	0	0	0	0	0	0	0
1237.6	0	0	0	0	0	0	0	0	0	0	0	0	0	0	0	0	0	0	0	0	0	0	0	0	0	0	0	0	0	0	0	0	0	0	0	0	0	0	0	0	0	0	0	0	0	0	0	0	0
1298.58	0	0	0	0	0	0	0	0	0	0	0	0	0	0	0	0	0	0	0	0	0	0	0	0	0	0	0	0	0	0	0	0	0	0	0	0	0	0	0	0	0	0	0	0	0	0	0	0	0
1362.53	0	0	0	0	0	0	0	0	0	0	0	0	0	0	0	0	0	0	0	0	0	0	0	0	0	0	0	0	0	0	0	0	0	0	0	0	0	0	0	0	0	0	0	0	0	0	0	0	0
1429.59	0	0	0	0	0	0	0	0	0	0	0	0	0	0	0	0	0	0	0	0	0	0	0	0	0	0	0	0	0	0	0	0	0	0	0	0	0	0	0	0	0	0	0	0	0	0	0	0	0
1499.88	0	0	0	0	0	0	0	0	0	0	0	0	0	0	0	0	0	0	0	0	0	0	0	0	0	0	0	0	0	0	0	0	0	0	0	0	0	0	0	0	0	0	0	0	0	0	0	0	0
1573.67	0	0	0	0	0	0	0	0	0	0	0	0	0	0	0	0	0	0	0	0	0	0	0	0	0	0	0	0	0	0	0	0	0	0	0	0	0	0	0	0	0	0	0	0	0	0	0	0	0
1651.09	0	0	0	0	0	0	0	0	0	0	0	0	0	0	0	0	0	0	0	0	0	0	0	0	0	0	0	0	0	0	0	0	0	0	0	0	0	0	0	0	0	0	0	0	0	0	0	0	0
1732.46	0	0	0	0	0	0	0	0	0	0	0	0	0	0	0	0	0	0	0	0	0	0	0	0	0	0	0	0	0	0	0	0	0	0	0	0	0	0	0	0	0	0	0	0	0	0	0	0	0
1817.71	0	0	0	0	0	0	0	0	0	0	0	0	0	0	0	0	0	0	0	0	0	0	0	0	0	0	0	0	0	0	0	0	0	0	0	0	0	0	0	0	0	0	0	0	0	0	0	0	0
1907.15	0	0	0	0	0	0	0	0	0	0	0	0	0	0	0	0	0	0	0	0	0	0	0	0	0	0	0	0	0	0	0	0	0	0	0	0	0	0	0	0	0	0	0	0	0	0	0	0	0
2000.95	0	0	0	0	0	0	0	0	0	0	0	0	0	0	0	0	0	0	0	0	0	0	0	0	0	0	0	0	0	0	0	0	0	0	0	0	0	0	0	0	0	0	0	0	0	0	0	0	0
2099.4	0	0	0	0	0	0	0	0	0	0	0	0	0	0	0	0	0	0	0	0	0	0	0	0	0	0	0	0	0	0	0	0	0	0	0	0	0	0	0	0	0	0	0	0	0	0	0	0	0
2202.77	0	0	0	0	0	0	0	0	0	0	0	0	0	0	0	0	0	0	0	0	0	0	0	0	0	0	0	0	0	0	0	0	0	0	0	0	0	0	0	0	0	0	0	0	0	0	0	0	0
2311.1	0	0	0	0	0	0	0	0	0	0	0	0	0	0	0	0	0	0	0	0	0	0	0	0	0	0	0	0	0	0	0	0	0	0	0	0	0	0	0	0	0	0	0	0	0	0	0	0	0
2424.81	0	0	0	0	0	0	0	0	0	0	0	0	0	0	0	0	0	0	0	0	0	0	0	0	0	0	0	0	0	0	0	0	0	0	0	0	0	0	0	0	0	0	0	0	0	0	0	0	0
2544.15	0	0	0	0	0	0	0	0	0	0	0	0	0	0	0	0	0	0	0	0	0	0	0	0	0	0	0	0	0	0	0	0	0	0	0	0	0	0	0	0	0	0	0	0	0	0	0	0	0
2669.33	0	0	0	0	0	0	0	0	0	0	0	0	0	0	0	0	0	0	0	0	0	0	0	0	0	0	0	0	0	0	0	0	0	0	0	0	0	0	0	0	0	0	0	0	0	0	0	0	0
2800.62	0	0	0	0	0	0	0	0	0	0	0	0	0	0	0	0	0	0	0	0	0	0	0	0	0	0	0	0	0	0	0	0	0	0	0	0	0	0	0	0	0	0	0	0	0	0	0	0	0
2938.44	0	0	0	0	0	0	0	0	0	0	0	0	0	0	0	0	0	0	0	0	0	0	0	0	0	0	0	0	0	0	0	0	0	0	0	0	0	0	0	0	0	0	0	0	0	0	0	0	0
3083	0	0	0	0	0	0	0	0	0	0	0	0	0	0	0	0	0	0	0	0	0	0	0	0	0	0	0	0	0	0	0	0	0	0	0	0	0	0	0	0	0	0	0	0	0	0	0	0	0
3234.64	0	0	0	0	0	0	0	0	0	0	0	0	0	0	0	0	0	0	0	0	0	0	0	0	0	0	0	0	0	0	0	0	0	0	0	0	0	0	0	0	0	0	0	0	0	0	0	0	0
3393.8	0	0	0	0	0	0	0	0	0	0	0	0	0	0	0	0	0	0	0	0	0	0	0	0	0	0	0	0	0	0	0	0	0	0	0	0	0	0	0	0	0	0	0	0	0	0	0	0	0
3560.75	0	0	0	0	0	0	0	0	0	0	0	0	0	0	0	0	0	0	0	0	0	0	0	0	0	0	0	0	0	0	0	0	0	0	0	0	0	0	0	0	0	0	0	0	0	0	0	0	0
3735.92	0	0	0	0	0	0	0	0	0	0	0	0	0	0	0	0	0	0	0	0	0	0	0	0	0	0	0	0	0	0	0	0	0	0	0	0	0	0	0	0	0	0	0	0	0	0	0	0	0
3919.69	0	0	0	0	0	0	0	0	0	0	0	0	0	0	0	0	0	0	0	0	0	0	0	0	0	0	0	0	0	0	0	0	0	0	0	0	0	0	0	0	0	0	0	0	0	0	0	0	0
4112.52	0	0	0	0	0	0	0	0	0	0	0	0	0	0	0	0	0	0	0	0	0	0	0	0	0	0	0	0	0	0	0	0	0	0	0	0	0	0	0	0	0	0	0	0	0	0	0	0	0
4314.82	0	0	0	0	0	0	0	0	0	0	0	0	0	0	0	0	0	0	0	0	0	0	0	0	0	0	0	0	0	0	0	0	0	0	0	0	0	0	0	0	0	0	0	0	0	0	0	0	0
4527.07	0	0	0	0	0	0	0	0	0	0	0	0	0	0	0	0	0	0	0	0	0	0	0	0	0	0	0	0	0	0	0	0	0	0	0	0	0	0	0	0	0	0	0	0	0	0	0	0	0
4749.76	0	0	0	0	0	0	0	0	0	0	0	0	0	0	0	0	0	0	0	0	0	0	0	0	0	0	0	0	0	0	0	0	0	0	0	0	0	0	0	0	0	0	0	0	0	0	0	0	0
4983.41	0	0	0	0	0	0	0	0	0	0	0	0	0	0	0	0	0	0	0	0	0	0	0	0	0	0	0	0	0	0	0	0	0	0	0	0	0	0	0	0	0	0	0	0	0	0	0	0	0
5228.53	0	0	0	0	0	0	0	0	0	0	0	0	0	0	0	0	0	0	0	0	0	0	0	0	0	0	0	0	0	0	0	0	0	0	0	0	0	0	0	0	0	0	0	0	0	0	0	0	0
5485.71	0	0	0	0	0	0	0	0	0	0	0	0	0	0	0	0	0	0	0	0	0	0	0	0	0	0	0	0	0	0	0	0	0	0	0	0	0	0	0	0	0	0	0	0	0	0	0	0	0
[truncated: 463 more columns]

## Sheet: Supplementary Figure 21
0	307.23	308.377	309.525	310.672	311.82	312.967	314.115	315.263	316.411	317.559	318.708	319.856	321.005	322.154	323.303	324.452	325.601	326.75	327.9	329.049	330.199	331.349	332.499	333.649	334.799	335.95	337.1	338.251	339.402	340.553	341.704	342.855	344.007	345.158	346.31	347.462	348.613	349.766	350.918	352.07	353.223	354.375	355.528	356.681	357.834	358.987	360.14	361.294	362.447
-2.00665	0	0	0	0	0	0	0	0	0	0	0	0	0	0	0	0	0	0	0	0	0	0	0	0	0	0	0	0	0	0	0	0	0	0	0.000761	-0.003807	-0.003773	0.000618	-0.003674	0.001121	0.000383	0.002007	0.003229	-0.002011	-0.001278	-0.001259	0.000253	0.001253	-0.000585
-1.89333	0	0	0	0	0	0	0	0	0	0	0	0	0	0	0	0	0	0	0	0	0	0	0	0	0	0	0	0	0	0	0	0	0	0	0	0.003017	-0.00028	-0.004144	-0.001035	0.00338	0.001709	0.001262	-0.000499	0.000492	0.000941	0.000571	-0.0014	-4.7e-05	0.001003
-1.79465	0	0	0	0	0	0	0	0	0	0	0	0	0	0	0	0	0	0	0	0	0	0	0	0	0	0	0	0	0	0	0	0	0	0	0	0.004536	0.005729	0.011422	0.005361	-0.001305	0.003011	0.001678	0.002956	0.001611	-0.000723	-0.000687	0.000957	0.001756	0.001461
-1.69466	0	0	0	0	0	0	0	0	0	0	0	0	0	0	0	0	0	0	0	0	0	0	0	0	0	0	0	0	0	0	0	0	0	0	-0.005442	-0.006856	-0.000676	0.000171	-0.001848	0.002338	-0.000789	-0.000494	-0.00076	-0.001979	0.000202	-0.002236	-0.002489	-0.000612	0.000488
-1.59466	0	0	0	0	0	0	0	0	0	0	0	0	0	0	0	0	0	0	0	0	0	0	0	0	0	0	0	0	0	0	0	0	0	0	-0.003712	-0.003358	-0.002558	0.002463	0.002114	0.001656	-0.002782	0.002148	0.001405	0.00046	4e-05	-0.000434	-0.00034	-0.001455	0.001284
-1.49467	0	0	0	0	0	0	0	0	0	0	0	0	0	0	0	0	0	0	0	0	0	0	0	0	0	0	0	0	0	0	0	0	0	0	0.000909	-0.009366	0.002069	0.004139	-0.001463	0.001744	0.000743	0.000738	0.000793	0.001106	0.001228	0.001995	-0.001113	-0.000216	-0.000264
-1.39599	0	0	0	0	0	0	0	0	0	0	0	0	0	0	0	0	0	0	0	0	0	0	0	0	0	0	0	0	0	0	0	0	0	0	-5.3e-05	0.001044	0.00549	-0.008948	0.000478	0.000655	-0.000524	0.002387	-0.000469	0.000153	-0.001756	-0.000914	0.0014	0.000999	-0.000737
-1.296	0	0	0	0	0	0	0	0	0	0	0	0	0	0	0	0	0	0	0	0	0	0	0	0	0	0	0	0	0	0	0	0	0	0	0	0.005161	0.001334	0.000776	-0.000134	0.002124	0.002864	0.000382	-0.000382	0.001639	0.001034	-0.000267	0.000965	0.002125	-0.00035
-1.196	0	0	0	0	0	0	0	0	0	0	0	0	0	0	0	0	0	0	0	0	0	0	0	0	0	0	0	0	0	0	0	0	0	0	0.000197	6.3e-05	-0.000512	-0.000803	0.001813	-0.001477	0.00288	-0.001373	2.6e-05	0.000166	0.000301	0.000764	0.001199	-0.000236	0.001127
-1.096	0	0	0	0	0	0	0	0	0	0	0	0	0	0	0	0	0	0	0	0	0	0	0	0	0	0	0	0	0	0	0	0	0	0	0.007461	0.001592	0.004346	-0.000494	0.000788	0.003641	0.000117	0.000523	-0.001635	-0.00034	0.00016	-0.000296	-0.000501	0.001394	0.000773
-0.995983	0	0	0	0	0	0	0	0	0	0	0	0	0	0	0	0	0	0	0	0	0	0	0	0	0	0	0	0	0	0	0	0	0	0	0	-0.002832	0.001254	0.003791	0.000233	0.00171	-0.000246	-0.001282	0.00259	0.00123	0.002115	0.001342	-0.001295	0.002009	0.001596
-0.895987	0	0	0	0	0	0	0	0	0	0	0	0	0	0	0	0	0	0	0	0	0	0	0	0	0	0	0	0	0	0	0	0	0	0	0	0.002944	0.002734	0.003445	0.005633	0.002568	0.000868	0.00083	0.001021	0.001047	0.002065	-0.000194	0.000678	-2.7e-05	0.001094
-0.794669	0	0	0	0	0	0	0	0	0	0	0	0	0	0	0	0	0	0	0	0	0	0	0	0	0	0	0	0	0	0	0	0	0	0	0	-0.00333	0.003209	-0.002345	0.004033	0.00312	0.00151	0.001594	0.002212	-0.002734	-0.000304	0.000267	2.3e-05	-0.00025	-8e-05
-0.695995	0	0	0	0	0	0	0	0	0	0	0	0	0	0	0	0	0	0	0	0	0	0	0	0	0	0	0	0	0	0	0	0	0	0	0	0.004353	-0.00081	-0.001227	0.001692	0.002038	0.000577	0.000268	-0.000678	0.002293	0.00089	-0.0003	0.001206	-0.000468	0.000653
-0.594651	0	0	0	0	0	0	0	0	0	0	0	0	0	0	0	0	0	0	0	0	0	0	0	0	0	0	0	0	0	0	0	0	0	0	0	0.0043	-0.000384	0.003344	0.002817	-0.001177	-0.001792	-0.000775	-0.003247	0.000527	0.000571	-0.001108	0.000592	0.001495	-6.6e-05
-0.496003	0	0	0	0	0	0	0	0	0	0	0	0	0	0	0	0	0	0	0	0	0	0	0	0	0	0	0	0	0	0	0	0	0	0	0	0.008069	-0.003047	0.004493	-0.001373	-0.003228	-0.000978	-0.001921	0.000828	-1.8e-05	-0.000394	-0.001504	0.001669	-0.001563	-0.000768
-0.395982	0	0	0	0	0	0	0	0	0	0	0	0	0	0	0	0	0	0	0	0	0	0	0	0	0	0	0	0	0	0	0	0	0	0	0	-0.001963	0.004441	0.002016	0.005188	0.00264	-0.00215	-0.000933	-6.8e-05	-0.002162	-0.000867	-0.000572	0.001097	-0.001411	-0.001375
-0.295986	0	0	0	0	0	0	0	0	0	0	0	0	0	0	0	0	0	0	0	0	0	0	0	0	0	0	0	0	0	0	0	0	0	0	0	-0.003014	0.004239	0.008666	0.003886	0.000222	0.001597	0.000328	0.001499	0.00137	0.001604	0.000599	-0.000263	0.001534	0.000158
-0.19599	0	0	0	0	0	0	0	0	0	0	0	0	0	0	0	0	0	0	0	0	0	0	0	0	0	0	0	0	0	0	0	0	0	0	-0.004837	0.001026	-0.000495	-0.003363	-0.001859	-0.003045	-0.000731	0.002401	-0.001841	-0.000714	-0.001926	0.000286	0.000142	-0.000891	-0.000284
-0.095994	0	0	0	0	0	0	0	0	0	0	0	0	0	0	0	0	0	0	0	0	0	0	0	0	0	0	0	0	0	0	0	0	0	0	0	-0.007639	-0.002731	-0.00251	-0.002483	-0.003989	0.000195	-0.000357	-0.00191	-0.001842	-0.001387	-0.001882	-0.001244	-0.000386	-0.000115
0.004002	0	0	0	0	0	0	0	0	0	0	0	0	0	0	0	0	0	0	0	0	0	0	0	0	0	0	0	0	0	0	0	0	0	0	0	0.002449	0.009482	-0.002164	-0.003218	-0.003277	-0.00027	0.002392	-0.003188	0.001318	-0.002438	-0.002632	-0.001243	-8.5e-05	-0.000596
0.054686	0	0	0	0	0	0	0	0	0	0	0	0	0	0	0	0	0	0	0	0	0	0	0	0	0	0	0	0	0	0	0	0	0	0	0	-0.002461	-0.000605	0.001448	-0.002187	-8.1e-05	0.003522	-0.000973	0.000245	0.000656	0.001469	0.000131	-0.000589	0.00164	-0.001542
0.108016	0	0	0	0	0	0	0	0	0	0	0	0	0	0	0	0	0	0	0	0	0	0	0	0	0	0	0	0	0	0	0	0	0	0	-0.000889	0.003673	0.001543	-0.003776	0.001416	0.001114	-0.000825	-0.00246	0.001191	-0.00025	-0.000977	0.000554	0.000347	-0.000749	-0.000581
0.159998	0	0	0	0	0	0	0	0	0	0	0	0	0	0	0	0	0	0	0	0	0	0	0	0	0	0	0	0	0	0	0	0	0	0	0	-0.002105	-0.003524	-0.002338	0.003636	0.002551	5.5e-05	-0.003146	-0.00034	0.000276	0.002116	0.000832	9.6e-05	-0.000285	-0.000229
0.215997	0	0	0	0	0	0	0	0	0	0	0	0	0	0	0	0	0	0	0	0	0	0	0	0	0	0	0	0	0	0	0	0	0	0	-0.002039	0.005313	0.00028	0.003044	-0.001077	-6.6e-05	-0.000896	0.002555	0.004052	0.001794	0.000566	0.001296	0.001484	0.001588	-0.000347
0.274667	0	0	0	0	0	0	0	0	0	0	0	0	0	0	0	0	0	0	0	0	0	0	0	0	0	0	0	0	0	0	0	0	0	0	0	0.000337	-0.002623	-0.00342	-0.001059	0.001055	6.9e-05	-0.000204	0.002355	0.00027	0.001951	0.00107	-0.000146	-0.000262	-0.001283
0.33733	0	0	0	0	0	0	0	0	0	0	0	0	0	0	0	0	0	0	0	0	0	0	0	0	0	0	0	0	0	0	0	0	0	0	0.002916	-0.009928	0.003063	-0.001696	-0.001777	-0.001729	-0.002224	-0.002043	-0.000826	-0.001222	-0.00062	-0.00198	-0.000819	-0.000295	-0.000918
0.400018	0	0	0	0	0	0	0	0	0	0	0	0	0	0	0	0	0	0	0	0	0	0	0	0	0	0	0	0	0	0	0	0	0	0	0	-0.004975	0.000247	0.002828	-0.002295	-0.00219	-0.00071	-0.000788	-0.000906	-0.001476	0.000755	-0.000204	-0.000306	-0.001682	-0.002007
0.466674	0	0	0	0	0	0	0	0	0	0	0	0	0	0	0	0	0	0	0	0	0	0	0	0	0	0	0	0	0	0	0	0	0	0	0	-0.003752	-0.002125	0.000893	0.001513	0.00023	-0.00272	0.001374	0.000955	0.0006	-1.7e-05	-0.000693	-0.001542	-0.000211	0.000421
0.534677	0	0	0	0	0	0	0	0	0	0	0	0	0	0	0	0	0	0	0	0	0	0	0	0	0	0	0	0	0	0	0	0	0	0	0	0.000845	-0.001099	-0.001131	-0.001529	-0.004897	-0.001904	-0.002422	0.001874	0.000693	-0.00158	0.001377	0.002334	-0.001074	-0.001412
0.605351	0	0	0	0	0	0	0	0	0	0	0	0	0	0	0	0	0	0	0	0	0	0	0	0	0	0	0	0	0	0	0	0	0	0	0	2.9e-05	0.002854	-0.001214	-0.00365	-0.003699	-0.002532	-0.000481	-0.001759	0.00163	-0.002011	-0.000148	0.000163	-0.001905	-0.000423
0.680017	0	0	0	0	0	0	0	0	0	0	0	0	0	0	0	0	0	0	0	0	0	0	0	0	0	0	0	0	0	0	0	0	0	0	0	-0.005092	-0.001166	-0.001545	-0.002948	-0.007103	-0.003795	0.000731	-0.002766	-0.000922	-0.002945	-0.002582	-0.001761	-0.001597	-0.001693
0.757354	0	0	0	0	0	0	0	0	0	0	0	0	0	0	0	0	0	0	0	0	0	0	0	0	0	0	0	0	0	0	0	0	0	0	0	-0.002225	0.005131	0.002893	-0.0028	0.004335	0.001889	0.005161	0.000452	0.000781	0.001297	0	0.001044	-0.000129	-0.000603
0.838683	0	0	0	0	0	0	0	0	0	0	0	0	0	0	0	0	0	0	0	0	0	0	0	0	0	0	0	0	0	0	0	0	0	0	0	0.005592	0.005208	0.001253	0.000244	0.001235	0.001077	0.001303	0.002693	-0.001569	0.001741	-0.000652	-0.001284	-0.000765	-0.000453
0.922683	0	0	0	0	0	0	0	0	0	0	0	0	0	0	0	0	0	0	0	0	0	0	0	0	0	0	0	0	0	0	0	0	0	0	0	-0.009051	-0.000472	2.1e-05	0.002639	-0.000591	-0.002578	0.001238	0.000834	0.001904	-0.000713	0.001447	-0.000876	0.000729	0.000352
1.00801	0	0	0	0	0	0	0	0	0	0	0	0	0	0	0	0	0	0	0	0	0	0	0	0	0	0	0	0	0	0	0	0	0	0	0.008726	-0.003536	0.002171	-0.00121	0.00312	0.00125	-0.001303	-0.002381	-0.000107	-0.001235	-0.00091	0.000637	-0.000438	-0.001694	0.000258
1.10001	0	0	0	0	0	0	0	0	0	0	0	0	0	0	0	0	0	0	0	0	0	0	0	0	0	0	0	0	0	0	0	0	0	0	0.011656	0.000743	-0.001631	0.000935	0.001981	0.001304	3.2e-05	0.00029	0.001073	-0.000548	-0.002212	-0.000697	0.000712	-0.000214	-0.000617
1.19467	0	0	0	0	0	0	0	0	0	0	0	0	0	0	0	0	0	0	0	0	0	0	0	0	0	0	0	0	0	0	0	0	0	0	0	0.001839	0.007216	-0.001949	-0.00094	-0.00277	0.000605	0.000997	0.001222	0.001256	0.001598	-0.000308	-0.000232	0.000449	-0.000595
1.29334	0	0	0	0	0	0	0	0	0	0	0	0	0	0	0	0	0	0	0	0	0	0	0	0	0	0	0	0	0	0	0	0	0	0	0	0.005081	-0.002733	-0.001413	0.005388	0.001145	0.001461	-0.001069	0.003017	-0.001682	-0.000579	0.000286	0.00179	-0.000333	-0.001239
1.39466	0	0	0	0	0	0	0	0	0	0	0	0	0	0	0	0	0	0	0	0	0	0	0	0	0	0	0	0	0	0	0	0	0	0	0.013147	0.001076	0.008518	-0.000392	-0.000734	-0.001567	0.001702	0.0012	-0.000352	0.003102	0.001237	-2.3e-05	0.001132	0.000256	-6.4e-05
1.50135	0	0	0	0	0	0	0	0	0	0	0	0	0	0	0	0	0	0	0	0	0	0	0	0	0	0	0	0	0	0	0	0	0	0	0	-0.006093	-0.001851	0.00467	0.000721	-0.002942	0.003786	0.000691	0.000249	0.000536	0.000256	0.000705	-0.000296	0.001192	-0.000429
1.61068	0	0	0	0	0	0	0	0	0	0	0	0	0	0	0	0	0	0	0	0	0	0	0	0	0	0	0	0	0	0	0	0	0	0	0	0.005225	-0.000333	0.005334	0.002671	-0.001211	0.0027	-0.001034	-8.9e-05	0.00033	-0.000449	0.000211	0.001997	0.001163	0.00087
1.72667	0	0	0	0	0	0	0	0	0	0	0	0	0	0	0	0	0	0	0	0	0	0	0	0	0	0	0	0	0	0	0	0	0	0	0.001187	0.004963	0.00164	0.003937	0.002301	0.002	0.0026	0.000382	-0.00081	0.000578	0.001763	-9e-06	0.001074	1.8e-05	0.000382
1.84533	0	0	0	0	0	0	0	0	0	0	0	0	0	0	0	0	0	0	0	0	0	0	0	0	0	0	0	0	0	0	0	0	0	0	0	0	-0.009228	0.002218	-0.002084	-0.000998	-0.001535	-0.000505	-0.002849	-0.000731	0.000378	0.001107	0.000184	0.001901	-0.000363
1.96933	0	0	0	0	0	0	0	0	0	0	0	0	0	0	0	0	0	0	0	0	0	0	0	0	0	0	0	0	0	0	0	0	0	0	0	-0.000428	0.001308	0.002072	-6.7e-05	-0.004084	-0.002761	3.6e-05	-1.7e-05	-0.000195	-0.001614	-0.001128	-0.001669	0.000583	0.000138
2.1	0	0	0	0	0	0	0	0	0	0	0	0	0	0	0	0	0	0	0	0	0	0	0	0	0	0	0	0	0	0	0	0	0	0	0.00034	0.000757	-0.003613	0.001182	0.002086	-0.000563	0.002323	0.003044	0.001053	0.000321	-0.00088	0.001277	0.001405	0.00026	-0.000259
2.23601	0	0	0	0	0	0	0	0	0	0	0	0	0	0	0	0	0	0	0	0	0	0	0	0	0	0	0	0	0	0	0	0	0	0	0	-0.005929	-0.00183	-0.007155	-0.000327	-0.001264	-0.002488	-3.7e-05	0.000365	-0.001309	-0.001503	-0.001234	-0.000514	-0.001964	-0.001305
2.37468	0	0	0	0	0	0	0	0	0	0	0	0	0	0	0	0	0	0	0	0	0	0	0	0	0	0	0	0	0	0	0	0	0	0	0	0	0	0.0058	-0.001213	0.003999	0.001437	0.001256	0.001336	0.002017	-0.000993	0.000858	0.001644	0.00172	5.6e-05
2.52	0	0	0	0	0	0	0	0	0	0	0	0	0	0	0	0	0	0	0	0	0	0	0	0	0	0	0	0	0	0	0	0	0	0	0	0.000175	-0.000732	0.003745	-0.001857	0.000848	0.002254	-0.002148	0.002664	0.002309	0.002123	0.001086	-0.000438	0.003235	0.001954
2.672	0	0	0	0	0	0	0	0	0	0	0	0	0	0	0	0	0	0	0	0	0	0	0	0	0	0	0	0	0	0	0	0	0	0	0	-0.000383	-0.000982	-0.002808	-0.002013	0.001499	0.001923	0.003917	0.001316	-0.00043	-0.000111	0.00118	0.001061	0.000572	0.000761
2.83067	0	0	0	0	0	0	0	0	0	0	0	0	0	0	0	0	0	0	0	0	0	0	0	0	0	0	0	0	0	0	0	0	0	0	0	0.009579	0.001408	-0.00071	0.002415	-0.000756	0.00105	0.000341	0.000656	0.001295	-0.000493	-0.000576	0.000238	0.000462	0.00016
2.99467	0	0	0	0	0	0	0	0	0	0	0	0	0	0	0	0	0	0	0	0	0	0	0	0	0	0	0	0	0	0	0	0	0	0	0	-0.000847	0.003907	0.001201	-0.003718	0.000778	0.001726	0.003494	0.00317	0.000764	-0.001088	-0.000814	-0.00042	-0.001495	-0.000867
3.16534	0	0	0	0	0	0	0	0	0	0	0	0	0	0	0	0	0	0	0	0	0	0	0	0	0	0	0	0	0	0	0	0	0	0	0	0	-0.003208	0.003503	0.006356	0.002743	0.000927	0.001702	0.002673	-0.000466	0.000453	0.000608	0.002218	0.001836	0.000841
3.344	0	0	0	0	0	0	0	0	0	0	0	0	0	0	0	0	0	0	0	0	0	0	0	0	0	0	0	0	0	0	0	0	0	0	0	0	0.008912	0.004183	0.000701	-0.000794	-0.001282	0.001654	0.000132	0.001093	0.000924	0.000923	0.00039	0.000951	0.000632
3.52934	0	0	0	0	0	0	0	0	0	0	0	0	0	0	0	0	0	0	0	0	0	0	0	0	0	0	0	0	0	0	0	0	0	0	0	0.000876	-0.00273	0.00103	0.001007	-0.002279	-0.001479	-0.006409	-0.000571	0.002441	0.000289	-0.001062	-0.001632	0.000263	0.000716
3.72135	0	0	0	0	0	0	0	0	0	0	0	0	0	0	0	0	0	0	0	0	0	0	0	0	0	0	0	0	0	0	0	0	0	0	0	0	0.005083	0.005967	0.002383	0.004493	0.003559	0.001668	0.002133	0.001043	-0.000681	0.00095	0.001643	0.001085	-4e-06
3.92134	0	0	0	0	0	0	0	0	0	0	0	0	0	0	0	0	0	0	0	0	0	0	0	0	0	0	0	0	0	0	0	0	0	0	0	0.001563	0.002951	0.001667	-0.002928	0.003045	0.000939	0.000358	0.00029	-0.002003	-0.000884	0.000802	0.000595	0.000539	0.000982
4.13066	0	0	0	0	0	0	0	0	0	0	0	0	0	0	0	0	0	0	0	0	0	0	0	0	0	0	0	0	0	0	0	0	0	0	-0.000297	0	-0.005874	-0.004047	-0.004153	6.2e-05	0.00197	-7.7e-05	-0.003565	-0.000632	0.001114	-0.000293	-0.001393	-0.001065	0.001042
4.348	0	0	0	0	0	0	0	0	0	0	0	0	0	0	0	0	0	0	0	0	0	0	0	0	0	0	0	0	0	0	0	0	0	0	0	0	0	0.002203	-0.002253	0.000473	-0.002032	-0.000776	0.000192	-0.000579	-0.000325	0.000241	-0.000951	0.000302	-0.000484
4.572	0	0	0	0	0	0	0	0	0	0	0	0	0	0	0	0	0	0	0	0	0	0	0	0	0	0	0	0	0	0	0	0	0	0	0	0.011512	0.005191	0.001268	0.005958	0.000614	0.002474	0.00242	0.003089	0.000107	-0.000103	0.002474	-0.000187	-0.000554	-0.000636
4.808	0	0	0	0	0	0	0	0	0	0	0	0	0	0	0	0	0	0	0	0	0	0	0	0	0	0	0	0	0	0	0	0	0	0	0.001567	0.001122	0.001113	-0.000615	0.005302	0.003295	-0.000537	-0.001272	-0.000621	-0.000308	5.1e-05	-0.000903	-0.000807	0.001028	0.001142
5.05202	0	0	0	0	0	0	0	0	0	0	0	0	0	0	0	0	0	0	0	0	0	0	0	0	0	0	0	0	0	0	0	0	0	0	0	0	-0.002589	0.005698	0.005626	0.005467	0.001546	-0.003474	-0.000666	-0.001772	0.000743	-0.000234	-0.000245	0.000102	-0.001319
5.30534	0	0	0	0	0	0	0	0	0	0	0	0	0	0	0	0	0	0	0	0	0	0	0	0	0	0	0	0	0	0	0	0	0	0	0	0.003529	0.002216	0.002824	-0.002791	0.001129	0.002753	-0.000188	0.000296	0.000608	0.002105	0.002354	-0.000901	-0.001031	0.000119
5.57201	0	0	0	0	0	0	0	0	0	0	0	0	0	0	0	0	0	0	0	0	0	0	0	0	0	0	0	0	0	0	0	0	0	0	0	0	-0.005561	0.003396	-0.003136	-0.000886	-0.005131	-0.002698	-0.00135	-0.001355	-0.000854	-0.000619	-0.000873	-0.001072	-0.001251
5.84667	0	0	0	0	0	0	0	0	0	0	0	0	0	0	0	0	0	0	0	0	0	0	0	0	0	0	0	0	0	0	0	0	0	0	0	0	-0.002973	-0.002389	0.000259	0.001786	0.001836	-0.000949	0.000617	-0.00332	-0.000581	0.000483	0.000566	-8e-06	-0.000107
6.13333	0	0	0	0	0	0	0	0	0	0	0	0	0	0	0	0	0	0	0	0	0	0	0	0	0	0	0	0	0	0	0	0	0	0	0	0	-0.002603	0.003441	-0.000308	-0.003077	0.004019	0.001869	-0.004428	-0.000795	0.000564	-0.001239	0.001376	0.001965	-0.000446
6.42668	0	0	0	0	0	0	0	0	0	0	0	0	0	0	0	0	0	0	0	0	0	0	0	0	0	0	0	0	0	0	0	0	0	0	0	0.004963	-0.004736	0.002758	0.003963	0.002461	0.001403	-0.00243	0.001454	-0.002468	-0.001159	-0.000916	-0.001894	-0.000959	-0.000649
6.74134	0	0	0	0	0	0	0	0	0	0	0	0	0	0	0	0	0	0	0	0	0	0	0	0	0	0	0	0	0	0	0	0	0	0	0	0	0	0.002662	0.003409	0.003309	-0.001282	0.001227	0.000976	0.002109	0.003116	0.00168	0.000475	-0.000963	-0.000683
7.06134	0	0	0	0	0	0	0	0	0	0	0	0	0	0	0	0	0	0	0	0	0	0	0	0	0	0	0	0	0	0	0	0	0	0	0	0	0	-0.00641	0.002573	-0.00174	-0.002377	0.001167	0.000942	0.001414	-0.000536	-1.2e-05	0.000958	-2.5e-05	-0.000943
7.40001	0	0	0	0	0	0	0	0	0	0	0	0	0	0	0	0	0	0	0	0	0	0	0	0	0	0	0	0	0	0	0	0	0	0	0	0	0.002929	-0.003608	-0.001764	-0.000565	-0.001236	0.000972	-0.004446	0.000501	-0.001834	-0.001067	-0.002318	-0.001742	-0.000879
7.74801	0	0	0	0	0	0	0	0	0	0	0	0	0	0	0	0	0	0	0	0	0	0	0	0	0	0	0	0	0	0	0	0	0	0	0	0	0	-0.001747	-0.004459	-0.000746	-0.003142	-0.002965	-0.001214	0.001792	0.001842	0.001306	-0.001824	0.000843	-9.2e-05
8.11201	0	0	0	0	0	0	0	0	0	0	0	0	0	0	0	0	0	0	0	0	0	0	0	0	0	0	0	0	0	0	0	0	0	0	0	0	-0.001331	0.002756	0.002616	0.000399	0.000271	-0.000422	-0.000283	-0.001527	0.000865	0.000339	-0.001839	0.001138	-0.00114
8.48934	0	0	0	0	0	0	0	0	0	0	0	0	0	0	0	0	0	0	0	0	0	0	0	0	0	0	0	0	0	0	0	0	0	0	0	0	0.004419	-0.008768	-0.003764	0.003366	-0.003198	0.003117	-0.000187	-0.001559	-0.002264	-0.001974	-0.001654	-0.000913	-0.002098
8.88401	0	0	0	0	0	0	0	0	0	0	0	0	0	0	0	0	0	0	0	0	0	0	0	0	0	0	0	0	0	0	0	0	0	0	0	0	-0.002666	0.000908	0.000368	0.001398	-0.001787	-0.002691	-0.001005	-0.001959	-8e-05	3.5e-05	-0.001217	4.7e-05	0.00045
9.29335	0	0	0	0	0	0	0	0	0	0	0	0	0	0	0	0	0	0	0	0	0	0	0	0	0	0	0	0	0	0	0	0	0	0	0	0	0.000327	0.005531	-0.004835	-0.002673	0.000808	-0.002399	-0.001478	0.000356	0.001106	0.001174	-0.001157	0.000472	-0.000404
9.72001	0	0	0	0	0	0	0	0	0	0	0	0	0	0	0	0	0	0	0	0	0	0	0	0	0	0	0	0	0	0	0	0	0	0	0	0	0	-0.004844	-0.004343	-0.001344	0.000273	-0.001211	-0.000373	0.000248	0.000883	0.001129	-0.000604	-0.000348	-0.003035
10.1627	0	0	0	0	0	0	0	0	0	0	0	0	0	0	0	0	0	0	0	0	0	0	0	0	0	0	0	0	0	0	0	0	0	0	0	0	0.001886	0.000127	-0.004379	-3.4e-05	0.001941	0.002685	0.001911	0.001654	-0.000797	0.000564	-0.000385	-7.5e-05	0.00073
10.624	0	0	0	0	0	0	0	0	0	0	0	0	0	0	0	0	0	0	0	0	0	0	0	0	0	0	0	0	0	0	0	0	0	0	0	0	0	-0.001308	0.004476	0.001071	0.001458	0.000469	-0.00017	-0.002456	4.5e-05	0.002725	0.001351	0.000955	-0.000415
11.1053	0	0	0	0	0	0	0	0	0	0	0	0	0	0	0	0	0	0	0	0	0	0	0	0	0	0	0	0	0	0	0	0	0	0	0	0	0.000725	-0.000208	-0.003405	0.001727	-0.005638	-0.001374	-0.001536	-0.000977	-0.001389	0.00048	0.000226	-0.002317	-0.000804
11.6027	0	0	0	0	0	0	0	0	0	0	0	0	0	0	0	0	0	0	0	0	0	0	0	0	0	0	0	0	0	0	0	0	0	0	0	0	0	0.003795	-0.007284	-0.006633	0.001286	0.000252	-0.001592	0.002286	0.002132	0.000716	-0.002054	-0.000148	-0.002031
12.124	0	0	0	0	0	0	0	0	0	0	0	0	0	0	0	0	0	0	0	0	0	0	0	0	0	0	0	0	0	0	0	0	0	0	0	0	0	-0.001349	0.003414	0.002017	0.004068	-0.003879	0.001326	-0.004433	-0.00068	-0.00196	-0.002655	-0.00021	-0.000496
12.6627	0	0	0	0	0	0	0	0	0	0	0	0	0	0	0	0	0	0	0	0	0	0	0	0	0	0	0	0	0	0	0	0	0	0	0	0	-0.001256	-0.000385	0.00226	0.001611	0.001083	-0.001247	0.001347	0.000734	-0.000466	-0.000993	0.002636	0.001318	-0.000564
13.2253	0	0	0	0	0	0	0	0	0	0	0	0	0	0	0	0	0	0	0	0	0	0	0	0	0	0	0	0	0	0	0	0	0	0	0	0	0	0.004688	0.001683	-0.001755	-0.002636	0.001355	-0.003303	0.00148	0.001727	-0.000163	-0.000256	-0.001171	0.001026
13.8093	0	0	0	0	0	0	0	0	0	0	0	0	0	0	0	0	0	0	0	0	0	0	0	0	0	0	0	0	0	0	0	0	0	0	0	0	0	-0.009019	-0.003158	-0.007744	-0.003171	-0.000159	-0.000847	0.002857	-0.000971	-0.000532	0.002175	-0.001505	-0.001239
14.4187	0	0	0	0	0	0	0	0	0	0	0	0	0	0	0	0	0	0	0	0	0	0	0	0	0	0	0	0	0	0	0	0	0	0	0	0	0	0.00121	0.003702	0.003505	-0.001204	0.002684	0.003531	0.002203	-0.001001	0.001016	0.001726	-0.000524	0.001744
15.052	0	0	0	0	0	0	0	0	0	0	0	0	0	0	0	0	0	0	0	0	0	0	0	0	0	0	0	0	0	0	0	0	0	0	0	0	0	0.002806	0.001617	0.003459	0.000886	0.004695	0.002852	0.003901	0.001419	-0.001601	0.001399	0.000256	0.001686
15.7107	0	0	0	0	0	0	0	0	0	0	0	0	0	0	0	0	0	0	0	0	0	0	0	0	0	0	0	0	0	0	0	0	0	0	0	0	0	0.003366	-0.000764	-0.004936	0.000449	0.002333	-0.001044	-0.000198	0.001123	0.00213	-0.001014	0.000558	0.000897
16.396	0	0	0	0	0	0	0	0	0	0	0	0	0	0	0	0	0	0	0	0	0	0	0	0	0	0	0	0	0	0	0	0	0	0	0	0	0	0.004457	0.001405	0.000808	-0.004624	-0.000102	-0.001971	0.002373	-0.000252	-0.000564	0.001342	0.000852	0.000464
17.1093	0	0	0	0	0	0	0	0	0	0	0	0	0	0	0	0	0	0	0	0	0	0	0	0	0	0	0	0	0	0	0	0	0	0	0	0	0	0.002167	-0.003216	-0.002588	0.001962	0.002378	0.003468	0.000406	0.000465	-0.001888	-0.000686	-0.000711	-0.001394
17.852	0	0	0	0	0	0	0	0	0	0	0	0	0	0	0	0	0	0	0	0	0	0	0	0	0	0	0	0	0	0	0	0	0	0	0	0	0	0.006202	0.004684	0.004418	0.003383	0.002012	0.003987	0.005	-0.001038	-4.9e-05	0.000436	0.001406	0.000673
18.624	0	0	0	0	0	0	0	0	0	0	0	0	0	0	0	0	0	0	0	0	0	0	0	0	0	0	0	0	0	0	0	0	0	0	0	0	0	-0.005593	-0.002489	0.000136	0.001272	0.002955	0.001743	0.001503	0.001302	0.001249	-0.00191	0.001088	0.000349
19.428	0	0	0	0	0	0	0	0	0	0	0	0	0	0	0	0	0	0	0	0	0	0	0	0	0	0	0	0	0	0	0	0	0	0	0	0	0	0.00228	-0.001836	0.003666	-0.000939	0.00123	-0.000389	0.003292	0.001579	-0.000415	-0.000441	-3.2e-05	-0.000771
20.264	0	0	0	0	0	0	0	0	0	0	0	0	0	0	0	0	0	0	0	0	0	0	0	0	0	0	0	0	0	0	0	0	0	0	0	0	0.002882	0.002212	0.003725	8.4e-05	0.004312	-0.000269	-0.002053	-0.001006	0.000135	0.000508	0.001164	0.002263	-0.000161
21.1333	0	0	0	0	0	0	0	0	0	0	0	0	0	0	0	0	0	0	0	0	0	0	0	0	0	0	0	0	0	0	0	0	0	0	0	0	0	0.010409	-0.000587	0.001744	0.000685	0.003943	0.000836	-0.003168	-0.003183	-0.000417	-0.000887	0.000645	-0.000171
22.0387	0	0	0	0	0	0	0	0	0	0	0	0	0	0	0	0	0	0	0	0	0	0	0	0	0	0	0	0	0	0	0	0	0	0	0	0	0	-0.003853	0.002998	0.00306	0.001847	0.002259	0.002405	-0.000484	-0.000621	-0.000493	0.000512	0.000132	-0.000124
22.9813	0	0	0	0	0	0	0	0	0	0	0	0	0	0	0	0	0	0	0	0	0	0	0	0	0	0	0	0	0	0	0	0	0	0	0	0	-0.002651	-0.000977	0.002411	-0.002968	0.001541	0.002011	0.000853	0.002271	0.001669	0.000914	-9e-05	0.0018	0.001642
23.96	0	0	0	0	0	0	0	0	0	0	0	0	0	0	0	0	0	0	0	0	0	0	0	0	0	0	0	0	0	0	0	0	0	0	0	0	0	0.007557	0.003362	0.001775	0.002885	0.001004	0.001473	0.002131	0.001545	0.003497	0.000901	0.001319	0.000191
24.98	0	0	0	0	0	0	0	0	0	0	0	0	0	0	0	0	0	0	0	0	0	0	0	0	0	0	0	0	0	0	0	0	0	0	0	0	0	0.00156	-2.6e-05	0.002899	0.001391	0.002696	0.001256	0.000641	0.001397	0.001818	0.001875	0.00081	-0.000391
26.0413	0	0	0	0	0	0	0	0	0	0	0	0	0	0	0	0	0	0	0	0	0	0	0	0	0	0	0	0	0	0	0	0	0	0	0	0	0	0.00601	-0.002361	-0.002047	0.001143	0.001877	0.004071	0.000635	0.001084	-0.001985	0.000617	0.000786	-0.000247
27.144	0	0	0	0	0	0	0	0	0	0	0	0	0	0	0	0	0	0	0	0	0	0	0	0	0	0	0	0	0	0	0	0	0	0	0	0	0	0.008732	0.005953	0.003436	-0.000711	0.00254	-9e-06	0.000532	0.002252	0.001115	0.001226	0.001592	0.001131
28.2933	0	0	0	0	0	0	0	0	0	0	0	0	0	0	0	0	0	0	0	0	0	0	0	0	0	0	0	0	0	0	0	0	0	0	0	0	0	-0.002628	-0.001802	-0.004634	-3.7e-05	0.002097	-0.002349	-0.00186	-0.000584	-0.002252	-0.001687	-0.000879	-0.000641
29.488	0	0	0	0	0	0	0	0	0	0	0	0	0	0	0	0	0	0	0	0	0	0	0	0	0	0	0	0	0	0	0	0	0	0	0	0	0	0.003641	0.002406	0.001106	0.000947	0.003828	0.001797	0.00243	-0.000562	-0.000443	0.001186	-0.00022	4.6e-05
30.732	0	0	0	0	0	0	0	0	0	0	0	0	0	0	0	0	0	0	0	0	0	0	0	0	0	0	0	0	0	0	0	0	0	0	0	0	-0.00075	0.000688	0.005211	-0.00054	0.00138	0.001825	-1.7e-05	-0.00282	-0.002994	-0.00203	0.001038	0.000709	-0.00075
32.024	0	0	0	0	0	0	0	0	0	0	0	0	0	0	0	0	0	0	0	0	0	0	0	0	0	0	0	0	0	0	0	0	0	0	0	0	0	-0.003607	0.004497	0.001511	0.002585	0.004046	-0.000175	0.00203	0.003398	-0.000477	0.001527	0.00198	0.001751
33.372	0	0	0	0	0	0	0	0	0	0	0	0	0	0	0	0	0	0	0	0	0	0	0	0	0	0	0	0	0	0	0	0	0	0	0	0.006546	0.00722	0.000622	-0.00435	-0.001949	0.000129	-0.005133	0.001665	0.002091	0.001302	0.000876	0.000414	0.000502	0.001224
34.7707	0	0	0	0	0	0	0	0	0	0	0	0	0	0	0	0	0	0	0	0	0	0	0	0	0	0	0	0	0	0	0	0	0	0	0	0	0	-0.000929	0.002628	0.000378	0.00075	-0.000677	0.000954	-0.000223	0.000264	-0.000237	-0.000191	0.000954	0.000438
36.228	0	0	0	0	0	0	0	0	0	0	0	0	0	0	0	0	0	0	0	0	0	0	0	0	0	0	0	0	0	0	0	0	0	0	0	0	-0.002115	0.007049	0.001445	-0.001063	-0.001787	-0.00291	0.003452	-0.00128	0.000877	0.00114	0.000225	0.001304	-0.000425
37.7453	0	0	0	0	0	0	0	0	0	0	0	0	0	0	0	0	0	0	0	0	0	0	0	0	0	0	0	0	0	0	0	0	0	0	0	0	0	0.005253	0.005117	0.004347	0.002346	0.002624	0.000835	0.000603	-0.000482	0.000941	0.000501	0.001366	0.000259
39.3213	0	0	0	0	0	0	0	0	0	0	0	0	0	0	0	0	0	0	0	0	0	0	0	0	0	0	0	0	0	0	0	0	0	0	0	0	-0.010255	-0.00891	0.000717	-0.00236	0.000468	-0.000177	0.000721	-0.001669	0.001649	0.000169	0.00058	-0.000341	-0.000802
40.9613	0	0	0	0	0	0	0	0	0	0	0	0	0	0	0	0	0	0	0	0	0	0	0	0	0	0	0	0	0	0	0	0	0	0	0	0	-0.001479	0	0.000591	-6.9e-05	-0.00043	-0.000688	-0.00185	0.000532	-0.000861	0.002578	0.000557	-0.00131	0.000946
42.6693	0	0	0	0	0	0	0	0	0	0	0	0	0	0	0	0	0	0	0	0	0	0	0	0	0	0	0	0	0	0	0	0	0	0	0	0	0	-0.005125	-0.000157	0.001153	-6e-06	0.004253	0.00139	0.000426	0.002944	0.001323	0.001028	-0.00029	-0.001133
44.4467	0	0	0	0	0	0	0	0	0	0	0	0	0	0	0	0	0	0	0	0	0	0	0	0	0	0	0	0	0	0	0	0	0	0	0	0	-0.007962	-0.000629	-0.000249	-2.1e-05	0.002073	0.000186	-0.00076	-0.001263	0.001407	-0.000303	-0.000882	0.000532	0.0006
46.2947	0	0	0	0	0	0	0	0	0	0	0	0	0	0	0	0	0	0	0	0	0	0	0	0	0	0	0	0	0	0	0	0	0	0	0	0	0	0.004606	0.003797	-0.001688	-0.000978	-0.00294	0.001613	-0.000702	-0.001565	-0.00023	-0.000542	-0.000733	0.000709
48.2174	0	0	0	0	0	0	0	0	0	0	0	0	0	0	0	0	0	0	0	0	0	0	0	0	0	0	0	0	0	0	0	0	0	0	0	0.003847	-0.000905	0.008203	-0.005265	-0.005657	-0.001469	0.001939	0.001723	-0.000984	0.001997	0.000975	3.8e-05	0.000663	0.000967
50.2187	0	0	0	0	0	0	0	0	0	0	0	0	0	0	0	0	0	0	0	0	0	0	0	0	0	0	0	0	0	0	0	0	0	0	0	0	-0.001735	-0.002985	-0.004202	-0.001194	0.002717	-0.002156	-0.000418	0.000453	-0.000909	0.002616	-0.000414	0.000638	0.000589
52.3013	0	0	0	0	0	0	0	0	0	0	0	0	0	0	0	0	0	0	0	0	0	0	0	0	0	0	0	0	0	0	0	0	0	0	0	0	0.005132	-0.003996	4.8e-05	-0.002712	-0.002294	-0.001558	0.000468	0.00043	0.000592	0.000209	0.001442	-0.001835	-0.000236
54.468	0	0	0	0	0	0	0	0	0	0	0	0	0	0	0	0	0	0	0	0	0	0	0	0	0	0	0	0	0	0	0	0	0	0	0	0	0.003431	-0.00221	-0.006294	-0.001396	0.000974	0.001227	0.001138	-0.002662	-0.000197	-0.000166	0.000908	0.000128	0.000601
56.724	0	0	0	0	0	0	0	0	0	0	0	0	0	0	0	0	0	0	0	0	0	0	0	0	0	0	0	0	0	0	0	0	0	0	0	0	0	0.006135	-0.00141	0.00458	-0.001584	-0.001866	-0.000485	-0.00252	-0.001907	-6.4e-05	0.000774	0.000531	0.001035
59.0694	0	0	0	0	0	0	0	0	0	0	0	0	0	0	0	0	0	0	0	0	0	0	0	0	0	0	0	0	0	0	0	0	0	0	0	0	-0.000819	-0.000761	-0.003131	-0.000164	-0.002421	9.5e-05	-0.000676	-0.001828	0.000369	0.000654	0.000638	-0.000586	0.001899
61.5107	0	0	0	0	0	0	0	0	0	0	0	0	0	0	0	0	0	0	0	0	0	0	0	0	0	0	0	0	0	0	0	0	0	0	0	0	0.002464	0	-0.00185	-0.00221	-0.001987	0.000673	-0.002614	-0.00238	-0.000166	-0.001098	-0.000346	0.000301	-0.000402
64.0493	0	0	0	0	0	0	0	0	0	0	0	0	0	0	0	0	0	0	0	0	0	0	0	0	0	0	0	0	0	0	0	0	0	0	0	0	0.001284	0.001695	0.005206	0.001553	0.001378	-0.000349	-0.000824	0.001556	-0.000699	-0.000669	-0.000781	0.000124	9.4e-05
66.6893	0	0	0	0	0	0	0	0	0	0	0	0	0	0	0	0	0	0	0	0	0	0	0	0	0	0	0	0	0	0	0	0	0	0	0	0	0.009343	-0.001156	-0.001096	-0.005873	-0.002208	-0.0011	0.000226	5.3e-05	0.001398	0.00153	0.000423	-0.000217	0.00046
69.4373	0	0	0	0	0	0	0	0	0	0	0	0	0	0	0	0	0	0	0	0	0	0	0	0	0	0	0	0	0	0	0	0	0	0	0	0	0.004958	0.00185	0.002204	0.004635	0.002585	0.002965	0.00069	0.002449	0.001921	0.000996	0.000236	0.00024	0.001123
72.2973	0	0	0	0	0	0	0	0	0	0	0	0	0	0	0	0	0	0	0	0	0	0	0	0	0	0	0	0	0	0	0	0	0	0	0	0.005837	0.002593	-0.000878	-0.000785	0.002211	0.00292	0.002742	-0.001358	-0.001789	0.003067	0.000434	-0.001127	-0.000415	0.000475
75.2733	0	0	0	0	0	0	0	0	0	0	0	0	0	0	0	0	0	0	0	0	0	0	0	0	0	0	0	0	0	0	0	0	0	0	0	0	0.00542	0.002136	0.005856	-0.00096	-0.000947	-0.000878	0.001252	0.002603	0.002036	-0.000501	-0.000285	0.000743	9.7e-05
78.3694	0	0	0	0	0	0	0	0	0	0	0	0	0	0	0	0	0	0	0	0	0	0	0	0	0	0	0	0	0	0	0	0	0	0	0	0	0.016079	0.005935	0.005433	0.00115	0.001229	-0.000209	-0.000774	0.001735	0.000771	0.000194	0.001543	-0.000532	0.000191
81.592	0	0	0	0	0	0	0	0	0	0	0	0	0	0	0	0	0	0	0	0	0	0	0	0	0	0	0	0	0	0	0	0	0	0	0	-0.003866	0.00725	0.00143	0.004486	0.004624	0.002243	0.003299	0.00411	0.002668	0.001525	0.002126	0.000179	-0.000325	0.000935
84.944	0	0	0	0	0	0	0	0	0	0	0	0	0	0	0	0	0	0	0	0	0	0	0	0	0	0	0	0	0	0	0	0	0	0	0	0.000556	-0.001638	0.003735	0.004582	-0.001103	-0.000392	0.00613	0.000777	0.000687	0.000806	-0.000128	-0.000506	-0.00117	-0.002036
88.4293	0	0	0	0	0	0	0	0	0	0	0	0	0	0	0	0	0	0	0	0	0	0	0	0	0	0	0	0	0	0	0	0	0	0	0	0.001567	0.002352	-0.007601	-0.003149	0.001671	-0.001198	-0.00083	-0.000336	-0.001909	-0.000856	0.000429	0.001244	-0.000545	0.001487
92.06	0	0	0	0	0	0	0	0	0	0	0	0	0	0	0	0	0	0	0	0	0	0	0	0	0	0	0	0	0	0	0	0	0	0	0	0	-0.006713	-0.003363	-0.000659	0.000434	-0.000756	-0.000869	-0.002501	0.000693	-0.001895	0.002058	0.000922	-0.000948	-0.000506
95.8333	0	0	0	0	0	0	0	0	0	0	0	0	0	0	0	0	0	0	0	0	0	0	0	0	0	0	0	0	0	0	0	0	0	0	0	-0.004936	0.007323	0.000938	-0.000378	0.000644	0.001303	0.001163	0.0002	-0.001139	-0.00049	-0.000414	0.001134	-0.000144	-0.000554
99.7627	0	0	0	0	0	0	0	0	0	0	0	0	0	0	0	0	0	0	0	0	0	0	0	0	0	0	0	0	0	0	0	0	0	0	0	-7.8e-05	0.004007	-0.001004	0.004926	0.001253	0.0008	-0.001086	0.001687	-0.002764	0.000301	-0.000606	-0.000485	-0.000201	0.001278
103.849	0	0	0	0	0	0	0	0	0	0	0	0	0	0	0	0	0	0	0	0	0	0	0	0	0	0	0	0	0	0	0	0	0	0	0	-0.001709	-0.001225	-0.001432	-0.000286	0.001295	-0.005711	-0.000503	0.000353	0.000269	0.002201	0.000609	0.000698	-0.001133	-0.00017
108.103	0	0	0	0	0	0	0	0	0	0	0	0	0	0	0	0	0	0	0	0	0	0	0	0	0	0	0	0	0	0	0	0	0	0	0	0.006209	0.002326	-0.001618	0.000857	0.00084	0.001977	0.003968	0.000576	0.00122	0.001681	0.001928	-0.000801	-0.00111	-0.000422
112.527	0	0	0	0	0	0	0	0	0	0	0	0	0	0	0	0	0	0	0	0	0	0	0	0	0	0	0	0	0	0	0	0	0	0	0	0.00512	0.001412	0.002195	0.001776	0.000999	-0.001142	0.001919	4.3e-05	-2.6e-05	-0.000708	-0.000401	0.000834	0.001082	-0.000228
117.131	0	0	0	0	0	0	0	0	0	0	0	0	0	0	0	0	0	0	0	0	0	0	0	0	0	0	0	0	0	0	0	0	0	0	0	0	4.5e-05	0.002708	0.001	-0.002581	0.000454	-0.001086	-0.000347	-2.1e-05	0.001123	0.000348	0.002333	0.001596	0.001023
121.921	0	0	0	0	0	0	0	0	0	0	0	0	0	0	0	0	0	0	0	0	0	0	0	0	0	0	0	0	0	0	0	0	0	0	0	0	0	-0.00084	0.000908	0.003788	0.00103	0.001918	-0.001082	-0.004098	-0.00123	-0.000922	0.002113	0.000475	0.00058
126.905	0	0	0	0	0	0	0	0	0	0	0	0	0	0	0	0	0	0	0	0	0	0	0	0	0	0	0	0	0	0	0	0	0	0	0	0	0	0.003784	0.000271	-0.001298	-0.001894	-0.001979	-0.001669	-0.000648	-0.001374	0.001258	0.001628	0.000748	0.000142
132.091	0	0	0	0	0	0	0	0	0	0	0	0	0	0	0	0	0	0	0	0	0	0	0	0	0	0	0	0	0	0	0	0	0	0	0	0	0.00448	-0.00483	0.001618	-0.003853	0.000466	-0.000526	0.000178	-0.000184	-0.001664	-0.000702	0.001769	0.001555	0.000593
137.487	0	0	0	0	0	0	0	0	0	0	0	0	0	0	0	0	0	0	0	0	0	0	0	0	0	0	0	0	0	0	0	0	0	0	0	0	-0.000462	-0.001905	0.001895	-0.002277	-0.00228	0.001136	-0.00169	-0.000316	0.001389	-0.000863	0.001342	-0.001596	-0.000513
143.101	0	0	0	0	0	0	0	0	0	0	0	0	0	0	0	0	0	0	0	0	0	0	0	0	0	0	0	0	0	0	0	0	0	0	0	0	0.002061	0.004917	-0.003786	0.00535	0.0006	-0.00023	-0.000354	0.002534	0.001516	0.001135	0.000187	0.000613	4.4e-05
148.937	0	0	0	0	0	0	0	0	0	0	0	0	0	0	0	0	0	0	0	0	0	0	0	0	0	0	0	0	0	0	0	0	0	0	0	-0.006025	-0.00503	0.004898	-0.00015	0.000864	0.001287	-0.001062	-0.002157	0.000667	0.002193	0.000239	-0.000472	0.000332	0.000645
155.016	0	0	0	0	0	0	0	0	0	0	0	0	0	0	0	0	0	0	0	0	0	0	0	0	0	0	0	0	0	0	0	0	0	0	0	0.003987	0.006489	0.001605	0.003482	-0.000904	0.000293	-0.001577	0.002133	0.000233	0.00202	0.000889	0.000134	0.00199	0.001054
161.339	0	0	0	0	0	0	0	0	0	0	0	0	0	0	0	0	0	0	0	0	0	0	0	0	0	0	0	0	0	0	0	0	0	0	0	0	-0.001268	0.007151	0.00197	0.002859	-0.000269	0.002096	0.002137	4.8e-05	0.002072	-0.001274	-0.000293	0.000192	0.001
167.919	0	0	0	0	0	0	0	0	0	0	0	0	0	0	0	0	0	0	0	0	0	0	0	0	0	0	0	0	0	0	0	0	0	0	0	-0.003321	0.001882	0.006056	0.003941	0.001519	-0.002503	-0.000279	0.001975	0.001249	-5.1e-05	8.8e-05	-0.000447	-0.00077	-0.000173
174.765	0	0	0	0	0	0	0	0	0	0	0	0	0	0	0	0	0	0	0	0	0	0	0	0	0	0	0	0	0	0	0	0	0	0	0	0.009257	0.005722	0.004719	-0.001397	0.000274	-0.000316	0.000242	0.000316	0.001303	-0.001403	0.000332	-0.000638	-0.001162	0.000602
181.887	0	0	0	0	0	0	0	0	0	0	0	0	0	0	0	0	0	0	0	0	0	0	0	0	0	0	0	0	0	0	0	0	0	0	0	-0.00274	0.000801	0.000333	0.000415	0.000248	0.001093	-0.00127	0.002416	0.002116	-0.000828	-0.001914	-0.000393	-0.000273	0.001132
189.297	0	0	0	0	0	0	0	0	0	0	0	0	0	0	0	0	0	0	0	0	0	0	0	0	0	0	0	0	0	0	0	0	0	0	0	0	-0.006031	-0.001188	-0.000117	0.00243	-0.002939	-0.001082	-0.001638	0.000545	0.000176	-0.000597	-0.000329	-0.001831	-0.001697
197.008	0	0	0	0	0	0	0	0	0	0	0	0	0	0	0	0	0	0	0	0	0	0	0	0	0	0	0	0	0	0	0	0	0	0	0	-0.002925	-0.005468	0.002732	-0.001183	-0.001803	-0.000121	-0.001685	-0.002856	0.002217	0.00041	-0.000811	-0.000385	-0.001463	-0.000853
205.033	0	0	0	0	0	0	0	0	0	0	0	0	0	0	0	0	0	0	0	0	0	0	0	0	0	0	0	0	0	0	0	0	0	0	-0.002198	0	0.001438	0.002329	0.002622	0.002141	0.001113	0.000674	0.001688	-0.001315	-0.000695	-0.000459	0.002272	0.001483	0.001285
213.381	0	0	0	0	0	0	0	0	0	0	0	0	0	0	0	0	0	0	0	0	0	0	0	0	0	0	0	0	0	0	0	0	0	0	0	-0.00049	0.005282	-0.000552	0.002108	-0.000226	-0.000401	0.001748	0.003245	0.001101	0.001915	0.002046	0.001744	0.001128	0.000411
222.065	0	0	0	0	0	0	0	0	0	0	0	0	0	0	0	0	0	0	0	0	0	0	0	0	0	0	0	0	0	0	0	0	0	0	0	0	-0.000312	0.002067	0.003812	0.001121	0.001012	0.000379	-0.002938	-0.000993	0.001237	0.000155	-0.000868	-0.000313	-0.000705
231.1	0	0	0	0	0	0	0	0	0	0	0	0	0	0	0	0	0	0	0	0	0	0	0	0	0	0	0	0	0	0	0	0	0	0	0	0.007702	-0.004525	-0.000375	9.8e-05	0.002548	0.001574	-0.000255	-0.000561	0.000306	-0.00067	0.003215	0.000532	0.000906	1.4e-05
240.505	0	0	0	0	0	0	0	0	0	0	0	0	0	0	0	0	0	0	0	0	0	0	0	0	0	0	0	0	0	0	0	0	0	0	0	0.003732	0.003773	0.002124	0.002779	-0.001874	0.001313	-0.002077	-0.000569	0.000335	-7.5e-05	0.000352	0.000341	0.000911	-0.000336
250.285	0	0	0	0	0	0	0	0	0	0	0	0	0	0	0	0	0	0	0	0	0	0	0	0	0	0	0	0	0	0	0	0	0	0	0	0.008183	0.004157	0.000715	0.005267	0.004424	0.006988	0.002402	0.004946	0.000288	0.001844	0.002408	0.001916	0.000954	-0.000492
260.461	0	0	0	0	0	0	0	0	0	0	0	0	0	0	0	0	0	0	0	0	0	0	0	0	0	0	0	0	0	0	0	0	0	0	0	0.008324	0.00305	0.005094	-0.000906	0.001899	0.002786	0.003051	0.001175	0.000109	0.001036	-0.000458	-6e-06	0.000693	0.000358
271.051	0	0	0	0	0	0	0	0	0	0	0	0	0	0	0	0	0	0	0	0	0	0	0	0	0	0	0	0	0	0	0	0	0	0	0.004983	0.00136	0.002799	-0.005334	-0.000439	0.002522	0.002004	0.002774	0.000823	0.001823	0.001141	0.000294	-0.000336	0.000852	8e-05
282.071	0	0	0	0	0	0	0	0	0	0	0	0	0	0	0	0	0	0	0	0	0	0	0	0	0	0	0	0	0	0	0	0	0	0	0	-0.001265	-0.000819	-0.002817	-0.00373	-0.003567	0.000225	-0.002704	-0.000928	-0.000634	-0.000467	0.00012	0.000167	-5.2e-05	-0.000461
293.536	0	0	0	0	0	0	0	0	0	0	0	0	0	0	0	0	0	0	0	0	0	0	0	0	0	0	0	0	0	0	0	0	0	0	-3.2e-05	-0.001776	0.000474	0.003997	0.003787	-0.000465	0.005296	0.003858	0.00279	-0.001685	-0.000904	-0.00046	0.000276	0.000232	0.000873
305.465	0	0	0	0	0	0	0	0	0	0	0	0	0	0	0	0	0	0	0	0	0	0	0	0	0	0	0	0	0	0	0	0	0	0	0	0	0.000802	-0.001275	-0.001217	-0.000519	0.00074	0.002782	0.001358	0.002267	0.001252	-7.2e-05	0.000927	-6.8e-05	0.000597
317.88	0	0	0	0	0	0	0	0	0	0	0	0	0	0	0	0	0	0	0	0	0	0	0	0	0	0	0	0	0	0	0	0	0	0	0	0.000134	0.000512	-0.000675	-0.001689	-0.000521	-0.001738	0.000366	0.000681	-0.001233	0.000972	0.001589	0.000288	-0.000339	-0.000566
330.792	0	0	0	0	0	0	0	0	0	0	0	0	0	0	0	0	0	0	0	0	0	0	0	0	0	0	0	0	0	0	0	0	0	0	0	-0.000748	0.000662	0.000781	-0.001195	0.00332	0.001764	0.00256	0.003102	-0.000564	0.001616	0.001535	0.002368	0.000102	0.001908
344.225	0	0	0	0	0	0	0	0	0	0	0	0	0	0	0	0	0	0	0	0	0	0	0	0	0	0	0	0	0	0	0	0	0	0	0	0.000692	-0.005187	-0.003516	-0.005545	-0.002809	-0.000914	-0.000452	0.001568	0.000879	-7.1e-05	-0.000787	-0.000667	-0.000454	0.000349
358.207	0	0	0	0	0	0	0	0	0	0	0	0	0	0	0	0	0	0	0	0	0	0	0	0	0	0	0	0	0	0	0	0	0	0	0	0.000769	0.005752	-0.003918	-0.004567	-0.002588	3.3e-05	0.003189	-0.002037	-0.001471	-0.000127	-0.001588	0.0009	0.001175	0.000293
372.755	0	0	0	0	0	0	0	0	0	0	0	0	0	0	0	0	0	0	0	0	0	0	0	0	0	0	0	0	0	0	0	0	0	0	0	0.004685	0.002838	-0.001418	-0.00258	-0.000479	0.001621	0.003089	0.003424	0.001361	0.002125	0.002468	-0.000376	0.001382	0.001575
387.889	0	0	0	0	0	0	0	0	0	0	0	0	0	0	0	0	0	0	0	0	0	0	0	0	0	0	0	0	0	0	0	0	0	0	0	0	0.001714	0.002907	0.005319	0.001652	-0.001211	-0.001142	0.001735	0.001259	0.000975	0.001409	0.000667	-0.000487	-0.000166
403.635	0	0	0	0	0	0	0	0	0	0	0	0	0	0	0	0	0	0	0	0	0	0	0	0	0	0	0	0	0	0	0	0	0	0	0	0.001645	0.000999	0.002407	0.003526	0.002412	0.004089	0.003865	0.000116	-0.00028	0.001707	0.00125	-0.001598	0.001266	0.000747
420.02	0	0	0	0	0	0	0	0	0	0	0	0	0	0	0	0	0	0	0	0	0	0	0	0	0	0	0	0	0	0	0	0	0	0	0.006353	-0.001748	-0.004404	-0.00329	0.002721	0.000413	0.000624	0.000521	0.001104	-0.000624	0.003069	0.001033	-0.000366	0.0023	-4e-06
437.071	0	0	0	0	0	0	0	0	0	0	0	0	0	0	0	0	0	0	0	0	0	0	0	0	0	0	0	0	0	0	0	0	0	0	0	0.000971	0.00326	-0.002135	-0.002933	-0.002007	-0.000323	-2.3e-05	-0.000891	-0.001463	-0.001179	0.001512	-0.000105	0.00101	0.00102
454.809	0	0	0	0	0	0	0	0	0	0	0	0	0	0	0	0	0	0	0	0	0	0	0	0	0	0	0	0	0	0	0	0	0	0	0	0	0.004907	-0.001704	-0.004989	-0.004044	0.001494	-0.000767	-0.001786	-0.000928	-0.001278	-0.000776	-0.001641	0.001113	0.00057
473.263	0	0	0	0	0	0	0	0	0	0	0	0	0	0	0	0	0	0	0	0	0	0	0	0	0	0	0	0	0	0	0	0	0	0	0	0.003818	0.000286	0.003842	0.003085	0.003349	-0.002736	0.000834	-0.000561	0.000877	0.000771	0.000847	0.00164	0.000839	-0.000653
492.464	0	0	0	0	0	0	0	0	0	0	0	0	0	0	0	0	0	0	0	0	0	0	0	0	0	0	0	0	0	0	0	0	0	0	0	0	0.003928	-0.004602	-0.001552	-0.00092	-0.001529	-0.001334	-0.003264	-0.001165	0.001181	-0.000371	-0.001998	0.001126	-0.001402
512.445	0	0	0	0	0	0	0	0	0	0	0	0	0	0	0	0	0	0	0	0	0	0	0	0	0	0	0	0	0	0	0	0	0	0	0	-0.000332	-0.005822	-0.003433	-0.006397	0.001093	-0.00232	-1.3e-05	0.000867	-0.001182	-0.002103	-0.000274	0.000919	-0.000791	-0.000485
533.235	0	0	0	0	0	0	0	0	0	0	0	0	0	0	0	0	0	0	0	0	0	0	0	0	0	0	0	0	0	0	0	0	0	0	0	-0.002763	0.00256	0.001664	0.003529	-0.002108	-0.001672	-0.003866	-0.001849	-0.001378	0.000393	-0.002147	0.000183	0.000525	0.00028
554.86	0	0	0	0	0	0	0	0	0	0	0	0	0	0	0	0	0	0	0	0	0	0	0	0	0	0	0	0	0	0	0	0	0	0	0	0	0.004958	8.2e-05	0.001893	0.00345	0.004004	-0.001787	-0.000933	0.002077	-0.001031	0.000977	0.001013	-0.000304	0.000885
577.371	0	0	0	0	0	0	0	0	0	0	0	0	0	0	0	0	0	0	0	0	0	0	0	0	0	0	0	0	0	0	0	0	0	0	0	0	-0.001385	0.000499	-0.000577	0.00068	-0.000387	0.002503	-0.000689	0.000353	-0.002153	-6e-05	0.001908	-0.000695	-7.4e-05
600.784	0	0	0	0	0	0	0	0	0	0	0	0	0	0	0	0	0	0	0	0	0	0	0	0	0	0	0	0	0	0	0	0	0	0	0	0	0.004607	-0.000417	0.002161	-0.001348	-0.001102	0.001614	0.001416	-0.000672	0.001343	0.000146	0.001583	-0.000732	-0.000116
625.148	0	0	0	0	0	0	0	0	0	0	0	0	0	0	0	0	0	0	0	0	0	0	0	0	0	0	0	0	0	0	0	0	0	0	0	0	-0.005217	0.000538	0.002916	0.001734	0.000146	0.00121	-0.001768	-0.001551	-0.000505	-0.002082	-0.000529	0.000349	-0.002128
650.493	0	0	0	0	0	0	0	0	0	0	0	0	0	0	0	0	0	0	0	0	0	0	0	0	0	0	0	0	0	0	0	0	0	0	0	0	0	0.003649	0.000206	0.001542	-0.000472	-0.000836	0.000696	-0.000103	0.00054	0.001279	0.000678	0.000533	-0.001427
676.868	0	0	0	0	0	0	0	0	0	0	0	0	0	0	0	0	0	0	0	0	0	0	0	0	0	0	0	0	0	0	0	0	0	0	0	0	-0.000116	0.006591	0.002458	-0.001708	-0.000599	0.000778	0.000421	0.000914	-0.001532	-0.00033	-0.000446	0.001481	0.000573
704.305	0	0	0	0	0	0	0	0	0	0	0	0	0	0	0	0	0	0	0	0	0	0	0	0	0	0	0	0	0	0	0	0	0	0	0	0.002397	0.001594	0.001468	-0.004942	0.002449	-0.000234	-0.000396	0.00206	-0.001067	-0.000555	-0.001997	-0.000404	0.000676	-0.000511
732.859	0	0	0	0	0	0	0	0	0	0	0	0	0	0	0	0	0	0	0	0	0	0	0	0	0	0	0	0	0	0	0	0	0	0	0	-0.001335	0.004492	-0.004238	-0.002564	0.002461	0.003177	0.000106	-0.002002	-0.000165	0.000646	-0.000735	-0.000357	0.000482	9.7e-05
762.564	0	0	0	0	0	0	0	0	0	0	0	0	0	0	0	0	0	0	0	0	0	0	0	0	0	0	0	0	0	0	0	0	0	0	0	0	-0.006507	-0.00276	9.8e-05	-0.000713	-0.005024	-0.000515	-0.002498	-6.5e-05	-0.000431	-0.000152	4.6e-05	0.000256	0.000322
793.472	0	0	0	0	0	0	0	0	0	0	0	0	0	0	0	0	0	0	0	0	0	0	0	0	0	0	0	0	0	0	0	0	0	0	0	0.003392	0.001969	-0.000579	0.001433	0.002047	-0.000988	0.000179	-0.000956	0.000991	-0.000235	-0.001947	0.001352	-9.7e-05	-0.000856
825.635	0	0	0	0	0	0	0	0	0	0	0	0	0	0	0	0	0	0	0	0	0	0	0	0	0	0	0	0	0	0	0	0	0	0	0	0	-0.002785	0.005194	-0.000874	-0.002274	-0.003498	0.001121	2.3e-05	-0.000174	0.002549	-0.000496	-0.00167	-0.001435	0.001634
859.095	0	0	0	0	0	0	0	0	0	0	0	0	0	0	0	0	0	0	0	0	0	0	0	0	0	0	0	0	0	0	0	0	0	0	0	0.002871	0.008443	0.001892	0.001785	-0.000458	0.002579	0.000491	0.001586	0.001729	0.001534	-0.00042	0.000371	0.001927	0.001089
893.912	0	0	0	0	0	0	0	0	0	0	0	0	0	0	0	0	0	0	0	0	0	0	0	0	0	0	0	0	0	0	0	0	0	0	0	0	0.000938	-0.000807	-0.00292	0.002046	-0.001351	-0.001972	-0.000945	-0.000168	0.001302	0.000253	-0.001544	0.001391	0.00082
930.137	0	0	0	0	0	0	0	0	0	0	0	0	0	0	0	0	0	0	0	0	0	0	0	0	0	0	0	0	0	0	0	0	0	0	0	0	0.003323	0.00451	-0.00147	0.006055	0.002872	0.001859	0.001403	0.000916	0.004115	0.000464	0.001762	0.000824	-0.000318
967.828	0	0	0	0	0	0	0	0	0	0	0	0	0	0	0	0	0	0	0	0	0	0	0	0	0	0	0	0	0	0	0	0	0	0	0	0	0	0.003364	-0.003865	0.002879	0.002685	0.000219	0.004053	-0.000652	0.002048	0.001882	0.001207	3.3e-05	-0.000537
1007.04	0	0	0	0	0	0	0	0	0	0	0	0	0	0	0	0	0	0	0	0	0	0	0	0	0	0	0	0	0	0	0	0	0	0	0	-0.003523	-5.9e-05	0.004017	0.001201	-0.002928	0.001794	0.002301	-7.3e-05	0.001744	0.000124	0.00109	0.000182	0.000856	0.000679
1047.85	0	0	0	0	0	0	0	0	0	0	0	0	0	0	0	0	0	0	0	0	0	0	0	0	0	0	0	0	0	0	0	0	0	0	0	-0.005685	-0.002296	-0.004426	-0.000695	-0.000853	-0.004016	0.003041	-0.000921	-0.00133	0.000852	0.000268	0.000966	-1.2e-05	-0.001143
1090.31	0	0	0	0	0	0	0	0	0	0	0	0	0	0	0	0	0	0	0	0	0	0	0	0	0	0	0	0	0	0	0	0	0	0	0	0	0.008239	0.003801	-0.003742	0.002275	0.001915	0.000883	-0.002288	0.000324	0.000256	0.001197	-0.000463	0.000917	-0.000238
1134.48	0	0	0	0	0	0	0	0	0	0	0	0	0	0	0	0	0	0	0	0	0	0	0	0	0	0	0	0	0	0	0	0	0	0	0	0	0.001533	0.002405	0.001552	-0.001624	0.000782	0.001401	-0.004498	0.002312	-0.000735	-0.001475	-3.4e-05	-0.000886	-0.002431
1180.44	0	0	0	0	0	0	0	0	0	0	0	0	0	0	0	0	0	0	0	0	0	0	0	0	0	0	0	0	0	0	0	0	0	0	0	0.002163	-0.002048	-0.000948	-0.000775	-0.000525	-0.001874	0.000689	-0.001211	0.001022	-9.6e-05	-7.6e-05	0.001291	0.001664	-0.000754
1228.25	0	0	0	0	0	0	0	0	0	0	0	0	0	0	0	0	0	0	0	0	0	0	0	0	0	0	0	0	0	0	0	0	0	0	0	0	-0.006712	3.5e-05	0.004936	0.004557	0.002414	-0.000202	0.000682	0.002351	0.002941	0.004321	0.000713	0.001274	0.000729
1278.01	0	0	0	0	0	0	0	0	0	0	0	0	0	0	0	0	0	0	0	0	0	0	0	0	0	0	0	0	0	0	0	0	0	0	0	0	-0.001209	-0.0019	0.004109	-0.003682	0.00173	0.001507	-5.8e-05	1.5e-05	-0.000617	-0.000761	0.000536	0.000783	0.000297
1329.79	0	0	0	0	0	0	0	0	0	0	0	0	0	0	0	0	0	0	0	0	0	0	0	0	0	0	0	0	0	0	0	0	0	0	0	0	-0.00019	-0.002287	0.006043	-0.000943	-0.003844	-0.000877	-0.003298	-0.000991	0.001357	0.001256	-0.001094	-0.000981	0.000489
1383.65	0	0	0	0	0	0	0	0	0	0	0	0	0	0	0	0	0	0	0	0	0	0	0	0	0	0	0	0	0	0	0	0	0	0	0	-0.012586	0.000526	0.001066	-0.001929	0.000946	0.000718	0.001892	-0.000354	0.000595	0.000953	0.000134	-0.000414	0.000567	0.001584
1439.7	0	0	0	0	0	0	0	0	0	0	0	0	0	0	0	0	0	0	0	0	0	0	0	0	0	0	0	0	0	0	0	0	0	0	0	0	-0.003893	-0.000849	-0.001109	0.003944	-0.005237	-0.002818	-0.001812	-0.001644	-0.002399	-0.002106	-0.001971	-0.000324	-0.00049
1498.01	0	0	0	0	0	0	0	0	0	0	0	0	0	0	0	0	0	0	0	0	0	0	0	0	0	0	0	0	0	0	0	0	0	0	0	0	-0.004604	-0.003823	-0.006093	-0.001816	0.000747	0.000397	-0.001153	-0.002182	0.000287	-0.002179	-0.001069	0.000163	-0.000742
[truncated: 463 more columns]
